# Supplementary material for: Degenerate Pax2 and Senseless binding motifs improve detection of low-affinity sites required for enhancer specificity
Source: PLoS Genet. 2018 Apr 4;14(4):e1007289. doi: 10.1371/journal.pgen.1007289 (PMC5902045; doi:10.1371/journal.pgen.1007289)
Supplement: S1 Data — (TXT) [file pgen.1007289.s015.txt]

#Original matrices downloaded from FlyFactorSurvey and Nitta et al, 2015
 
##Sens Position Count Matrix (PCM) derived from Nitta et al, 2015 SELEX-seq
A	3370	3370	125	3370	3370	3370	0	0	3370	12	1352	0	0	3370
C	685	64	204	0	0	0	0	3370	0	3370	3	0	3370	155
G	918	100	61	8	0	0	1	3	0	1643	851	3370	0	62
T	482	242	3370	1	1	0	3370	0	5	0	3370	0	2	377
 
##Shaven (Pax2) Position Count Matrix (PCM) derived from Nitta et al, 2015 SELEX-seq
A	627	15	494	23	12144	15	158	26	12144	56	26	8189	2184	507	3340	3397	3153
C	9207	31	175	12144	109	12144	39	12144	1590	769	6752	66	4658	5884	81	5402	2898
G	2937	12144	30	26	35	24	12144	1805	673	27	12144	3955	3449	298	12144	3317	3814
T	990	314	12144	1796	59	1449	20	15	8645	12144	39	24	1853	12144	967	28	2278
 
##sens_SANGER_10_FBgn0002573 (Fly Factor Survey)
A	-0.325	-3.135	-0.302	-3.135	-0.302	-3.135	1.353	-3.135	-3.135	-3.135	
C	-2.89	1.208	0.475	-1.526	-3.135	-3.135	-3.135	-3.135	-3.135	-1.526	
G	1.08	-3.135	-3.135	1.259	-3.135	1.353	-3.135	-3.135	-3.135	-3.135	
T	-1.281	-0.571	0.475	-1.526	1.155	-3.135	-3.135	1.353	1.353	1.307
 
##sens_SOLEXA_5 (Fly Factor Survey)
A	-0.424	-0.749	-1.925	-0.595	-2.446	-0.388	-1.925	1.374	-2.267	-2.792	-1.716	0.537	-0.674	-0.257	-0.504
C	-1.055	-2.595	1.117	0.465	-1.029	-3.326	-6.159	-3.115	-6.159	-6.159	-1.716	-0.579	0.112	-0.134	-0.128
G	0.172	1.165	-2.446	-3.326	1.204	-6.159	1.335	-6.159	-4.55	-6.159	-0.375	0.156	0	0.129	0.216
T	0.593	-1.4	-0.339	0.599	-1.505	1.189	-2.94	-6.159	1.357	1.37	1.083	-0.579	0.316	0.194	0.243
 
##sv_SOLEXA_5_FBgn0005561 (Fly Factor Survey)
A	0.75	-0.481	-3.32	-1.159	0.52	0.138	-4.222	-7.935	-0.882	-2.215	0.288	1.142	-0.446	-0.564	-0.687
C	-0.684	-0.018	0.079	0.511	-3.32	-1.205	0.12	1.226	-7.935	-2.103	-3.208	-2.326	1.133	-0.546	-0.271
G	0.005	0.017	-2.484	0.607	0.683	-0.04	1.042	-4.129	1.269	-0.74	0.92	-1.333	-2.176	0.844	0.466
T	-0.986	0.324	1.029	-1.687	-1.196	0.464	-3.701	-0.549	-3.541	1.191	-2.139	-0.685	-1.961	-0.644	0.132
