# Supplementary material for: Degenerate Pax2 and Senseless binding motifs improve detection of low-affinity sites required for enhancer specificity
Source: PLoS Genet. 2018 Apr 4;14(4):e1007289. doi: 10.1371/journal.pgen.1007289 (PMC5902045; doi:10.1371/journal.pgen.1007289)
Supplement: S6 Data — (XLSX) [file pgen.1007289.s020.xlsx]

## Sheet: Fig 2C
Lane	Total_Probe_Sum_Pixel_Intensity	Bound_Probe_Sum_Pixel_Intensity	Proportion_Probe_Bound
1	5920.25	228.678	0.0386264
2	4776.96	213.971	0.0447923
3	4691.47	241.385	0.0514519
4	3827.3	475.213	0.124164
5	3371.18	542.335	0.160874
6	3600.47	549.627	0.152654
7	5097.35	1111.58	0.21807
8	4565.52	1116.58	0.244567
9	4932.23	1145.87	0.232323
10	4109.3	603.627	0.146893
11	4279.18	657.335	0.153612
12	4199.47	659.042	0.156934
13	4216.94	363.506	0.0862014
14	4346.89	379.627	0.0873331
15	4860.72	434.92	0.0894765
16	3980.18	662.163	0.166365
17	3159.18	649.749	0.20567
18	3512.64	660.456	0.188022
19	3210.42	302.506	0.0942262
20	3280.72	316.213	0.0963854
21	3555.72	302.213	0.0849936
22	3867.42	546.042	0.14119
23	3885.72	572.627	0.147367
24	3763.64	585.042	0.155446
25	4141.93	40.536	0.00978674
26	4059.1	40.536	0.00998645
27	4426.44	48.536	0.010965
28	4686.72	569.627	0.121541
29	5070.3	612.335	0.120769
30	5255.01	676.749	0.128782

## Sheet: Fig 2F
Lane	Total_Probe_Sum_Pixel_Intensity	Bound_Probe_Sum_Pixel_Intensity	Proportion_Probe_Bound
1	7223.46	79.536	0.0110108
2	5305.09	30.121	0.00567775
3	6032.21	36.121	0.00598802
4	6169.09	1324.31	0.214668
5	6484.8	1185.18	0.182763
6	6423.51	960.062	0.149461
7	6202.21	1196.89	0.192978
8	5872.09	1007.06	0.1715
9	5795.09	662.698	0.114355
10	6069.92	1085.48	0.178829
11	6004.09	1001.65	0.166828
12	7098.51	904.648	0.127442
13	6488.21	1085.06	0.167236
14	6486.51	1126.18	0.17362
15	6955.04	842.527	0.121139
16	4655.52	777.113	0.166923
17	3955.06	490.163	0.123933
18	4482.96	354.092	0.0789862
19	3948.66	278.678	0.0705752
20	3890.91	208.435	0.0535698
21	4509.49	219.849	0.0487525
22	3833.57	794.82	0.207331
23	4159.94	452.749	0.108836
24	4140.52	545.284	0.131694
25	4302.4	1001.65	0.232811
26	4542.52	766.113	0.168654
27	4682.23	609.991	0.130278
28	4436.77	650.698	0.14666
29	4978.47	576.577	0.115814
30	7322.6	477.456	0.0652031

## Sheet: Fig 3E-F
	Genotype	Region	Embryo	Channel	Intensity
1	BAD-PS	Abdominal C1-SOPs	1	Bgal	1.31171
2	BAD-PS	Abdominal C1-SOPs	1	Bgal	0.845933
3	BAD-PS	Abdominal C1-SOPs	1	Bgal	0.891024
4	BAD-PS	Abdominal C1-SOPs	1	Bgal	0.740116
5	BAD-PS	Abdominal C1-SOPs	1	Bgal	1.11496
6	BAD-PS	Abdominal C1-SOPs	1	Bgal	0.680907
7	BAD-PS	Abdominal C1-SOPs	1	Bgal	1.26169
8	BAD-PS	Thoracic C1-SOPs	1	Bgal	0.203285
9	BAD-PS	Thoracic C1-SOPs	1	Bgal	0.263633
10	BAD-PS	Thoracic C1-SOPs	1	Bgal	0.271679
11	BAD-PS	Non-C1 SOPs	1	Bgal	0.076972
12	BAD-PS	Non-C1 SOPs	1	Bgal	0.0884344
13	BAD-PS	Non-C1 SOPs	1	Bgal	0.0860053
14	BAD-PS	Non-C1 SOPs	1	Bgal	0.0991376
15	BAD-PS	Non-C1 SOPs	1	Bgal	0.0954939
16	BAD-PS	Non-C1 SOPs	1	Bgal	0.11022
17	BAD-PS	Non-C1 SOPs	1	Bgal	0.126844
18	BAD-PS	Non-C1 SOPs	1	Bgal	0.100504
19	BAD-PS	Non-C1 SOPs	1	Bgal	0.108095
20	BAD-PS	Non-C1 SOPs	1	Bgal	0.102478
21	BAD-PS	Non-C1 SOPs	1	Bgal	0.114319
22	BAD-PS	Non-C1 SOPs	1	Bgal	0.121683
23	BAD-PS	Non-C1 SOPs	1	Bgal	0.108474
24	BAD-PS	Non-C1 SOPs	1	Bgal	0.102857
25	BAD-PS	Non-C1 SOPs	1	Bgal	0.138003
26	BAD-PS	Non-C1 SOPs	1	Bgal	0.0844871
27	BAD-PS	Non-C1 SOPs	1	Bgal	0.0989098
28	BAD-PS	Non-C1 SOPs	1	Bgal	0.0789457
29	BAD-PS	Non-C1 SOPs	1	Bgal	0.107639
30	BAD-PS	Non-C1 SOPs	1	Bgal	0.153261
31	BAD-PS	Non-C1 SOPs	1	Bgal	0.0996689
32	BAD-PS	Non-C1 SOPs	1	Bgal	0.0995171
33	BAD-PS	Non-C1 SOPs	1	Bgal	0.0840316
34	BAD-PS	Non-C1 SOPs	1	Bgal	0.101187
35	BAD-PS	Non-C1 SOPs	1	Bgal	0.0790216
36	BAD-PS	Non-C1 SOPs	1	Bgal	0.113712
37	BAD-PS	Non-C1 SOPs	1	Bgal	0.0867644
38	BAD-PS	Non-C1 SOPs	1	Bgal	0.114016
39	BAD-PS	Non-C1 SOPs	1	Bgal	0.104451
40	BAD-PS	Non-C1 SOPs	1	Bgal	0.130184
41	BAD-PS	Non-C1 SOPs	1	Bgal	0.0940516
42	BAD-PS	Non-C1 SOPs	1	Bgal	0.0798566
43	BAD-PS	Non-C1 SOPs	1	Bgal	0.0757575
44	BAD-PS	Non-C1 SOPs	1	Bgal	0.100808
45	BAD-PS	Non-C1 SOPs	1	Bgal	0.0809952
46	BAD-PS	Non-C1 SOPs	1	Bgal	0.106045
47	BAD-PS	Non-C1 SOPs	1	Bgal	0.0907116
48	BAD-PS	Non-C1 SOPs	1	Bgal	0.0884344
49	BAD-PS	Non-C1 SOPs	1	Bgal	0.0879789
50	BAD-PS	Non-C1 SOPs	1	Bgal	0.0826652
51	BAD-PS	Non-C1 SOPs	1	Bgal	0.0827412
52	BAD-PS	Non-C1 SOPs	1	Bgal	0.0628529
53	BAD-PS	Non-C1 SOPs	1	Bgal	0.190001
54	BAD-PS	Non-C1 SOPs	1	Bgal	0.0812989
55	BAD-PS	Non-C1 SOPs	1	Bgal	0.0968603
56	BAD-PS	Non-C1 SOPs	1	Bgal	0.0825893
57	BAD-PS	Non-C1 SOPs	1	Bgal	0.166621
58	BAD-PS	Non-C1 SOPs	1	Bgal	0.0773516
59	BAD-PS	Non-C1 SOPs	1	Bgal	0.145594
60	BAD-PS	Non-C1 SOPs	1	Bgal	0.0705198
61	BAD-PS	Non-C1 SOPs	1	Bgal	0.104679
62	BAD-PS	Non-C1 SOPs	1	Bgal	0.0671797
63	BAD-PS	Non-C1 SOPs	1	Bgal	0.0910153
64	BAD-PS	Non-C1 SOPs	1	Bgal	0.100504
65	BAD-PS	Non-C1 SOPs	1	Bgal	0.0778071
66	BAD-PS	Non-C1 SOPs	1	Bgal	0.0894971
67	BAD-PS	Non-C1 SOPs	1	Bgal	0.0995171
68	BAD-PS	Non-C1 SOPs	1	Bgal	0.0958735
69	BAD-PS	Non-C1 SOPs	1	Bgal	0.0759093
70	BAD-PS	Non-C1 SOPs	1	Bgal	0.0825134
71	BAD-PS	Non-C1 SOPs	1	Bgal	0.0946589
72	BAD-PS	Non-C1 SOPs	1	Bgal	0.0835003
73	BAD-PS	Non-C1 SOPs	1	Bgal	0.0888139
74	BAD-PS	Non-C1 SOPs	1	Bgal	0.104603
75	BAD-PS	Non-C1 SOPs	1	Bgal	0.0783384
76	BAD-PS	Non-C1 SOPs	1	Bgal	0.0907116
77	BAD-PS	Non-C1 SOPs	1	Bgal	0.107867
78	BAD-PS	Non-C1 SOPs	1	Bgal	0.187496
79	BAD-PS	Non-C1 SOPs	1	Bgal	0.0992135
80	BAD-PS	Non-C1 SOPs	1	Bgal	0.101718
81	BAD-PS	Non-C1 SOPs	1	Bgal	0.109993
82	BAD-PS	Non-C1 SOPs	1	Bgal	0.0998967
83	BAD-PS	Non-C1 SOPs	1	Bgal	0.113864
84	BAD-PS	Non-C1 SOPs	1	Bgal	0.0655097
85	BAD-PS	Non-C1 SOPs	1	Bgal	0.0983026
86	BAD-PS	Non-C1 SOPs	1	Bgal	0.118798
87	BAD-PS	Non-C1 SOPs	1	Bgal	0.163433
88	BAD-PS	Non-C1 SOPs	1	Bgal	0.0939757
89	BAD-PS	Non-C1 SOPs	1	Bgal	0.117659
90	BAD-PS	Non-C1 SOPs	1	Bgal	0.12859
91	BAD-PS	Non-C1 SOPs	1	Bgal	0.0957217
92	BAD-PS	Non-C1 SOPs	1	Bgal	0.095418
93	BAD-PS	Non-C1 SOPs	1	Bgal	0.106729
94	BAD-PS	Non-C1 SOPs	1	Bgal	0.124567
95	BAD-PS	Non-C1 SOPs	1	Bgal	0.0734043
96	BAD-PS	Non-C1 SOPs	1	Bgal	0.11523
97	BAD-PS	Non-C1 SOPs	1	Bgal	0.121151
98	BAD-PS	Non-C1 SOPs	1	Bgal	0.11356
99	BAD-PS	Non-C1 SOPs	1	Bgal	0.107791
100	BAD-PS	Non-C1 SOPs	1	Bgal	0.114244
101	BAD-PS	Non-C1 SOPs	1	Bgal	0.101643
102	BAD-PS	Non-C1 SOPs	1	Bgal	0.10855
103	BAD-PS	Non-C1 SOPs	1	Bgal	0.10855
104	BAD-PS	Non-C1 SOPs	1	Bgal	0.197592
105	BAD-PS	Non-C1 SOPs	1	Bgal	0.0915466
106	BAD-PS	Non-C1 SOPs	1	Bgal	0.114623
107	BAD-PS	Non-C1 SOPs	1	Bgal	0.147264
108	BAD-PS	Non-C1 SOPs	1	Bgal	0.128211
109	BAD-PS	Non-C1 SOPs	1	Bgal	0.14772
110	BAD-PS	Non-C1 SOPs	1	Bgal	0.111359
111	BAD-PS	Non-C1 SOPs	1	Bgal	0.129577
112	BAD-PS	Non-C1 SOPs	1	Bgal	0.174591
113	BAD-PS	Non-C1 SOPs	1	Bgal	0.124491
114	BAD-PS	Non-C1 SOPs	1	Bgal	0.0773516
115	BAD-PS	Non-C1 SOPs	1	Bgal	0.221124
116	BAD-PS	Non-C1 SOPs	1	Bgal	0.161611
117	BAD-PS	Non-C1 SOPs	1	Bgal	0.132538
118	BAD-PS	Non-C1 SOPs	1	Bgal	0.130564
119	BAD-PS	Non-C1 SOPs	1	Bgal	0.0806157
120	BAD-PS	Non-C1 SOPs	1	Bgal	0.132234
121	BAD-PS	Non-C1 SOPs	1	Bgal	0.0794011
122	BAD-PS	Non-C1 SOPs	1	Bgal	0.0794771
123	BAD-PS	Non-C1 SOPs	1	Bgal	0.105438
124	BAD-PS	Non-C1 SOPs	1	Bgal	0.0963289
125	BAD-PS	Non-C1 SOPs	1	Bgal	0.111055
126	BAD-PS	Non-C1 SOPs	1	Bgal	0.106045
127	BAD-PS	Non-C1 SOPs	1	Bgal	0.100883
128	BAD-PS	Non-C1 SOPs	1	Bgal	0.121303
129	BAD-PS	Non-C1 SOPs	1	Bgal	0.0708234
130	BAD-PS	Non-C1 SOPs	1	Bgal	0.0766684
131	BAD-PS	Non-C1 SOPs	1	Bgal	0.0941276
132	BAD-PS	Non-C1 SOPs	1	Bgal	0.0755298
133	BAD-PS	Non-C1 SOPs	1	Bgal	0.0960253
134	BAD-PS	Non-C1 SOPs	1	Bgal	0.0843353
135	BAD-PS	Non-C1 SOPs	1	Bgal	0.117356
136	BAD-PS	Non-C1 SOPs	1	Bgal	0.120089
137	BAD-PS	Non-C1 SOPs	1	Bgal	0.0994412
138	BAD-PS	Non-C1 SOPs	1	Bgal	0.100883
139	BAD-PS	Non-C1 SOPs	1	Bgal	0.0833484
140	BAD-PS	Non-C1 SOPs	1	Bgal	0.106121
141	BAD-PS	Non-C1 SOPs	1	Bgal	0.0929889
142	BAD-PS	Non-C1 SOPs	1	Bgal	0.0593611
143	BAD-PS	Non-C1 SOPs	1	Bgal	0.0830448
144	BAD-PS	Non-C1 SOPs	1	Bgal	0.078718
145	BAD-PS	Non-C1 SOPs	1	Bgal	0.0963289
146	BAD-PS	Non-C1 SOPs	1	Bgal	0.0809193
147	BAD-PS	Non-C1 SOPs	1	Bgal	0.130412
148	BAD-PS	Non-C1 SOPs	1	Bgal	0.0949626
149	BAD-PS	Non-C1 SOPs	1	Bgal	0.107336
150	BAD-PS	Non-C1 SOPs	1	Bgal	0.0974676
151	BAD-PS	Non-C1 SOPs	1	Bgal	0.0680907
152	BAD-PS	Non-C1 SOPs	1	Bgal	0.0969362
153	BAD-PS	Non-C1 SOPs	1	Bgal	0.0869162
154	BAD-PS	Non-C1 SOPs	1	Bgal	0.062777
155	BAD-PS	Non-C1 SOPs	1	Bgal	0.0536679
156	BAD-PS	Non-C1 SOPs	1	Bgal	0.0725693
157	BAD-PS	Non-C1 SOPs	1	Bgal	0.0725693
158	BAD-PS	Non-C1 SOPs	1	Bgal	0.0771239
159	BAD-PS	Non-C1 SOPs	1	Bgal	0.0872198
160	BAD-PS	Non-C1 SOPs	1	Bgal	0.0748466
161	BAD-PS	Non-C1 SOPs	1	Bgal	0.0734802
162	BAD-PS	Non-C1 SOPs	1	Bgal	0.0710511
163	BAD-PS	Non-C1 SOPs	1	Bgal	0.102629
164	BAD-PS	Non-C1 SOPs	1	Bgal	0.11523
165	BAD-PS	Non-C1 SOPs	1	Bgal	0.172618
166	BAD-PS	Non-C1 SOPs	1	Bgal	0.110979
167	BAD-PS	Non-C1 SOPs	1	Bgal	0.075378
168	BAD-PS	Non-C1 SOPs	1	Bgal	0.0960253
169	BAD-PS	Non-C1 SOPs	1	Bgal	0.105894
170	BAD-PS	Non-C1 SOPs	1	Bgal	0.198503
171	BAD-PS	Non-C1 SOPs	1	Bgal	0.104603
172	BAD-PS	Non-C1 SOPs	1	Bgal	0.0740116
173	BAD-PS	Non-C1 SOPs	1	Bgal	0.202222
174	BAD-PS	Non-C1 SOPs	1	Bgal	0.108702
175	BAD-PS	Non-C1 SOPs	1	Bgal	0.119405
176	BAD-PS	Non-C1 SOPs	1	Bgal	0.149314
177	BAD-PS	Non-C1 SOPs	1	Bgal	0.144
178	BAD-PS	Non-C1 SOPs	1	Bgal	0.0835762
179	BAD-PS	Non-C1 SOPs	1	Bgal	0.103313
180	BAD-PS	Non-C1 SOPs	1	Bgal	0.107108
181	BAD-PS	Non-C1 SOPs	1	Bgal	0.116217
182	BAD-PS	Non-C1 SOPs	1	Bgal	0.138762
183	BAD-PS	Non-C1 SOPs	1	Bgal	0.0800843
184	BAD-PS	Non-C1 SOPs	1	Bgal	0.117963
185	BAD-PS	Non-C1 SOPs	1	Bgal	0.157512
186	BAD-PS	Non-C1 SOPs	1	Bgal	0.405811
187	BAD-PS	Non-C1 SOPs	1	Bgal	0.100428
188	BAD-PS	Non-C1 SOPs	1	Bgal	0.0957217
189	BAD-PS	Non-C1 SOPs	1	Bgal	0.0720379
190	BAD-PS	Non-C1 SOPs	1	Bgal	0.0593611
191	BAD-PS	Non-C1 SOPs	1	Bgal	0.128514
192	BAD-PS	Non-C1 SOPs	1	Bgal	0.10392
193	BAD-PS	Non-C1 SOPs	1	Bgal	0.102857
194	BAD-PS	Non-C1 SOPs	1	Bgal	0.107791
195	BAD-PS	Non-C1 SOPs	1	Bgal	0.100883
196	BAD-PS	Non-C1 SOPs	1	Bgal	0.111511
197	BAD-PS	Non-C1 SOPs	1	Bgal	0.0993653
198	BAD-PS	Non-C1 SOPs	1	Bgal	0.108095
199	BAD-PS	Non-C1 SOPs	1	Bgal	0.154324
200	BAD-PS	Non-C1 SOPs	1	Bgal	0.13565
201	BAD-PS	Non-C1 SOPs	1	Bgal	0.0886621
202	BAD-PS	Non-C1 SOPs	1	Bgal	0.0859293
203	BAD-PS	Non-C1 SOPs	1	Bgal	0.0894212
204	BAD-PS	Non-C1 SOPs	1	Bgal	0.106425
205	BAD-PS	Non-C1 SOPs	1	Bgal	0.109158
206	BAD-PS	Non-C1 SOPs	1	Bgal	0.167076
207	BAD-PS	Non-C1 SOPs	1	Bgal	0.11523
208	BAD-PS	Non-C1 SOPs	1	Bgal	0.135422
209	BAD-PS	Non-C1 SOPs	1	Bgal	0.107867
210	BAD-PS	Non-C1 SOPs	1	Bgal	0.0816025
211	BAD-PS	Non-C1 SOPs	1	Bgal	0.115079
212	BAD-PS	Non-C1 SOPs	1	Bgal	0.0947348
213	BAD-PS	Non-C1 SOPs	1	Bgal	0.099593
214	BAD-PS	Non-C1 SOPs	1	Bgal	0.0980748
215	BAD-PS	Non-C1 SOPs	1	Bgal	0.109309
216	BAD-PS	Non-C1 SOPs	1	Bgal	0.161763
217	BAD-PS	Non-C1 SOPs	1	Bgal	0.18074
218	BAD-PS	Non-C1 SOPs	1	Bgal	0.13694
219	BAD-PS	Non-C1 SOPs	1	Bgal	0.0999726
220	BAD-PS	Non-C1 SOPs	1	Bgal	0.0927612
221	BAD-PS	Non-C1 SOPs	1	Bgal	0.089573
222	BAD-PS	Non-C1 SOPs	1	Bgal	0.102478
223	BAD-PS	Non-C1 SOPs	1	Bgal	0.102553
224	BAD-PS	Non-C1 SOPs	1	Bgal	0.0867644
225	BAD-PS	Non-C1 SOPs	1	Bgal	0.105742
226	BAD-PS	Non-C1 SOPs	1	Bgal	0.325347
227	BAD-PS	Non-C1 SOPs	1	Bgal	0.142558
228	BAD-PS	Non-C1 SOPs	1	Bgal	0.088738
229	BAD-PS	Non-C1 SOPs	1	Bgal	0.10225
230	BAD-PS	Non-C1 SOPs	1	Bgal	0.505328
231	BAD-PS	Non-C1 SOPs	1	Bgal	0.0891175
232	BAD-PS	Non-C1 SOPs	1	Bgal	0.0933685
233	BAD-PS	Non-C1 SOPs	1	Bgal	0.108399
234	BAD-PS	Non-C1 SOPs	1	Bgal	0.101187
235	BAD-PS	Non-C1 SOPs	1	Bgal	0.113257
236	BAD-PS	Non-C1 SOPs	1	Bgal	0.47375
237	BAD-PS	Non-C1 SOPs	1	Bgal	0.0856257
238	BAD-PS	Non-C1 SOPs	1	Bgal	0.115458
239	BAD-PS	Non-C1 SOPs	1	Bgal	0.0978471
240	BAD-PS	Non-C1 SOPs	1	Bgal	0.289442
241	BAD-PS	Non-C1 SOPs	1	Bgal	0.108019
242	BAD-PS	Non-C1 SOPs	1	Bgal	0.0935203
243	BAD-PS	Non-C1 SOPs	1	Bgal	0.123049
244	BAD-PS	Non-C1 SOPs	1	Bgal	0.113712
245	BAD-PS	Non-C1 SOPs	1	Bgal	0.125934
246	BAD-PS	Non-C1 SOPs	1	Bgal	0.258092
247	BAD-PS	Non-C1 SOPs	1	Bgal	0.0884344
248	BAD-PS	Non-C1 SOPs	1	Bgal	0.0973157
249	BAD-PS	Non-C1 SOPs	1	Bgal	0.1106
250	BAD-PS	Non-C1 SOPs	1	Bgal	0.102705
251	BAD-PS	Non-C1 SOPs	1	Bgal	0.0854739
252	BAD-PS	Non-C1 SOPs	1	Bgal	0.15402
253	BAD-PS	Non-C1 SOPs	1	Bgal	0.110372
254	BAD-PS	Non-C1 SOPs	1	Bgal	0.151515
255	BAD-PS	Non-C1 SOPs	1	Bgal	0.321552
256	BAD-PS	Non-C1 SOPs	1	Bgal	0.112725
257	BAD-PS	Non-C1 SOPs	1	Bgal	0.117356
258	BAD-PS	Non-C1 SOPs	1	Bgal	0.112877
259	BAD-PS	Non-C1 SOPs	1	Bgal	0.108019
260	BAD-PS	Non-C1 SOPs	1	Bgal	0.0850943
261	BAD-PS	Non-C1 SOPs	1	Bgal	0.105438
262	BAD-PS	Non-C1 SOPs	1	Bgal	0.101263
263	BAD-PS	Non-C1 SOPs	1	Bgal	0.098758
264	BAD-PS	Non-C1 SOPs	1	Bgal	0.094583
265	BAD-PS	Non-C1 SOPs	1	Bgal	0.0892694
266	BAD-PS	Non-C1 SOPs	1	Bgal	0.11895
267	BAD-PS	Non-C1 SOPs	1	Bgal	0.0803121
268	BAD-PS	Non-C1 SOPs	1	Bgal	0.0953421
269	BAD-PS	Non-C1 SOPs	1	Bgal	0.117128
270	BAD-PS	Non-C1 SOPs	1	Bgal	0.0899525
271	BAD-PS	Non-C1 SOPs	1	Bgal	0.110904
272	BAD-PS	Non-C1 SOPs	1	Bgal	0.114547
273	BAD-PS	Non-C1 SOPs	1	Bgal	0.0771239
274	BAD-PS	Non-C1 SOPs	1	Bgal	0.102629
275	BAD-PS	Non-C1 SOPs	1	Bgal	0.155386
276	BAD-PS	Non-C1 SOPs	1	Bgal	0.0692293
277	BAD-PS	Non-C1 SOPs	1	Bgal	0.123125
278	BAD-PS	Non-C1 SOPs	1	Bgal	0.0948107
279	BAD-PS	Non-C1 SOPs	1	Bgal	0.103009
280	BAD-PS	Non-C1 SOPs	1	Bgal	0.100428
281	BAD-PS	Non-C1 SOPs	1	Bgal	0.0700643
282	BAD-PS	Non-C1 SOPs	1	Bgal	0.0836521
283	BAD-PS	Non-C1 SOPs	1	Bgal	0.0875234
284	BAD-PS	Non-C1 SOPs	1	Bgal	0.088738
285	BAD-PS	Non-C1 SOPs	1	Bgal	0.0969362
286	BAD-PS	Non-C1 SOPs	1	Bgal	0.0885103
287	BAD-PS	Non-C1 SOPs	1	Bgal	0.097088
288	BAD-PS	Non-C1 SOPs	1	Bgal	0.104983
289	BAD-PS	Non-C1 SOPs	1	Bgal	0.0939757
290	BAD-PS	Non-C1 SOPs	1	Bgal	0.101718
291	BAD-PS	Non-C1 SOPs	1	Bgal	0.0922298
292	BAD-PS	Non-C1 SOPs	1	Bgal	0.127679
293	BAD-PS	Non-C1 SOPs	1	Bgal	0.0954939
294	BAD-PS	Non-C1 SOPs	1	Bgal	0.113484
295	BAD-PS	Non-C1 SOPs	1	Bgal	0.115838
296	BAD-PS	Non-C1 SOPs	1	Bgal	0.110524
297	BAD-PS	Non-C1 SOPs	1	Bgal	0.112725
298	BAD-PS	Non-C1 SOPs	1	Bgal	0.082058
299	BAD-PS	Non-C1 SOPs	1	Bgal	0.0831207
300	BAD-PS	Non-C1 SOPs	1	Bgal	0.0935203
301	BAD-PS	Non-C1 SOPs	1	Bgal	0.157815
302	BAD-PS	Non-C1 SOPs	1	Bgal	0.142406
303	BAD-PS	Non-C1 SOPs	1	Bgal	0.111283
304	BAD-PS	Non-C1 SOPs	1	Bgal	0.092913
305	BAD-PS	Non-C1 SOPs	1	Bgal	0.0958735
306	BAD-PS	Non-C1 SOPs	1	Bgal	0.121834
307	BAD-PS	Non-C1 SOPs	1	Bgal	0.0949626
308	BAD-PS	Non-C1 SOPs	1	Bgal	0.1607
309	BAD-PS	Non-C1 SOPs	1	Bgal	0.124264
310	BAD-PS	Non-C1 SOPs	1	Bgal	0.0989098
311	BAD-PS	Abdominal C1-SOPs	2	Bgal	1.46467
312	BAD-PS	Abdominal C1-SOPs	2	Bgal	1.19739
313	BAD-PS	Abdominal C1-SOPs	2	Bgal	1.28143
314	BAD-PS	Abdominal C1-SOPs	2	Bgal	1.42717
315	BAD-PS	Abdominal C1-SOPs	2	Bgal	1.39324
316	BAD-PS	Abdominal C1-SOPs	2	Bgal	2.09441
317	BAD-PS	Abdominal C1-SOPs	2	Bgal	1.22624
318	BAD-PS	Thoracic C1-SOPs	2	Bgal	0.242378
319	BAD-PS	Thoracic C1-SOPs	2	Bgal	0.531669
320	BAD-PS	Thoracic C1-SOPs	2	Bgal	0.187951
321	BAD-PS	Non-C1 SOPs	2	Bgal	0.072797
322	BAD-PS	Non-C1 SOPs	2	Bgal	0.0524533
323	BAD-PS	Non-C1 SOPs	2	Bgal	0.0865366
324	BAD-PS	Non-C1 SOPs	2	Bgal	0.0746189
325	BAD-PS	Non-C1 SOPs	2	Bgal	0.117052
326	BAD-PS	Non-C1 SOPs	2	Bgal	0.0975435
327	BAD-PS	Non-C1 SOPs	2	Bgal	0.092913
328	BAD-PS	Non-C1 SOPs	2	Bgal	0.072797
329	BAD-PS	Non-C1 SOPs	2	Bgal	0.0871439
330	BAD-PS	Non-C1 SOPs	2	Bgal	0.0825134
331	BAD-PS	Non-C1 SOPs	2	Bgal	0.0747707
332	BAD-PS	Non-C1 SOPs	2	Bgal	0.0873716
333	BAD-PS	Non-C1 SOPs	2	Bgal	0.0954939
334	BAD-PS	Non-C1 SOPs	2	Bgal	0.10893
335	BAD-PS	Non-C1 SOPs	2	Bgal	0.100504
336	BAD-PS	Non-C1 SOPs	2	Bgal	0.104527
337	BAD-PS	Non-C1 SOPs	2	Bgal	0.100428
338	BAD-PS	Non-C1 SOPs	2	Bgal	0.076137
339	BAD-PS	Non-C1 SOPs	2	Bgal	0.116521
340	BAD-PS	Non-C1 SOPs	2	Bgal	0.0879789
341	BAD-PS	Non-C1 SOPs	2	Bgal	0.100656
342	BAD-PS	Non-C1 SOPs	2	Bgal	0.0918503
343	BAD-PS	Non-C1 SOPs	2	Bgal	0.114851
344	BAD-PS	Non-C1 SOPs	2	Bgal	0.0709752
345	BAD-PS	Non-C1 SOPs	2	Bgal	0.108019
346	BAD-PS	Non-C1 SOPs	2	Bgal	0.116673
347	BAD-PS	Non-C1 SOPs	2	Bgal	0.095418
348	BAD-PS	Non-C1 SOPs	2	Bgal	0.269858
349	BAD-PS	Non-C1 SOPs	2	Bgal	0.0649025
350	BAD-PS	Non-C1 SOPs	2	Bgal	0.113712
351	BAD-PS	Non-C1 SOPs	2	Bgal	0.114092
352	BAD-PS	Non-C1 SOPs	2	Bgal	0.380761
353	BAD-PS	Non-C1 SOPs	2	Bgal	0.099593
354	BAD-PS	Non-C1 SOPs	2	Bgal	0.107639
355	BAD-PS	Non-C1 SOPs	2	Bgal	0.0961012
356	BAD-PS	Non-C1 SOPs	2	Bgal	0.0990617
357	BAD-PS	Non-C1 SOPs	2	Bgal	0.155386
358	BAD-PS	Non-C1 SOPs	2	Bgal	0.101035
359	BAD-PS	Non-C1 SOPs	2	Bgal	0.110676
360	BAD-PS	Non-C1 SOPs	2	Bgal	0.103009
361	BAD-PS	Non-C1 SOPs	2	Bgal	0.105818
362	BAD-PS	Non-C1 SOPs	2	Bgal	0.112725
363	BAD-PS	Non-C1 SOPs	2	Bgal	0.088738
364	BAD-PS	Non-C1 SOPs	2	Bgal	0.100883
365	BAD-PS	Non-C1 SOPs	2	Bgal	0.0970121
366	BAD-PS	Non-C1 SOPs	2	Bgal	0.104148
367	BAD-PS	Non-C1 SOPs	2	Bgal	0.0999726
368	BAD-PS	Non-C1 SOPs	2	Bgal	0.10225
369	BAD-PS	Non-C1 SOPs	2	Bgal	0.0857016
370	BAD-PS	Non-C1 SOPs	2	Bgal	0.0938239
371	BAD-PS	Non-C1 SOPs	2	Bgal	0.102098
372	BAD-PS	Non-C1 SOPs	2	Bgal	0.0958735
373	BAD-PS	Non-C1 SOPs	2	Bgal	0.118798
374	BAD-PS	Non-C1 SOPs	2	Bgal	0.109993
375	BAD-PS	Non-C1 SOPs	2	Bgal	0.111587
376	BAD-PS	Non-C1 SOPs	2	Bgal	0.110296
377	BAD-PS	Non-C1 SOPs	2	Bgal	0.191975
378	BAD-PS	Non-C1 SOPs	2	Bgal	0.10354
379	BAD-PS	Non-C1 SOPs	2	Bgal	0.115003
380	BAD-PS	Non-C1 SOPs	2	Bgal	0.132689
381	BAD-PS	Non-C1 SOPs	2	Bgal	0.11523
382	BAD-PS	Non-C1 SOPs	2	Bgal	0.143165
383	BAD-PS	Non-C1 SOPs	2	Bgal	0.11895
384	BAD-PS	Non-C1 SOPs	2	Bgal	0.119633
385	BAD-PS	Non-C1 SOPs	2	Bgal	0.144759
386	BAD-PS	Non-C1 SOPs	2	Bgal	0.126237
387	BAD-PS	Non-C1 SOPs	2	Bgal	0.0930648
388	BAD-PS	Non-C1 SOPs	2	Bgal	0.139445
389	BAD-PS	Non-C1 SOPs	2	Bgal	0.0715825
390	BAD-PS	Non-C1 SOPs	2	Bgal	0.103237
391	BAD-PS	Non-C1 SOPs	2	Bgal	0.171935
392	BAD-PS	Non-C1 SOPs	2	Bgal	0.0981507
393	BAD-PS	Non-C1 SOPs	2	Bgal	0.077883
394	BAD-PS	Non-C1 SOPs	2	Bgal	0.0791734
395	BAD-PS	Non-C1 SOPs	2	Bgal	0.114319
396	BAD-PS	Non-C1 SOPs	2	Bgal	0.0963289
397	BAD-PS	Non-C1 SOPs	2	Bgal	0.1169
398	BAD-PS	Non-C1 SOPs	2	Bgal	0.0864607
399	BAD-PS	Non-C1 SOPs	2	Bgal	0.101111
400	BAD-PS	Non-C1 SOPs	2	Bgal	0.111055
401	BAD-PS	Non-C1 SOPs	2	Bgal	0.136485
402	BAD-PS	Non-C1 SOPs	2	Bgal	0.129501
403	BAD-PS	Non-C1 SOPs	2	Bgal	0.0899525
404	BAD-PS	Non-C1 SOPs	2	Bgal	0.126996
405	BAD-PS	Non-C1 SOPs	2	Bgal	0.105362
406	BAD-PS	Non-C1 SOPs	2	Bgal	0.119633
407	BAD-PS	Non-C1 SOPs	2	Bgal	0.0901044
408	BAD-PS	Non-C1 SOPs	2	Bgal	0.112346
409	BAD-PS	Non-C1 SOPs	2	Bgal	0.0964048
410	BAD-PS	Non-C1 SOPs	2	Bgal	0.104223
411	BAD-PS	Non-C1 SOPs	2	Bgal	0.0989858
412	BAD-PS	Non-C1 SOPs	2	Bgal	0.111587
413	BAD-PS	Non-C1 SOPs	2	Bgal	0.107184
414	BAD-PS	Non-C1 SOPs	2	Bgal	0.0932926
415	BAD-PS	Non-C1 SOPs	2	Bgal	0.114395
416	BAD-PS	Non-C1 SOPs	2	Bgal	0.140129
417	BAD-PS	Non-C1 SOPs	2	Bgal	0.104375
418	BAD-PS	Non-C1 SOPs	2	Bgal	0.0766684
419	BAD-PS	Non-C1 SOPs	2	Bgal	0.0858534
420	BAD-PS	Non-C1 SOPs	2	Bgal	0.112725
421	BAD-PS	Non-C1 SOPs	2	Bgal	0.119785
422	BAD-PS	Non-C1 SOPs	2	Bgal	0.0957976
423	BAD-PS	Non-C1 SOPs	2	Bgal	0.0798566
424	BAD-PS	Non-C1 SOPs	2	Bgal	0.11857
425	BAD-PS	Non-C1 SOPs	2	Bgal	0.0991376
426	BAD-PS	Non-C1 SOPs	2	Bgal	0.096253
427	BAD-PS	Non-C1 SOPs	2	Bgal	0.100124
428	BAD-PS	Non-C1 SOPs	2	Bgal	0.121151
429	BAD-PS	Non-C1 SOPs	2	Bgal	0.0907875
430	BAD-PS	Non-C1 SOPs	2	Bgal	0.119633
431	BAD-PS	Non-C1 SOPs	2	Bgal	0.107943
432	BAD-PS	Non-C1 SOPs	2	Bgal	0.121834
433	BAD-PS	Non-C1 SOPs	2	Bgal	0.111663
434	BAD-PS	Non-C1 SOPs	2	Bgal	0.111283
435	BAD-PS	Non-C1 SOPs	2	Bgal	0.105362
436	BAD-PS	Non-C1 SOPs	2	Bgal	0.103768
437	BAD-PS	Non-C1 SOPs	2	Bgal	0.117128
438	BAD-PS	Non-C1 SOPs	2	Bgal	0.142861
439	BAD-PS	Non-C1 SOPs	2	Bgal	0.113105
440	BAD-PS	Non-C1 SOPs	2	Bgal	0.106197
441	BAD-PS	Non-C1 SOPs	2	Bgal	0.0976194
442	BAD-PS	Non-C1 SOPs	2	Bgal	0.0817543
443	BAD-PS	Non-C1 SOPs	2	Bgal	0.202982
444	BAD-PS	Non-C1 SOPs	2	Bgal	0.121455
445	BAD-PS	Non-C1 SOPs	2	Bgal	0.256422
446	BAD-PS	Non-C1 SOPs	2	Bgal	0.097088
447	BAD-PS	Non-C1 SOPs	2	Bgal	0.118646
448	BAD-PS	Non-C1 SOPs	2	Bgal	0.0947348
449	BAD-PS	Non-C1 SOPs	2	Bgal	0.120392
450	BAD-PS	Non-C1 SOPs	2	Bgal	0.102326
451	BAD-PS	Non-C1 SOPs	2	Bgal	0.179981
452	BAD-PS	Non-C1 SOPs	2	Bgal	0.196909
453	BAD-PS	Non-C1 SOPs	2	Bgal	0.136789
454	BAD-PS	Non-C1 SOPs	2	Bgal	0.110979
455	BAD-PS	Non-C1 SOPs	2	Bgal	0.135043
456	BAD-PS	Non-C1 SOPs	2	Bgal	0.325575
457	BAD-PS	Non-C1 SOPs	2	Bgal	0.104983
458	BAD-PS	Non-C1 SOPs	2	Bgal	0.0796289
459	BAD-PS	Non-C1 SOPs	2	Bgal	0.114092
460	BAD-PS	Non-C1 SOPs	2	Bgal	0.222566
461	BAD-PS	Non-C1 SOPs	2	Bgal	0.0889657
462	BAD-PS	Non-C1 SOPs	2	Bgal	0.0961012
463	BAD-PS	Non-C1 SOPs	2	Bgal	0.1878
464	BAD-PS	Non-C1 SOPs	2	Bgal	0.117735
465	BAD-PS	Non-C1 SOPs	2	Bgal	0.347285
466	BAD-PS	Non-C1 SOPs	2	Bgal	0.104907
467	BAD-PS	Non-C1 SOPs	2	Bgal	0.105894
468	BAD-PS	Non-C1 SOPs	2	Bgal	0.100124
469	BAD-PS	Non-C1 SOPs	2	Bgal	0.116673
470	BAD-PS	Non-C1 SOPs	2	Bgal	0.15364
471	BAD-PS	Non-C1 SOPs	2	Bgal	0.0699884
472	BAD-PS	Non-C1 SOPs	2	Bgal	0.292099
473	BAD-PS	Non-C1 SOPs	2	Bgal	0.0684702
474	BAD-PS	Non-C1 SOPs	2	Bgal	0.121455
475	BAD-PS	Non-C1 SOPs	2	Bgal	0.097923
476	BAD-PS	Non-C1 SOPs	2	Bgal	0.119405
477	BAD-PS	Non-C1 SOPs	2	Bgal	0.148099
478	BAD-PS	Non-C1 SOPs	2	Bgal	0.135878
479	BAD-PS	Non-C1 SOPs	2	Bgal	0.392527
480	BAD-PS	Non-C1 SOPs	2	Bgal	0.0966326
481	BAD-PS	Non-C1 SOPs	2	Bgal	0.272666
482	BAD-PS	Non-C1 SOPs	2	Bgal	0.0794771
483	BAD-PS	Non-C1 SOPs	2	Bgal	0.125706
484	BAD-PS	Non-C1 SOPs	2	Bgal	0.120999
485	BAD-PS	Non-C1 SOPs	2	Bgal	0.0844871
486	BAD-PS	Non-C1 SOPs	2	Bgal	0.122897
487	BAD-PS	Non-C1 SOPs	2	Bgal	0.107791
488	BAD-PS	Non-C1 SOPs	2	Bgal	0.0883584
489	BAD-PS	Non-C1 SOPs	2	Bgal	0.104907
490	BAD-PS	Non-C1 SOPs	2	Bgal	0.180209
491	BAD-PS	Non-C1 SOPs	2	Bgal	0.150376
492	BAD-PS	Non-C1 SOPs	2	Bgal	0.0967844
493	BAD-PS	Non-C1 SOPs	2	Bgal	0.107715
494	BAD-PS	Non-C1 SOPs	2	Bgal	0.102629
495	BAD-PS	Non-C1 SOPs	2	Bgal	0.0969362
496	BAD-PS	Non-C1 SOPs	2	Bgal	0.0978471
497	BAD-PS	Non-C1 SOPs	2	Bgal	0.103996
498	BAD-PS	Non-C1 SOPs	2	Bgal	0.112649
499	BAD-PS	Non-C1 SOPs	2	Bgal	0.10893
500	BAD-PS	Non-C1 SOPs	2	Bgal	0.110372
501	BAD-PS	Non-C1 SOPs	2	Bgal	0.193645
502	BAD-PS	Non-C1 SOPs	2	Bgal	0.2713
503	BAD-PS	Non-C1 SOPs	2	Bgal	0.162977
504	BAD-PS	Non-C1 SOPs	2	Bgal	0.075378
505	BAD-PS	Non-C1 SOPs	2	Bgal	0.156905
506	BAD-PS	Non-C1 SOPs	2	Bgal	0.188711
507	BAD-PS	Non-C1 SOPs	2	Bgal	0.162294
508	BAD-PS	Non-C1 SOPs	2	Bgal	0.120468
509	BAD-PS	Non-C1 SOPs	2	Bgal	0.108247
510	BAD-PS	Non-C1 SOPs	2	Bgal	0.158499
511	BAD-PS	Non-C1 SOPs	2	Bgal	0.176717
512	BAD-PS	Non-C1 SOPs	2	Bgal	0.191443
513	BAD-PS	Non-C1 SOPs	2	Bgal	0.149541
514	BAD-PS	Non-C1 SOPs	2	Bgal	0.0915466
515	BAD-PS	Non-C1 SOPs	2	Bgal	0.154324
516	BAD-PS	Non-C1 SOPs	2	Bgal	0.106273
517	BAD-PS	Non-C1 SOPs	2	Bgal	0.109993
518	BAD-PS	Non-C1 SOPs	2	Bgal	0.102326
519	BAD-PS	Non-C1 SOPs	2	Bgal	0.121455
520	BAD-PS	Non-C1 SOPs	2	Bgal	0.0986062
521	BAD-PS	Non-C1 SOPs	2	Bgal	0.111739
522	BAD-PS	Non-C1 SOPs	2	Bgal	0.129198
523	BAD-PS	Non-C1 SOPs	2	Bgal	0.177476
524	BAD-PS	Non-C1 SOPs	2	Bgal	0.131779
525	BAD-PS	Non-C1 SOPs	2	Bgal	0.106729
526	BAD-PS	Non-C1 SOPs	2	Bgal	0.146885
527	BAD-PS	Non-C1 SOPs	2	Bgal	0.206777
528	BAD-PS	Non-C1 SOPs	2	Bgal	0.14195
529	BAD-PS	Non-C1 SOPs	2	Bgal	0.123732
530	BAD-PS	Non-C1 SOPs	2	Bgal	0.139066
531	BAD-PS	Non-C1 SOPs	2	Bgal	0.0691534
532	BAD-PS	Non-C1 SOPs	2	Bgal	0.148479
533	BAD-PS	Non-C1 SOPs	2	Bgal	0.109537
534	BAD-PS	Non-C1 SOPs	2	Bgal	0.213077
535	BAD-PS	Abdominal C1-SOPs	3	Bgal	2.05061
536	BAD-PS	Abdominal C1-SOPs	3	Bgal	1.55409
537	BAD-PS	Abdominal C1-SOPs	3	Bgal	1.54058
538	BAD-PS	Abdominal C1-SOPs	3	Bgal	1.19436
539	BAD-PS	Abdominal C1-SOPs	3	Bgal	1.03973
540	BAD-PS	Abdominal C1-SOPs	3	Bgal	0.658513
541	BAD-PS	Thoracic C1-SOPs	3	Bgal	0.355332
542	BAD-PS	Thoracic C1-SOPs	3	Bgal	0.531289
543	BAD-PS	Thoracic C1-SOPs	3	Bgal	0.21247
544	BAD-PS	Non-C1 SOPs	3	Bgal	0.101718
545	BAD-PS	Non-C1 SOPs	3	Bgal	0.125706
546	BAD-PS	Non-C1 SOPs	3	Bgal	0.0889657
547	BAD-PS	Non-C1 SOPs	3	Bgal	0.129122
548	BAD-PS	Non-C1 SOPs	3	Bgal	0.0969362
549	BAD-PS	Non-C1 SOPs	3	Bgal	0.106729
550	BAD-PS	Non-C1 SOPs	3	Bgal	0.106045
551	BAD-PS	Non-C1 SOPs	3	Bgal	0.10559
552	BAD-PS	Non-C1 SOPs	3	Bgal	0.110524
553	BAD-PS	Non-C1 SOPs	3	Bgal	0.0891175
554	BAD-PS	Non-C1 SOPs	3	Bgal	0.118722
555	BAD-PS	Non-C1 SOPs	3	Bgal	0.0965567
556	BAD-PS	Non-C1 SOPs	3	Bgal	0.084563
557	BAD-PS	Non-C1 SOPs	3	Bgal	0.135726
558	BAD-PS	Non-C1 SOPs	3	Bgal	0.130336
559	BAD-PS	Non-C1 SOPs	3	Bgal	0.103009
560	BAD-PS	Non-C1 SOPs	3	Bgal	0.0936721
561	BAD-PS	Non-C1 SOPs	3	Bgal	0.105818
562	BAD-PS	Non-C1 SOPs	3	Bgal	0.110676
563	BAD-PS	Non-C1 SOPs	3	Bgal	0.15364
564	BAD-PS	Non-C1 SOPs	3	Bgal	0.100732
565	BAD-PS	Non-C1 SOPs	3	Bgal	0.0838039
566	BAD-PS	Non-C1 SOPs	3	Bgal	0.123504
567	BAD-PS	Non-C1 SOPs	3	Bgal	0.0707475
568	BAD-PS	Non-C1 SOPs	3	Bgal	0.112118
569	BAD-PS	Non-C1 SOPs	3	Bgal	0.0814507
570	BAD-PS	Non-C1 SOPs	3	Bgal	0.0924576
571	BAD-PS	Non-C1 SOPs	3	Bgal	0.0900285
572	BAD-PS	Non-C1 SOPs	3	Bgal	0.0948107
573	BAD-PS	Non-C1 SOPs	3	Bgal	0.100808
574	BAD-PS	Non-C1 SOPs	3	Bgal	0.0463806
575	BAD-PS	Non-C1 SOPs	3	Bgal	0.114244
576	BAD-PS	Non-C1 SOPs	3	Bgal	0.106121
577	BAD-PS	Non-C1 SOPs	3	Bgal	0.0857775
578	BAD-PS	Non-C1 SOPs	3	Bgal	0.0994412
579	BAD-PS	Non-C1 SOPs	3	Bgal	0.0707475
580	BAD-PS	Non-C1 SOPs	3	Bgal	0.101794
581	BAD-PS	Non-C1 SOPs	3	Bgal	0.0948107
582	BAD-PS	Non-C1 SOPs	3	Bgal	0.0784902
583	BAD-PS	Non-C1 SOPs	3	Bgal	0.0917744
584	BAD-PS	Non-C1 SOPs	3	Bgal	0.076972
585	BAD-PS	Non-C1 SOPs	3	Bgal	0.0976194
586	BAD-PS	Non-C1 SOPs	3	Bgal	0.068622
587	BAD-PS	Non-C1 SOPs	3	Bgal	0.0914707
588	BAD-PS	Non-C1 SOPs	3	Bgal	0.0826652
589	BAD-PS	Non-C1 SOPs	3	Bgal	0.107715
590	BAD-PS	Non-C1 SOPs	3	Bgal	0.10392
591	BAD-PS	Non-C1 SOPs	3	Bgal	0.112574
592	BAD-PS	Non-C1 SOPs	3	Bgal	0.0843353
593	BAD-PS	Non-C1 SOPs	3	Bgal	0.111739
594	BAD-PS	Non-C1 SOPs	3	Bgal	0.058602
595	BAD-PS	Non-C1 SOPs	3	Bgal	0.0869162
596	BAD-PS	Non-C1 SOPs	3	Bgal	0.0846389
597	BAD-PS	Non-C1 SOPs	3	Bgal	0.120999
598	BAD-PS	Non-C1 SOPs	3	Bgal	0.0642952
599	BAD-PS	Non-C1 SOPs	3	Bgal	0.108854
600	BAD-PS	Non-C1 SOPs	3	Bgal	0.174136
601	BAD-PS	Non-C1 SOPs	3	Bgal	0.0789457
602	BAD-PS	Non-C1 SOPs	3	Bgal	0.118115
603	BAD-PS	Non-C1 SOPs	3	Bgal	0.157664
604	BAD-PS	Non-C1 SOPs	3	Bgal	0.0943553
605	BAD-PS	Non-C1 SOPs	3	Bgal	0.0902562
606	BAD-PS	Non-C1 SOPs	3	Bgal	0.108474
607	BAD-PS	Non-C1 SOPs	3	Bgal	0.13064
608	BAD-PS	Non-C1 SOPs	3	Bgal	0.127224
609	BAD-PS	Non-C1 SOPs	3	Bgal	0.102174
610	BAD-PS	Non-C1 SOPs	3	Bgal	0.338024
611	BAD-PS	Non-C1 SOPs	3	Bgal	0.144683
612	BAD-PS	Non-C1 SOPs	3	Bgal	0.107943
613	BAD-PS	Non-C1 SOPs	3	Bgal	0.372259
614	BAD-PS	Non-C1 SOPs	3	Bgal	0.148479
615	BAD-PS	Non-C1 SOPs	3	Bgal	0.119405
616	BAD-PS	Non-C1 SOPs	3	Bgal	0.077883
617	BAD-PS	Non-C1 SOPs	3	Bgal	0.1169
618	BAD-PS	Non-C1 SOPs	3	Bgal	0.0859293
619	BAD-PS	Non-C1 SOPs	3	Bgal	0.0983785
620	BAD-PS	Non-C1 SOPs	3	Bgal	0.0789457
621	BAD-PS	Non-C1 SOPs	3	Bgal	0.0869162
622	BAD-PS	Non-C1 SOPs	3	Bgal	0.0888898
623	BAD-PS	Non-C1 SOPs	3	Bgal	0.0825134
624	BAD-PS	Non-C1 SOPs	3	Bgal	0.105969
625	BAD-PS	Non-C1 SOPs	3	Bgal	0.096253
626	BAD-PS	Non-C1 SOPs	3	Bgal	0.111511
627	BAD-PS	Non-C1 SOPs	3	Bgal	0.0738598
628	BAD-PS	Non-C1 SOPs	3	Bgal	0.10392
629	BAD-PS	Non-C1 SOPs	3	Bgal	0.122821
630	BAD-PS	Non-C1 SOPs	3	Bgal	0.0869921
631	BAD-PS	Non-C1 SOPs	3	Bgal	0.0966326
632	BAD-PS	Non-C1 SOPs	3	Bgal	0.0779589
633	BAD-PS	Non-C1 SOPs	3	Bgal	0.29301
634	BAD-PS	Non-C1 SOPs	3	Bgal	0.0948107
635	BAD-PS	Non-C1 SOPs	3	Bgal	0.136181
636	BAD-PS	Non-C1 SOPs	3	Bgal	0.0782625
637	BAD-PS	Non-C1 SOPs	3	Bgal	0.101491
638	BAD-PS	Non-C1 SOPs	3	Bgal	0.0875994
639	BAD-PS	Non-C1 SOPs	3	Bgal	0.680679
640	BAD-PS	Non-C1 SOPs	3	Bgal	0.111359
641	BAD-PS	Non-C1 SOPs	3	Bgal	0.116673
642	BAD-PS	Non-C1 SOPs	3	Bgal	0.1169
643	BAD-PS	Non-C1 SOPs	3	Bgal	0.091243
644	BAD-PS	Non-C1 SOPs	3	Bgal	0.107867
645	BAD-PS	Non-C1 SOPs	3	Bgal	0.106349
646	BAD-PS	Non-C1 SOPs	3	Bgal	0.101491
647	BAD-PS	Non-C1 SOPs	3	Bgal	0.0935962
648	BAD-PS	Non-C1 SOPs	3	Bgal	0.0771239
649	BAD-PS	Non-C1 SOPs	3	Bgal	0.0923057
650	BAD-PS	Non-C1 SOPs	3	Bgal	0.0926853
651	BAD-PS	Non-C1 SOPs	3	Bgal	0.156145
652	BAD-PS	Non-C1 SOPs	3	Bgal	0.0839557
653	BAD-PS	Non-C1 SOPs	3	Bgal	0.0826652
654	BAD-PS	Non-C1 SOPs	3	Bgal	0.082058
655	BAD-PS	Non-C1 SOPs	3	Bgal	0.0825893
656	BAD-PS	Non-C1 SOPs	3	Bgal	0.144911
657	BAD-PS	Non-C1 SOPs	3	Bgal	0.0817543
658	BAD-PS	Non-C1 SOPs	3	Bgal	0.0917744
659	BAD-PS	Non-C1 SOPs	3	Bgal	0.202982
660	BAD-PS	Non-C1 SOPs	3	Bgal	0.0848666
661	BAD-PS	Non-C1 SOPs	3	Bgal	0.0824375
662	BAD-PS	Non-C1 SOPs	3	Bgal	0.194252
663	BAD-PS	Non-C1 SOPs	3	Bgal	0.103692
664	BAD-PS	Non-C1 SOPs	3	Bgal	0.0970121
665	BAD-PS	Non-C1 SOPs	3	Bgal	0.0863089
666	BAD-PS	Non-C1 SOPs	3	Bgal	0.113864
667	BAD-PS	Non-C1 SOPs	3	Bgal	0.0966326
668	BAD-PS	Non-C1 SOPs	3	Bgal	0.10187
669	BAD-PS	Non-C1 SOPs	3	Bgal	0.348955
670	BAD-PS	Non-C1 SOPs	3	Bgal	0.0949626
671	BAD-PS	Non-C1 SOPs	3	Bgal	0.0985303
672	BAD-PS	Non-C1 SOPs	3	Bgal	0.0844112
673	BAD-PS	Non-C1 SOPs	3	Bgal	0.127679
674	BAD-PS	Non-C1 SOPs	3	Bgal	0.0907875
675	BAD-PS	Non-C1 SOPs	3	Bgal	0.102022
676	BAD-PS	Non-C1 SOPs	3	Bgal	0.115306
677	BAD-PS	Non-C1 SOPs	3	Bgal	0.0813748
678	BAD-PS	Non-C1 SOPs	3	Bgal	0.150756
679	BAD-PS	Non-C1 SOPs	3	Bgal	0.339618
680	BAD-PS	Non-C1 SOPs	3	Bgal	0.0976194
681	BAD-PS	Non-C1 SOPs	3	Bgal	0.301512
682	BAD-PS	Non-C1 SOPs	3	Bgal	0.0529088
683	BAD-PS	Non-C1 SOPs	3	Bgal	0.510035
684	BAD-PS	Non-C1 SOPs	3	Bgal	0.0965567
685	BAD-PS	Non-C1 SOPs	3	Bgal	0.0790216
686	BAD-PS	Non-C1 SOPs	3	Bgal	0.0998208
687	BAD-PS	Non-C1 SOPs	3	Bgal	0.0800084
688	BAD-PS	Non-C1 SOPs	3	Bgal	0.124264
689	BAD-PS	Non-C1 SOPs	3	Bgal	0.0625493
690	BAD-PS	Non-C1 SOPs	3	Bgal	0.12859
691	BAD-PS	Non-C1 SOPs	3	Bgal	0.135954
692	BAD-PS	Non-C1 SOPs	3	Bgal	0.131399
693	BAD-PS	Non-C1 SOPs	3	Bgal	0.106653
694	BAD-PS	Non-C1 SOPs	3	Bgal	0.107412
695	BAD-PS	Non-C1 SOPs	3	Bgal	0.0894971
696	BAD-PS	Non-C1 SOPs	3	Bgal	0.14233
697	BAD-PS	Non-C1 SOPs	3	Bgal	0.116749
698	BAD-PS	Non-C1 SOPs	3	Bgal	0.0961771
699	BAD-PS	Non-C1 SOPs	3	Bgal	0.112649
700	BAD-PS	Non-C1 SOPs	3	Bgal	0.128135
701	BAD-PS	Non-C1 SOPs	3	Bgal	0.12358
702	BAD-PS	Non-C1 SOPs	3	Bgal	0.111435
703	BAD-PS	Non-C1 SOPs	3	Bgal	0.184308
704	BAD-PS	Non-C1 SOPs	3	Bgal	0.109309
705	BAD-PS	Non-C1 SOPs	3	Bgal	0.108778
706	BAD-PS	Non-C1 SOPs	3	Bgal	0.158954
707	BAD-PS	Non-C1 SOPs	3	Bgal	0.105362
708	BAD-PS	Non-C1 SOPs	3	Bgal	0.097088
709	BAD-PS	Non-C1 SOPs	3	Bgal	0.044331
710	BAD-PS	Non-C1 SOPs	3	Bgal	0.106197
711	BAD-PS	Non-C1 SOPs	3	Bgal	0.0921539
712	BAD-PS	Non-C1 SOPs	3	Bgal	0.0998967
713	BAD-PS	Non-C1 SOPs	3	Bgal	0.0832725
714	BAD-PS	Non-C1 SOPs	3	Bgal	0.108247
715	BAD-PS	Non-C1 SOPs	3	Bgal	0.176869
716	BAD-PS	Non-C1 SOPs	3	Bgal	0.165406
717	BAD-PS	Non-C1 SOPs	3	Bgal	0.0595888
718	BAD-PS	Non-C1 SOPs	3	Bgal	0.0623216
719	BAD-PS	Non-C1 SOPs	3	Bgal	0.165406
720	BAD-PS	Non-C1 SOPs	3	Bgal	0.0698366
721	BAD-PS	Non-C1 SOPs	3	Bgal	0.231599
722	BAD-PS	Non-C1 SOPs	3	Bgal	0.210345
723	BAD-PS	Non-C1 SOPs	3	Bgal	0.179298
724	BAD-PS	Non-C1 SOPs	3	Bgal	0.122138
725	BAD-PS	Non-C1 SOPs	3	Bgal	0.104451
726	BAD-PS	Non-C1 SOPs	3	Bgal	0.0908635
727	BAD-PS	Non-C1 SOPs	3	Bgal	0.097923
728	BAD-PS	Non-C1 SOPs	3	Bgal	0.0810712
729	BAD-PS	Non-C1 SOPs	3	Bgal	0.086233
730	BAD-PS	Non-C1 SOPs	3	Bgal	0.137168
731	BAD-PS	Non-C1 SOPs	3	Bgal	0.10893
732	BAD-PS	Non-C1 SOPs	3	Bgal	0.093748
733	BAD-PS	Non-C1 SOPs	3	Bgal	0.138155
734	BAD-PS	Non-C1 SOPs	3	Bgal	0.0941276
735	BAD-PS	Non-C1 SOPs	3	Bgal	0.135498
736	BAD-PS	Non-C1 SOPs	3	Bgal	0.137472
737	BAD-PS	Non-C1 SOPs	3	Bgal	0.115686
738	BAD-PS	Non-C1 SOPs	3	Bgal	0.128818
739	BAD-PS	Non-C1 SOPs	3	Bgal	0.0961012
740	BAD-PS	Non-C1 SOPs	3	Bgal	0.100428
741	BAD-PS	Non-C1 SOPs	3	Bgal	0.0591334
742	BAD-PS	Non-C1 SOPs	3	Bgal	0.0835003
743	BAD-PS	Non-C1 SOPs	3	Bgal	0.098758
744	BAD-PS	Non-C1 SOPs	3	Bgal	0.131247
745	BAD-PS	Non-C1 SOPs	3	Bgal	0.125402
746	BAD-PS	Non-C1 SOPs	3	Bgal	0.117128
747	BAD-PS	Non-C1 SOPs	3	Bgal	0.0832725
748	BAD-PS	Non-C1 SOPs	3	Bgal	0.131703
749	BAD-PS	Non-C1 SOPs	3	Bgal	0.0990617
750	BAD-PS	Non-C1 SOPs	3	Bgal	0.105818
751	BAD-PS	Non-C1 SOPs	3	Bgal	0.107336
752	BAD-PS	Non-C1 SOPs	3	Bgal	0.114851
753	BAD-PS	Non-C1 SOPs	3	Bgal	0.156677
754	BAD-PS	Non-C1 SOPs	3	Bgal	0.115838
755	BAD-PS	Non-C1 SOPs	3	Bgal	0.0806916
756	BAD-PS	Non-C1 SOPs	3	Bgal	0.0789457
757	BAD-PS	Non-C1 SOPs	3	Bgal	0.166621
758	BAD-PS	Non-C1 SOPs	3	Bgal	0.192354
759	BAD-PS	Non-C1 SOPs	3	Bgal	0.163053
760	BAD-PS	Non-C1 SOPs	3	Bgal	0.161915
761	BAD-PS	Non-C1 SOPs	3	Bgal	0.223857
762	BAD-PS	Non-C1 SOPs	3	Bgal	0.133828
763	BAD-PS	Non-C1 SOPs	3	Bgal	0.197137
764	BAD-PS	Non-C1 SOPs	3	Bgal	0.11227
765	BAD-PS	Non-C1 SOPs	3	Bgal	0.286178
766	BAD-PS	Non-C1 SOPs	3	Bgal	0.152274
767	BAD-PS	Abdominal C1-SOPs	4	Bgal	1.45207
768	BAD-PS	Abdominal C1-SOPs	4	Bgal	1.31718
769	BAD-PS	Abdominal C1-SOPs	4	Bgal	1.00534
770	BAD-PS	Abdominal C1-SOPs	4	Bgal	1.25448
771	BAD-PS	Abdominal C1-SOPs	4	Bgal	1.15443
772	BAD-PS	Abdominal C1-SOPs	4	Bgal	0.654262
773	BAD-PS	Abdominal C1-SOPs	4	Bgal	1.33342
774	BAD-PS	Thoracic C1-SOPs	4	Bgal	0.413554
775	BAD-PS	Thoracic C1-SOPs	4	Bgal	0.439515
776	BAD-PS	Thoracic C1-SOPs	4	Bgal	0.247768
777	BAD-PS	Non-C1 SOPs	4	Bgal	0.0804639
778	BAD-PS	Non-C1 SOPs	4	Bgal	0.102326
779	BAD-PS	Non-C1 SOPs	4	Bgal	0.122518
780	BAD-PS	Non-C1 SOPs	4	Bgal	0.0977712
781	BAD-PS	Non-C1 SOPs	4	Bgal	0.102933
782	BAD-PS	Non-C1 SOPs	4	Bgal	0.117128
783	BAD-PS	Non-C1 SOPs	4	Bgal	0.221883
784	BAD-PS	Non-C1 SOPs	4	Bgal	0.0579188
785	BAD-PS	Non-C1 SOPs	4	Bgal	0.0385619
786	BAD-PS	Non-C1 SOPs	4	Bgal	0.178842
787	BAD-PS	Non-C1 SOPs	4	Bgal	0.111814
788	BAD-PS	Non-C1 SOPs	4	Bgal	0.0597406
789	BAD-PS	Non-C1 SOPs	4	Bgal	0.259838
790	BAD-PS	Non-C1 SOPs	4	Bgal	0.171024
791	BAD-PS	Non-C1 SOPs	4	Bgal	0.0896489
792	BAD-PS	Non-C1 SOPs	4	Bgal	0.126161
793	BAD-PS	Non-C1 SOPs	4	Bgal	0.186889
794	BAD-PS	Non-C1 SOPs	4	Bgal	0.0969362
795	BAD-PS	Non-C1 SOPs	4	Bgal	0.0932166
796	BAD-PS	Non-C1 SOPs	4	Bgal	0.0990617
797	BAD-PS	Non-C1 SOPs	4	Bgal	0.116749
798	BAD-PS	Non-C1 SOPs	4	Bgal	0.0915466
799	BAD-PS	Non-C1 SOPs	4	Bgal	0.116141
800	BAD-PS	Non-C1 SOPs	4	Bgal	0.108474
801	BAD-PS	Non-C1 SOPs	4	Bgal	0.114623
802	BAD-PS	Non-C1 SOPs	4	Bgal	0.0825134
803	BAD-PS	Non-C1 SOPs	4	Bgal	0.0968603
804	BAD-PS	Non-C1 SOPs	4	Bgal	0.119102
805	BAD-PS	Non-C1 SOPs	4	Bgal	0.116293
806	BAD-PS	Non-C1 SOPs	4	Bgal	0.102705
807	BAD-PS	Non-C1 SOPs	4	Bgal	0.112498
808	BAD-PS	Non-C1 SOPs	4	Bgal	0.11895
809	BAD-PS	Non-C1 SOPs	4	Bgal	0.0896489
810	BAD-PS	Non-C1 SOPs	4	Bgal	0.118419
811	BAD-PS	Non-C1 SOPs	4	Bgal	0.219302
812	BAD-PS	Non-C1 SOPs	4	Bgal	0.223705
813	BAD-PS	Non-C1 SOPs	4	Bgal	0.0928371
814	BAD-PS	Non-C1 SOPs	4	Bgal	0.0947348
815	BAD-PS	Non-C1 SOPs	4	Bgal	0.0963289
816	BAD-PS	Non-C1 SOPs	4	Bgal	0.103237
817	BAD-PS	Non-C1 SOPs	4	Bgal	0.418488
818	BAD-PS	Non-C1 SOPs	4	Bgal	0.204955
819	BAD-PS	Non-C1 SOPs	4	Bgal	0.162294
820	BAD-PS	Non-C1 SOPs	4	Bgal	0.187572
821	BAD-PS	Non-C1 SOPs	4	Bgal	0.203133
822	BAD-PS	Non-C1 SOPs	4	Bgal	0.285115
823	BAD-PS	Non-C1 SOPs	4	Bgal	0.137775
824	BAD-PS	Non-C1 SOPs	4	Bgal	0.167228
825	BAD-PS	Non-C1 SOPs	4	Bgal	0.194783
826	BAD-PS	Non-C1 SOPs	4	Bgal	0.224767
827	BAD-PS	Non-C1 SOPs	4	Bgal	0.11022
828	BAD-PS	Non-C1 SOPs	4	Bgal	0.13861
829	BAD-PS	Non-C1 SOPs	4	Bgal	0.228563
830	BAD-PS	Non-C1 SOPs	4	Bgal	0.362543
831	BAD-PS	Non-C1 SOPs	4	Bgal	0.129881
832	BAD-PS	Non-C1 SOPs	4	Bgal	0.116597
833	BAD-PS	Non-C1 SOPs	4	Bgal	0.142406
834	BAD-PS	Non-C1 SOPs	4	Bgal	0.326486
835	BAD-PS	Non-C1 SOPs	4	Bgal	0.147795
836	BAD-PS	Non-C1 SOPs	4	Bgal	0.135726
837	BAD-PS	Non-C1 SOPs	4	Bgal	0.101794
838	BAD-PS	Non-C1 SOPs	4	Bgal	0.131399
839	BAD-PS	Non-C1 SOPs	4	Bgal	0.0984544
840	BAD-PS	Non-C1 SOPs	4	Bgal	0.133904
841	BAD-PS	Non-C1 SOPs	4	Bgal	0.12191
842	BAD-PS	Non-C1 SOPs	4	Bgal	0.409531
843	BAD-PS	Non-C1 SOPs	4	Bgal	0.225906
844	BAD-PS	Non-C1 SOPs	4	Bgal	0.0658134
845	BAD-PS	Non-C1 SOPs	4	Bgal	0.115382
846	BAD-PS	Non-C1 SOPs	4	Bgal	0.691003
847	BAD-PS	Non-C1 SOPs	4	Bgal	0.11728
848	BAD-PS	Non-C1 SOPs	4	Bgal	0.088738
849	BAD-PS	Non-C1 SOPs	4	Bgal	0.143089
850	BAD-PS	Non-C1 SOPs	4	Bgal	0.094583
851	BAD-PS	Non-C1 SOPs	4	Bgal	0.0683943
852	BAD-PS	Non-C1 SOPs	4	Bgal	0.0981507
853	BAD-PS	Non-C1 SOPs	4	Bgal	0.103161
854	BAD-PS	Non-C1 SOPs	4	Bgal	0.132765
855	BAD-PS	Non-C1 SOPs	4	Bgal	0.172846
856	BAD-PS	Non-C1 SOPs	4	Bgal	0.138762
857	BAD-PS	Non-C1 SOPs	4	Bgal	0.115382
858	BAD-PS	Non-C1 SOPs	4	Bgal	0.506543
859	BAD-PS	Non-C1 SOPs	4	Bgal	0.354572
860	BAD-PS	Non-C1 SOPs	4	Bgal	0.671949
861	BAD-PS	Non-C1 SOPs	4	Bgal	0.116293
862	BAD-PS	Non-C1 SOPs	4	Bgal	0.128363
863	BAD-PS	Non-C1 SOPs	4	Bgal	0.628757
864	BAD-PS	Non-C1 SOPs	4	Bgal	0.130716
865	BAD-PS	Non-C1 SOPs	4	Bgal	0.124339
866	BAD-PS	Non-C1 SOPs	4	Bgal	0.109765
867	BAD-PS	Non-C1 SOPs	4	Bgal	0.121151
868	BAD-PS	Non-C1 SOPs	4	Bgal	0.135043
869	BAD-PS	Non-C1 SOPs	4	Bgal	0.121683
870	BAD-PS	Non-C1 SOPs	4	Bgal	0.174212
871	BAD-PS	Non-C1 SOPs	4	Bgal	0.129577
872	BAD-PS	Non-C1 SOPs	4	Bgal	0.174212
873	BAD-PS	Non-C1 SOPs	4	Bgal	0.0875994
874	BAD-PS	Non-C1 SOPs	4	Bgal	0.184611
875	BAD-PS	Non-C1 SOPs	4	Bgal	0.309103
876	BAD-PS	Non-C1 SOPs	4	Bgal	0.137092
877	BAD-PS	Non-C1 SOPs	4	Bgal	0.0797048
878	BAD-PS	Non-C1 SOPs	4	Bgal	0.106273
879	BAD-PS	Non-C1 SOPs	4	Bgal	0.114699
880	BAD-PS	Non-C1 SOPs	4	Bgal	0.115989
881	BAD-PS	Non-C1 SOPs	4	Bgal	0.31176
882	BAD-PS	Non-C1 SOPs	4	Bgal	0.109385
883	BAD-PS	Non-C1 SOPs	4	Bgal	0.236078
884	BAD-PS	Non-C1 SOPs	4	Bgal	0.111359
885	BAD-PS	Non-C1 SOPs	4	Bgal	0.11523
886	BAD-PS	Non-C1 SOPs	4	Bgal	0.269554
887	BAD-PS	Non-C1 SOPs	4	Bgal	0.31806
888	BAD-PS	Non-C1 SOPs	4	Bgal	0.116597
889	BAD-PS	Non-C1 SOPs	4	Bgal	0.146201
890	BAD-PS	Non-C1 SOPs	4	Bgal	0.126769
891	BAD-PS	Non-C1 SOPs	4	Bgal	0.204803
892	BAD-PS	Non-C1 SOPs	4	Bgal	0.126085
893	BAD-PS	Non-C1 SOPs	4	Bgal	0.186054
894	BAD-PS	Non-C1 SOPs	4	Bgal	0.138838
895	BAD-PS	Non-C1 SOPs	4	Bgal	0.141799
896	BAD-PS	Non-C1 SOPs	4	Bgal	0.329598
897	BAD-PS	Non-C1 SOPs	4	Bgal	0.175882
898	BAD-PS	Non-C1 SOPs	4	Bgal	0.113484
899	BAD-PS	Non-C1 SOPs	4	Bgal	0.126541
900	BAD-PS	Non-C1 SOPs	4	Bgal	0.125782
901	BAD-PS	Non-C1 SOPs	4	Bgal	0.120089
902	BAD-PS	Non-C1 SOPs	4	Bgal	0.108019
903	BAD-PS	Non-C1 SOPs	4	Bgal	0.130109
904	BAD-PS	Non-C1 SOPs	4	Bgal	0.10187
905	BAD-PS	Non-C1 SOPs	4	Bgal	0.136865
906	BAD-PS	Non-C1 SOPs	4	Bgal	0.111283
907	BAD-PS	Non-C1 SOPs	4	Bgal	0.137396
908	BAD-PS	Non-C1 SOPs	4	Bgal	0.164268
909	BAD-PS	Non-C1 SOPs	4	Bgal	0.140812
910	BAD-PS	Non-C1 SOPs	4	Bgal	0.14028
911	BAD-PS	Non-C1 SOPs	4	Bgal	0.109309
912	BAD-PS	Non-C1 SOPs	4	Bgal	0.099593
913	BAD-PS	Non-C1 SOPs	4	Bgal	0.125478
914	BAD-PS	Non-C1 SOPs	4	Bgal	0.130868
915	BAD-PS	Non-C1 SOPs	4	Bgal	0.112574
916	BAD-PS	Non-C1 SOPs	4	Bgal	0.130944
917	BAD-PS	Non-C1 SOPs	4	Bgal	0.127604
918	BAD-PS	Non-C1 SOPs	4	Bgal	0.165179
919	BAD-PS	Non-C1 SOPs	4	Bgal	0.14362
920	BAD-PS	Non-C1 SOPs	4	Bgal	0.188635
921	BAD-PS	Non-C1 SOPs	4	Bgal	0.0637638
922	BAD-PS	Non-C1 SOPs	4	Bgal	0.203741
923	BAD-PS	Non-C1 SOPs	4	Bgal	0.119102
924	BAD-PS	Non-C1 SOPs	4	Bgal	0.135346
925	BAD-PS	Non-C1 SOPs	4	Bgal	0.0714307
926	BAD-PS	Non-C1 SOPs	4	Bgal	0.126009
927	BAD-PS	Non-C1 SOPs	4	Bgal	0.110296
928	BAD-PS	Non-C1 SOPs	4	Bgal	0.113029
929	BAD-PS	Non-C1 SOPs	4	Bgal	0.12024
930	BAD-PS	Non-C1 SOPs	4	Bgal	0.111739
931	BAD-PS	Non-C1 SOPs	4	Bgal	0.201843
932	BAD-PS	Non-C1 SOPs	4	Bgal	0.15531
933	BAD-PS	Non-C1 SOPs	4	Bgal	0.128287
934	BAD-PS	Non-C1 SOPs	4	Bgal	0.133449
935	BAD-PS	Non-C1 SOPs	4	Bgal	0.102933
936	BAD-PS	Non-C1 SOPs	4	Bgal	0.105058
937	BAD-PS	Non-C1 SOPs	4	Bgal	0.111966
938	BAD-PS	Non-C1 SOPs	4	Bgal	0.140205
939	BAD-PS	Non-C1 SOPs	4	Bgal	0.137016
940	BAD-PS	Non-C1 SOPs	4	Bgal	0.137927
941	BAD-PS	Non-C1 SOPs	4	Bgal	0.169126
942	BAD-PS	Non-C1 SOPs	4	Bgal	0.276993
943	BAD-PS	Non-C1 SOPs	4	Bgal	0.249514
944	BAD-PS	Non-C1 SOPs	4	Bgal	0.179222
945	BAD-PS	Non-C1 SOPs	4	Bgal	0.28929
946	BAD-PS	Non-C1 SOPs	4	Bgal	0.114319
947	BAD-PS	Non-C1 SOPs	4	Bgal	0.243593
948	BAD-PS	Non-C1 SOPs	4	Bgal	0.126237
949	BAD-PS	Non-C1 SOPs	4	Bgal	0.379091
950	BAD-PS	Non-C1 SOPs	4	Bgal	0.133752
951	BAD-PS	Non-C1 SOPs	4	Bgal	0.131019
952	BAD-PS	Non-C1 SOPs	4	Bgal	0.354648
953	BAD-PS	Non-C1 SOPs	4	Bgal	0.208143
954	BAD-PS	Non-C1 SOPs	4	Bgal	0.414693
955	BAD-PS	Non-C1 SOPs	4	Bgal	0.0841834
956	BAD-PS	Non-C1 SOPs	4	Bgal	0.10392
957	BAD-PS	Non-C1 SOPs	4	Bgal	0.0891175
958	BAD-PS	Non-C1 SOPs	4	Bgal	0.134891
959	BAD-PS	Non-C1 SOPs	4	Bgal	0.112801
960	BAD-PS	Non-C1 SOPs	4	Bgal	0.368464
961	BAD-PS	Non-C1 SOPs	4	Bgal	0.133373
962	BAD-PS	Non-C1 SOPs	4	Bgal	0.147264
963	BAD-PS	Non-C1 SOPs	4	Bgal	0.139445
964	BAD-PS	Non-C1 SOPs	4	Bgal	0.123504
965	BAD-PS	Non-C1 SOPs	4	Bgal	0.149314
966	BAD-PS	Non-C1 SOPs	4	Bgal	0.306598
967	BAD-PS	Non-C1 SOPs	4	Bgal	0.136485
968	BAD-PS	Non-C1 SOPs	4	Bgal	0.119481
969	BAD-PS	Non-C1 SOPs	4	Bgal	0.111283
970	BAD-PS	Non-C1 SOPs	4	Bgal	0.105666
971	BAD-PS	Non-C1 SOPs	4	Bgal	0.0899525
972	BAD-PS	Non-C1 SOPs	4	Bgal	0.0952662
973	BAD-PS	Non-C1 SOPs	4	Bgal	0.125782
974	BAD-PS	Non-C1 SOPs	4	Bgal	0.183549
975	BAD-PS	Non-C1 SOPs	4	Bgal	0.0883584
976	BAD-PS	Non-C1 SOPs	4	Bgal	0.11857
977	BAD-PS	Non-C1 SOPs	4	Bgal	0.163357
978	BAD-PS	Non-C1 SOPs	4	Bgal	0.0776552
979	BAD-PS	Non-C1 SOPs	4	Bgal	0.138383
980	BAD-PS	Non-C1 SOPs	4	Bgal	0.395488
981	BAD-PS	Non-C1 SOPs	4	Bgal	0.176793
982	BAD-PS	Non-C1 SOPs	4	Bgal	0.134815
983	BAD-PS	Non-C1 SOPs	4	Bgal	0.115458
984	BAD-PS	Non-C1 SOPs	4	Bgal	0.281092
985	BAD-PS	Non-C1 SOPs	4	Bgal	0.117052
986	BAD-PS	Non-C1 SOPs	4	Bgal	0.138686
987	BAD-PS	Non-C1 SOPs	4	Bgal	0.11356
988	BAD-PS	Non-C1 SOPs	4	Bgal	0.109006
989	BAD-PS	Non-C1 SOPs	4	Bgal	0.100276
990	BAD-PS	Non-C1 SOPs	4	Bgal	0.12062
991	BAD-PS	Non-C1 SOPs	4	Bgal	0.178463
992	BAD-PS	Non-C1 SOPs	4	Bgal	0.162142
993	BAD-PS	Non-C1 SOPs	4	Bgal	0.320869
994	BAD-PS	Non-C1 SOPs	4	Bgal	0.131551
995	BAD-PS	Non-C1 SOPs	4	Bgal	0.115989
996	BAD-PS	Non-C1 SOPs	4	Bgal	0.0885862
997	BAD-PS	Non-C1 SOPs	4	Bgal	0.0836521
998	BAD-PS	Non-C1 SOPs	4	Bgal	0.117584
999	BAD-PS	Non-C1 SOPs	4	Bgal	0.262646
1000	BAD-PS	Non-C1 SOPs	4	Bgal	0.153185
1001	BAD-PS	Non-C1 SOPs	4	Bgal	0.111055
1002	BAD-PS	Non-C1 SOPs	4	Bgal	0.106653
1003	BAD-PS	Non-C1 SOPs	4	Bgal	0.13231
1004	BAD-PS	Non-C1 SOPs	4	Bgal	0.116065
1005	BAD-PS	Non-C1 SOPs	4	Bgal	0.11022
1006	BAD-PS	Non-C1 SOPs	4	Bgal	0.133828
1007	BAD-PS	Non-C1 SOPs	4	Bgal	0.172086
1008	BAD-PS	Non-C1 SOPs	4	Bgal	0.106121
1009	BAD-PS	Non-C1 SOPs	4	Bgal	0.111131
1010	BAD-PS	Non-C1 SOPs	4	Bgal	0.124415
1011	BAD-PS	Non-C1 SOPs	4	Bgal	0.145974
1012	BAD-PS	Non-C1 SOPs	4	Bgal	0.148555
1013	BAD-PS	Non-C1 SOPs	4	Bgal	0.123429
1014	BAD-PS	Non-C1 SOPs	4	Bgal	0.116976
1015	BAD-PS	Non-C1 SOPs	4	Bgal	0.113636
1016	BAD-PS	Non-C1 SOPs	4	Bgal	0.100352
1017	BAD-PS	Non-C1 SOPs	4	Bgal	0.139142
1018	BAD-PS	Non-C1 SOPs	4	Bgal	0.115003
1019	BAD-PS	Non-C1 SOPs	4	Bgal	0.166773
1020	BAD-PS	Non-C1 SOPs	4	Bgal	0.149465
1021	BAD-PS	Non-C1 SOPs	4	Bgal	0.114092
1022	BAD-PS	Non-C1 SOPs	4	Bgal	0.136105
1023	BAD-PS	Non-C1 SOPs	4	Bgal	0.241164
1024	BAD-PS	Non-C1 SOPs	4	Bgal	0.106804
1025	BAD-PS	Non-C1 SOPs	4	Bgal	0.0734043
1026	BAD-PS	Non-C1 SOPs	4	Bgal	0.147036
1027	BAD-PS	Non-C1 SOPs	4	Bgal	0.114319
1028	BAD-PS	Non-C1 SOPs	4	Bgal	0.101339
1029	BAD-PS	Non-C1 SOPs	4	Bgal	0.115003
1030	BAD-PS	Non-C1 SOPs	4	Bgal	0.129805
1031	BAD-PS	Non-C1 SOPs	4	Bgal	0.184384
1032	BAD-PS	Non-C1 SOPs	4	Bgal	0.133221
1033	BAD-PS	Non-C1 SOPs	4	Bgal	0.121531
1034	BAD-PS	Non-C1 SOPs	4	Bgal	0.12859
1035	BAD-PS	Non-C1 SOPs	4	Bgal	0.115079
1036	BAD-PS	Non-C1 SOPs	4	Bgal	0.128894
1037	BAD-PS	Non-C1 SOPs	4	Bgal	0.377117
1038	BAD-PS	Non-C1 SOPs	4	Bgal	0.201995
1039	BAD-PS	Non-C1 SOPs	4	Bgal	0.135802
1040	BAD-PS	Non-C1 SOPs	4	Bgal	0.194328
1041	BAD-PS	Non-C1 SOPs	4	Bgal	0.112574
1042	BAD-PS	Non-C1 SOPs	4	Bgal	0.126313
1043	BAD-PS	Non-C1 SOPs	4	Bgal	0.0959494
1044	BAD-PS	Non-C1 SOPs	4	Bgal	0.148175
1045	BAD-PS	Non-C1 SOPs	4	Bgal	0.115989
1046	BAD-PS	Non-C1 SOPs	4	Bgal	0.0960253
1047	BAD-PS	Non-C1 SOPs	4	Bgal	0.103616
1048	BAD-PS	Non-C1 SOPs	4	Bgal	0.102402
1049	BAD-PS	Non-C1 SOPs	4	Bgal	0.0967844
1050	BAD-PS	Non-C1 SOPs	4	Bgal	0.0926853
1051	BAD-PS	Non-C1 SOPs	4	Bgal	0.141419
1052	BAD-PS	Non-C1 SOPs	4	Bgal	0.117887
1053	BAD-PS	Non-C1 SOPs	4	Bgal	0.13398
1054	BAD-PS	Non-C1 SOPs	4	Bgal	0.12024
1055	BAD-PS	Non-C1 SOPs	4	Bgal	0.163888
1056	BAD-PS	Non-C1 SOPs	4	Bgal	0.103692
1057	BAD-PS	Non-C1 SOPs	4	Bgal	0.100276
1058	BAD-PS	Non-C1 SOPs	4	Bgal	0.139749
1059	BAD-PS	Non-C1 SOPs	4	Bgal	0.0984544
1060	BAD-PS	Non-C1 SOPs	4	Bgal	0.0824375
1061	BAD-PS	Non-C1 SOPs	4	Bgal	0.114547
1062	BAD-PS	Non-C1 SOPs	4	Bgal	0.176489
1063	BAD-PS	Non-C1 SOPs	4	Bgal	0.141115
1064	BAD-PS	Non-C1 SOPs	4	Bgal	0.113333
1065	BAD-PS	Non-C1 SOPs	4	Bgal	0.111814
1066	BAD-PS	Non-C1 SOPs	4	Bgal	0.147644
1067	BAD-PS	Non-C1 SOPs	4	Bgal	0.148782
1068	BAD-PS	Non-C1 SOPs	4	Bgal	0.107867
1069	BAD-PS	Non-C1 SOPs	4	Bgal	0.0889657
1070	BAD-PS	Non-C1 SOPs	4	Bgal	0.131854
1071	BAD-PS	Non-C1 SOPs	4	Bgal	0.0935203
1072	BAD-PS	Non-C1 SOPs	4	Bgal	0.148251
1073	BAD-PS	Non-C1 SOPs	4	Bgal	0.132006
1074	BAD-PS	Non-C1 SOPs	4	Bgal	0.130868
1075	BAD-PS	Non-C1 SOPs	4	Bgal	0.136105
1076	BAD-PS	Non-C1 SOPs	4	Bgal	0.104375
1077	BAD-PS	Non-C1 SOPs	4	Bgal	0.18742
1078	BAD-PS	Non-C1 SOPs	4	Bgal	0.115382
1079	BAD-PS	Non-C1 SOPs	4	Bgal	0.112649
1080	BAD-PS	Non-C1 SOPs	4	Bgal	0.653427
1081	BAD-PS	Non-C1 SOPs	4	Bgal	0.0961771
1082	BAD-PS	Non-C1 SOPs	4	Bgal	0.0943553
1083	BAD-PS	Non-C1 SOPs	4	Bgal	0.12525
1084	BAD-PS	Non-C1 SOPs	4	Bgal	0.111511
1085	BAD-PS	Non-C1 SOPs	4	Bgal	0.135726
1086	BAD-PS	Non-C1 SOPs	4	Bgal	0.120696
1087	BAD-PS	Non-C1 SOPs	4	Bgal	0.152046
1088	BAD-PS	Non-C1 SOPs	4	Bgal	0.2212
1089	BAD-PS	Non-C1 SOPs	4	Bgal	0.202754
1090	BAD-PS	Non-C1 SOPs	4	Bgal	0.100428
1091	BAD-PS	Non-C1 SOPs	4	Bgal	0.0925335
1092	BAD-PS	Non-C1 SOPs	4	Bgal	0.104679
1093	BAD-PS	Non-C1 SOPs	4	Bgal	0.128363
1094	BAD-PS	Non-C1 SOPs	4	Bgal	0.0998208
1095	BAD-PS	Non-C1 SOPs	4	Bgal	0.39989
1096	BAD-PS	Non-C1 SOPs	4	Bgal	0.104603
1097	BAD-PS	Non-C1 SOPs	4	Bgal	0.0998967
1098	BAD-PS	Non-C1 SOPs	4	Bgal	0.124339
1099	BAD-PS	Non-C1 SOPs	4	Bgal	0.206777
1100	BAD-PS	Non-C1 SOPs	4	Bgal	0.130109
1101	BAD-PS	Non-C1 SOPs	4	Bgal	0.146733
1102	BAD-PS	Non-C1 SOPs	4	Bgal	0.102705
1103	BAD-PS	Non-C1 SOPs	4	Bgal	0.102174
1104	BAD-PS	Non-C1 SOPs	4	Bgal	0.106653
1105	BAD-PS	Non-C1 SOPs	4	Bgal	0.110752
1106	BAD-PS	Non-C1 SOPs	4	Bgal	0.12525
1107	BAD-PS	Non-C1 SOPs	4	Bgal	0.179374
1108	BAD-PS	Non-C1 SOPs	4	Bgal	0.118267
1109	BAD-PS	Non-C1 SOPs	4	Bgal	0.137851
1110	BAD-PS	Non-C1 SOPs	4	Bgal	0.0954939
1111	BAD-PS	Non-C1 SOPs	4	Bgal	0.121986
1112	BAD-PS	Non-C1 SOPs	4	Bgal	0.106121
1113	BAD-PS	Non-C1 SOPs	4	Bgal	0.104299
1114	BAD-PS	Non-C1 SOPs	4	Bgal	0.1273
1115	BAD-PS	Non-C1 SOPs	4	Bgal	0.0986062
1116	BAD-PS	Non-C1 SOPs	4	Bgal	0.111966
1117	BAD-PS	Non-C1 SOPs	4	Bgal	0.12024
1118	BAD-PS	Non-C1 SOPs	4	Bgal	0.0909394
1119	BAD-PS	Non-C1 SOPs	4	Bgal	0.120848
1120	BAD-PS	Non-C1 SOPs	4	Bgal	0.116976
1121	BAD-PS	Non-C1 SOPs	4	Bgal	0.0991376
1122	BAD-PS	Non-C1 SOPs	4	Bgal	0.103085
1123	BAD-PS	Non-C1 SOPs	4	Bgal	0.0860812
1124	BAD-PS	Non-C1 SOPs	4	Bgal	0.0821339
1125	BAD-PS	Non-C1 SOPs	4	Bgal	0.102781
1126	BAD-PS	Non-C1 SOPs	4	Bgal	0.107867
1127	BAD-PS	Non-C1 SOPs	4	Bgal	0.134815
1128	BAD-PS	Non-C1 SOPs	4	Bgal	0.0952662
1129	BAD-PS	Non-C1 SOPs	4	Bgal	0.0846389
1130	BAD-PS	Non-C1 SOPs	4	Bgal	0.115079
1131	BAD-PS	Non-C1 SOPs	4	Bgal	0.120089
1132	BAD-PS	Non-C1 SOPs	4	Bgal	0.110296
1133	BAD-PS	Non-C1 SOPs	4	Bgal	0.0583743
1134	BAD-PS	Non-C1 SOPs	4	Bgal	0.122138
1135	BAD-PS	Non-C1 SOPs	4	Bgal	0.119861
1136	BAD-PS	Non-C1 SOPs	4	Bgal	0.0645229
1137	BAD-PS	Non-C1 SOPs	4	Bgal	0.116749
1138	BAD-PS	Non-C1 SOPs	4	Bgal	0.0807675
1139	BAD-PS	Non-C1 SOPs	4	Bgal	0.133145
1140	BAD-PS	Non-C1 SOPs	4	Bgal	0.0959494
1141	BAD-PS	Non-C1 SOPs	4	Bgal	0.101187
1142	BAD-PS	Non-C1 SOPs	4	Bgal	0.0988339
1143	BAD-PS	Non-C1 SOPs	4	Bgal	0.101263
1144	BAD-PS	Non-C1 SOPs	4	Bgal	0.132993
1145	BAD-PS	Non-C1 SOPs	4	Bgal	0.0958735
1146	BAD-PS	Non-C1 SOPs	4	Bgal	0.0715066
1147	BAD-PS	Non-C1 SOPs	4	Bgal	0.0964807
1148	BAD-PS	Non-C1 SOPs	4	Bgal	0.081223
1149	BAD-PS	Non-C1 SOPs	4	Bgal	0.0751502
1150	BAD-PS	Non-C1 SOPs	4	Bgal	0.0892694
1151	BAD-PS	Non-C1 SOPs	4	Bgal	0.0723416
1152	BAD-PS	Non-C1 SOPs	4	Bgal	0.0751502
1153	BAD-PS	Non-C1 SOPs	4	Bgal	0.113181
1154	BAD-PS	Non-C1 SOPs	4	Bgal	0.0652061
1155	BAD-PS	Non-C1 SOPs	4	Bgal	0.105134
1156	BAD-PS	Non-C1 SOPs	4	Bgal	0.0819062
1157	BAD-PS	Non-C1 SOPs	4	Bgal	0.0951903
1158	BAD-PS	Non-C1 SOPs	4	Bgal	0.0604997
1159	BAD-PS	Non-C1 SOPs	4	Bgal	0.0662688
1160	BAD-PS	Non-C1 SOPs	4	Bgal	0.0601961
1161	BAD-PS	Non-C1 SOPs	4	Bgal	0.094583
1162	BAD-PS	Non-C1 SOPs	4	Bgal	0.0900285
1163	BAD-PS	Abdominal C1-SOPs	5	Bgal	1.61755
1164	BAD-PS	Abdominal C1-SOPs	5	Bgal	1.40417
1165	BAD-PS	Abdominal C1-SOPs	5	Bgal	1.2755
1166	BAD-PS	Abdominal C1-SOPs	5	Bgal	1.49519
1167	BAD-PS	Abdominal C1-SOPs	5	Bgal	1.94965
1168	BAD-PS	Abdominal C1-SOPs	5	Bgal	1.53337
1169	BAD-PS	Abdominal C1-SOPs	5	Bgal	1.48327
1170	BAD-PS	Thoracic C1-SOPs	5	Bgal	0.352827
1171	BAD-PS	Thoracic C1-SOPs	5	Bgal	0.344932
1172	BAD-PS	Thoracic C1-SOPs	5	Bgal	0.313733
1173	BAD-PS	Non-C1 SOPs	5	Bgal	0.0905598
1174	BAD-PS	Non-C1 SOPs	5	Bgal	0.10392
1175	BAD-PS	Non-C1 SOPs	5	Bgal	0.1002
1176	BAD-PS	Non-C1 SOPs	5	Bgal	0.102402
1177	BAD-PS	Non-C1 SOPs	5	Bgal	0.101491
1178	BAD-PS	Non-C1 SOPs	5	Bgal	0.158043
1179	BAD-PS	Non-C1 SOPs	5	Bgal	0.109385
1180	BAD-PS	Non-C1 SOPs	5	Bgal	0.0970121
1181	BAD-PS	Non-C1 SOPs	5	Bgal	0.101946
1182	BAD-PS	Non-C1 SOPs	5	Bgal	0.101794
1183	BAD-PS	Non-C1 SOPs	5	Bgal	0.110296
1184	BAD-PS	Non-C1 SOPs	5	Bgal	0.115914
1185	BAD-PS	Non-C1 SOPs	5	Bgal	0.119557
1186	BAD-PS	Non-C1 SOPs	5	Bgal	0.104072
1187	BAD-PS	Non-C1 SOPs	5	Bgal	0.109006
1188	BAD-PS	Non-C1 SOPs	5	Bgal	0.0904839
1189	BAD-PS	Non-C1 SOPs	5	Bgal	0.179374
1190	BAD-PS	Non-C1 SOPs	5	Bgal	0.11227
1191	BAD-PS	Non-C1 SOPs	5	Bgal	0.110448
1192	BAD-PS	Non-C1 SOPs	5	Bgal	0.140356
1193	BAD-PS	Non-C1 SOPs	5	Bgal	0.112953
1194	BAD-PS	Non-C1 SOPs	5	Bgal	0.134663
1195	BAD-PS	Non-C1 SOPs	5	Bgal	0.116065
1196	BAD-PS	Non-C1 SOPs	5	Bgal	0.10726
1197	BAD-PS	Non-C1 SOPs	5	Bgal	0.114851
1198	BAD-PS	Non-C1 SOPs	5	Bgal	0.0992135
1199	BAD-PS	Non-C1 SOPs	5	Bgal	0.0988339
1200	BAD-PS	Non-C1 SOPs	5	Bgal	0.1169
1201	BAD-PS	Non-C1 SOPs	5	Bgal	0.11394
1202	BAD-PS	Non-C1 SOPs	5	Bgal	0.109613
1203	BAD-PS	Non-C1 SOPs	5	Bgal	0.10688
1204	BAD-PS	Non-C1 SOPs	5	Bgal	0.121379
1205	BAD-PS	Non-C1 SOPs	5	Bgal	0.121986
1206	BAD-PS	Non-C1 SOPs	5	Bgal	0.114471
1207	BAD-PS	Non-C1 SOPs	5	Bgal	0.221124
1208	BAD-PS	Non-C1 SOPs	5	Bgal	0.115989
1209	BAD-PS	Non-C1 SOPs	5	Bgal	0.116141
1210	BAD-PS	Non-C1 SOPs	5	Bgal	0.0968603
1211	BAD-PS	Non-C1 SOPs	5	Bgal	0.214444
1212	BAD-PS	Non-C1 SOPs	5	Bgal	0.11022
1213	BAD-PS	Non-C1 SOPs	5	Bgal	0.0969362
1214	BAD-PS	Non-C1 SOPs	5	Bgal	0.115534
1215	BAD-PS	Non-C1 SOPs	5	Bgal	0.141115
1216	BAD-PS	Non-C1 SOPs	5	Bgal	0.11394
1217	BAD-PS	Non-C1 SOPs	5	Bgal	0.10688
1218	BAD-PS	Non-C1 SOPs	5	Bgal	0.104755
1219	BAD-PS	Non-C1 SOPs	5	Bgal	0.11356
1220	BAD-PS	Non-C1 SOPs	5	Bgal	0.0986062
1221	BAD-PS	Non-C1 SOPs	5	Bgal	0.119178
1222	BAD-PS	Non-C1 SOPs	5	Bgal	0.111663
1223	BAD-PS	Non-C1 SOPs	5	Bgal	0.10521
1224	BAD-PS	Non-C1 SOPs	5	Bgal	0.0891934
1225	BAD-PS	Non-C1 SOPs	5	Bgal	0.115838
1226	BAD-PS	Non-C1 SOPs	5	Bgal	0.160472
1227	BAD-PS	Non-C1 SOPs	5	Bgal	0.111663
1228	BAD-PS	Non-C1 SOPs	5	Bgal	0.128363
1229	BAD-PS	Non-C1 SOPs	5	Bgal	0.204348
1230	BAD-PS	Non-C1 SOPs	5	Bgal	0.0802362
1231	BAD-PS	Non-C1 SOPs	5	Bgal	0.120089
1232	BAD-PS	Non-C1 SOPs	5	Bgal	0.10559
1233	BAD-PS	Non-C1 SOPs	5	Bgal	0.0900285
1234	BAD-PS	Non-C1 SOPs	5	Bgal	0.135498
1235	BAD-PS	Non-C1 SOPs	5	Bgal	0.112725
1236	BAD-PS	Non-C1 SOPs	5	Bgal	0.118798
1237	BAD-PS	Non-C1 SOPs	5	Bgal	0.103388
1238	BAD-PS	Non-C1 SOPs	5	Bgal	0.119481
1239	BAD-PS	Non-C1 SOPs	5	Bgal	0.103692
1240	BAD-PS	Non-C1 SOPs	5	Bgal	0.144759
1241	BAD-PS	Non-C1 SOPs	5	Bgal	0.086233
1242	BAD-PS	Non-C1 SOPs	5	Bgal	0.170189
1243	BAD-PS	Non-C1 SOPs	5	Bgal	0.102781
1244	BAD-PS	Non-C1 SOPs	5	Bgal	0.106045
1245	BAD-PS	Non-C1 SOPs	5	Bgal	0.0904839
1246	BAD-PS	Non-C1 SOPs	5	Bgal	0.123656
1247	BAD-PS	Non-C1 SOPs	5	Bgal	0.103768
1248	BAD-PS	Non-C1 SOPs	5	Bgal	0.129425
1249	BAD-PS	Non-C1 SOPs	5	Bgal	0.10893
1250	BAD-PS	Non-C1 SOPs	5	Bgal	0.104375
1251	BAD-PS	Non-C1 SOPs	5	Bgal	0.0961012
1252	BAD-PS	Non-C1 SOPs	5	Bgal	0.117432
1253	BAD-PS	Non-C1 SOPs	5	Bgal	0.113409
1254	BAD-PS	Non-C1 SOPs	5	Bgal	0.110448
1255	BAD-PS	Non-C1 SOPs	5	Bgal	0.0866125
1256	BAD-PS	Non-C1 SOPs	5	Bgal	0.0929889
1257	BAD-PS	Non-C1 SOPs	5	Bgal	0.0898766
1258	BAD-PS	Non-C1 SOPs	5	Bgal	0.287241
1259	BAD-PS	Non-C1 SOPs	5	Bgal	0.090408
1260	BAD-PS	Non-C1 SOPs	5	Bgal	0.0910912
1261	BAD-PS	Non-C1 SOPs	5	Bgal	0.146809
1262	BAD-PS	Non-C1 SOPs	5	Bgal	0.122214
1263	BAD-PS	Non-C1 SOPs	5	Bgal	0.141647
1264	BAD-PS	Non-C1 SOPs	5	Bgal	0.151515
1265	BAD-PS	Non-C1 SOPs	5	Bgal	0.136409
1266	BAD-PS	Non-C1 SOPs	5	Bgal	0.0961771
1267	BAD-PS	Non-C1 SOPs	5	Bgal	0.113029
1268	BAD-PS	Non-C1 SOPs	5	Bgal	0.131399
1269	BAD-PS	Non-C1 SOPs	5	Bgal	0.123656
1270	BAD-PS	Non-C1 SOPs	5	Bgal	0.153792
1271	BAD-PS	Non-C1 SOPs	5	Bgal	0.119633
1272	BAD-PS	Non-C1 SOPs	5	Bgal	0.145366
1273	BAD-PS	Non-C1 SOPs	5	Bgal	0.111055
1274	BAD-PS	Non-C1 SOPs	5	Bgal	0.0917744
1275	BAD-PS	Non-C1 SOPs	5	Bgal	0.0741634
1276	BAD-PS	Non-C1 SOPs	5	Bgal	0.127983
1277	BAD-PS	Non-C1 SOPs	5	Bgal	0.119254
1278	BAD-PS	Non-C1 SOPs	5	Bgal	0.133752
1279	BAD-PS	Non-C1 SOPs	5	Bgal	0.110828
1280	BAD-PS	Non-C1 SOPs	5	Bgal	0.111283
1281	BAD-PS	Non-C1 SOPs	5	Bgal	0.10855
1282	BAD-PS	Non-C1 SOPs	5	Bgal	0.0883584
1283	BAD-PS	Non-C1 SOPs	5	Bgal	0.154627
1284	BAD-PS	Non-C1 SOPs	5	Bgal	0.131779
1285	BAD-PS	Non-C1 SOPs	5	Bgal	0.109461
1286	BAD-PS	Non-C1 SOPs	5	Bgal	0.142254
1287	BAD-PS	Non-C1 SOPs	5	Bgal	0.0786421
1288	BAD-PS	Non-C1 SOPs	5	Bgal	0.0948107
1289	BAD-PS	Non-C1 SOPs	5	Bgal	0.102705
1290	BAD-PS	Non-C1 SOPs	5	Bgal	0.0940516
1291	BAD-PS	Non-C1 SOPs	5	Bgal	0.103388
1292	BAD-PS	Non-C1 SOPs	5	Bgal	0.103768
1293	BAD-PS	Non-C1 SOPs	5	Bgal	0.108702
1294	BAD-PS	Non-C1 SOPs	5	Bgal	0.152654
1295	BAD-PS	Non-C1 SOPs	5	Bgal	0.189621
1296	BAD-PS	Non-C1 SOPs	5	Bgal	0.127148
1297	BAD-PS	Non-C1 SOPs	5	Bgal	0.119785
1298	BAD-PS	Non-C1 SOPs	5	Bgal	0.0959494
1299	BAD-PS	Non-C1 SOPs	5	Bgal	0.119026
1300	BAD-PS	Non-C1 SOPs	5	Bgal	0.0968603
1301	BAD-PS	Non-C1 SOPs	5	Bgal	0.114168
1302	BAD-PS	Non-C1 SOPs	5	Bgal	0.127148
1303	BAD-PS	Non-C1 SOPs	5	Bgal	0.098758
1304	BAD-PS	Non-C1 SOPs	5	Bgal	0.10688
1305	BAD-PS	Non-C1 SOPs	5	Bgal	0.12024
1306	BAD-PS	Non-C1 SOPs	5	Bgal	0.0923057
1307	BAD-PS	Non-C1 SOPs	5	Bgal	0.11189
1308	BAD-PS	Non-C1 SOPs	5	Bgal	0.119785
1309	BAD-PS	Non-C1 SOPs	5	Bgal	0.115382
1310	BAD-PS	Non-C1 SOPs	5	Bgal	0.0762889
1311	BAD-PS	Non-C1 SOPs	5	Bgal	0.109461
1312	BAD-PS	Non-C1 SOPs	5	Bgal	0.0934444
1313	BAD-PS	Non-C1 SOPs	5	Bgal	0.153033
1314	BAD-PS	Non-C1 SOPs	5	Bgal	0.122366
1315	BAD-PS	Non-C1 SOPs	5	Bgal	0.116293
1316	BAD-PS	Non-C1 SOPs	5	Bgal	0.127224
1317	BAD-PS	Non-C1 SOPs	5	Bgal	0.112953
1318	BAD-PS	Non-C1 SOPs	5	Bgal	0.114395
1319	BAD-PS	Non-C1 SOPs	5	Bgal	0.114168
1320	BAD-PS	Non-C1 SOPs	5	Bgal	0.140053
1321	BAD-PS	Non-C1 SOPs	5	Bgal	0.138231
1322	BAD-PS	Non-C1 SOPs	5	Bgal	0.0799325
1323	BAD-PS	Non-C1 SOPs	5	Bgal	0.0827412
1324	BAD-PS	Non-C1 SOPs	5	Bgal	0.0991376
1325	BAD-PS	Non-C1 SOPs	5	Bgal	0.259534
1326	BAD-PS	Non-C1 SOPs	5	Bgal	0.109841
1327	BAD-PS	Non-C1 SOPs	5	Bgal	0.0894212
1328	BAD-PS	Non-C1 SOPs	5	Bgal	0.105894
1329	BAD-PS	Non-C1 SOPs	5	Bgal	0.090408
1330	BAD-PS	Non-C1 SOPs	5	Bgal	0.101263
1331	BAD-PS	Non-C1 SOPs	5	Bgal	0.127148
1332	BAD-PS	Non-C1 SOPs	5	Bgal	0.091243
1333	BAD-PS	Non-C1 SOPs	5	Bgal	0.100428
1334	BAD-PS	Non-C1 SOPs	5	Bgal	0.0959494
1335	BAD-PS	Non-C1 SOPs	5	Bgal	0.0941276
1336	BAD-PS	Non-C1 SOPs	5	Bgal	0.124112
1337	BAD-PS	Non-C1 SOPs	5	Bgal	0.174136
1338	BAD-PS	Non-C1 SOPs	5	Bgal	0.264468
1339	BAD-PS	Non-C1 SOPs	5	Bgal	0.115382
1340	BAD-PS	Non-C1 SOPs	5	Bgal	0.0921539
1341	BAD-PS	Non-C1 SOPs	5	Bgal	0.137775
1342	BAD-PS	Non-C1 SOPs	5	Bgal	0.0925335
1343	BAD-PS	Non-C1 SOPs	5	Bgal	0.119102
1344	BAD-PS	Non-C1 SOPs	5	Bgal	0.101794
1345	BAD-PS	Non-C1 SOPs	5	Bgal	0.119178
1346	BAD-PS	Non-C1 SOPs	5	Bgal	0.111131
1347	BAD-PS	Non-C1 SOPs	5	Bgal	0.105969
1348	BAD-PS	Non-C1 SOPs	5	Bgal	0.114547
1349	BAD-PS	Non-C1 SOPs	5	Bgal	0.134208
1350	BAD-PS	Non-C1 SOPs	5	Bgal	0.112725
1351	BAD-PS	Non-C1 SOPs	5	Bgal	0.096253
1352	BAD-PS	Non-C1 SOPs	5	Bgal	0.0981507
1353	BAD-PS	Non-C1 SOPs	5	Bgal	0.127679
1354	BAD-PS	Non-C1 SOPs	5	Bgal	0.103313
1355	BAD-PS	Non-C1 SOPs	5	Bgal	0.0974676
1356	BAD-PS	Non-C1 SOPs	5	Bgal	0.111587
1357	BAD-PS	Non-C1 SOPs	5	Bgal	0.0908635
1358	BAD-PS	Non-C1 SOPs	5	Bgal	0.0913189
1359	BAD-PS	Non-C1 SOPs	5	Bgal	0.117963
1360	BAD-PS	Non-C1 SOPs	5	Bgal	0.104072
1361	BAD-PS	Non-C1 SOPs	5	Bgal	0.10225
1362	BAD-PS	Non-C1 SOPs	5	Bgal	0.127528
1363	BAD-PS	Non-C1 SOPs	5	Bgal	0.115686
1364	BAD-PS	Non-C1 SOPs	5	Bgal	0.0970121
1365	BAD-PS	Non-C1 SOPs	5	Bgal	0.1106
1366	BAD-PS	Non-C1 SOPs	5	Bgal	0.101339
1367	BAD-PS	Non-C1 SOPs	5	Bgal	0.112649
1368	BAD-PS	Non-C1 SOPs	5	Bgal	0.103085
1369	BAD-PS	Non-C1 SOPs	5	Bgal	0.108854
1370	BAD-PS	Non-C1 SOPs	5	Bgal	0.100732
1371	BAD-PS	Non-C1 SOPs	5	Bgal	0.134056
1372	BAD-PS	Non-C1 SOPs	5	Bgal	0.120468
1373	BAD-PS	Non-C1 SOPs	5	Bgal	0.103768
1374	BAD-PS	Non-C1 SOPs	5	Bgal	0.0998208
1375	BAD-PS	Non-C1 SOPs	5	Bgal	0.124339
1376	BAD-PS	Non-C1 SOPs	5	Bgal	0.101415
1377	BAD-PS	Non-C1 SOPs	5	Bgal	0.114395
1378	BAD-PS	Non-C1 SOPs	5	Bgal	0.1503
1379	BAD-PS	Non-C1 SOPs	5	Bgal	0.0835003
1380	BAD-PS	Non-C1 SOPs	5	Bgal	0.385543
1381	BAD-PS	Non-C1 SOPs	5	Bgal	0.111511
1382	BAD-PS	Non-C1 SOPs	5	Bgal	0.287165
1383	BAD-PS	Non-C1 SOPs	5	Bgal	0.141571
1384	BAD-PS	Non-C1 SOPs	5	Bgal	0.0838039
1385	BAD-PS	Non-C1 SOPs	5	Bgal	0.123049
1386	BAD-PS	Non-C1 SOPs	5	Bgal	0.121455
1387	BAD-PS	Non-C1 SOPs	5	Bgal	0.107412
1388	BAD-PS	Non-C1 SOPs	5	Bgal	0.10893
1389	BAD-PS	Non-C1 SOPs	5	Bgal	0.132082
1390	BAD-PS	Non-C1 SOPs	5	Bgal	0.117432
1391	BAD-PS	Non-C1 SOPs	5	Bgal	0.103616
1392	BAD-PS	Non-C1 SOPs	5	Bgal	0.133373
1393	BAD-PS	Non-C1 SOPs	5	Bgal	0.15235
1394	BAD-PS	Non-C1 SOPs	5	Bgal	0.106729
1395	BAD-PS	Non-C1 SOPs	5	Bgal	0.0871439
1396	BAD-PS	Non-C1 SOPs	5	Bgal	0.128135
1397	BAD-PS	Non-C1 SOPs	5	Bgal	0.111055
1398	BAD-PS	Non-C1 SOPs	5	Bgal	0.129425
1399	BAD-PS	Non-C1 SOPs	5	Bgal	0.150376
1400	BAD-PS	Non-C1 SOPs	5	Bgal	0.0957217
1401	BAD-PS	Non-C1 SOPs	5	Bgal	0.0906357
1402	BAD-PS	Non-C1 SOPs	5	Bgal	0.111283
1403	BAD-PS	Non-C1 SOPs	5	Bgal	0.108323
1404	BAD-PS	Non-C1 SOPs	5	Bgal	0.109537
1405	BAD-PS	Non-C1 SOPs	5	Bgal	0.149465
1406	BAD-PS	Non-C1 SOPs	5	Bgal	0.0900285
1407	BAD-PS	Non-C1 SOPs	5	Bgal	0.0717343
1408	BAD-PS	Non-C1 SOPs	5	Bgal	0.114016
1409	BAD-PS	Non-C1 SOPs	5	Bgal	0.156677
1410	BAD-PS	Non-C1 SOPs	5	Bgal	0.119329
1411	BAD-PS	Non-C1 SOPs	5	Bgal	0.203209
1412	BAD-PS	Non-C1 SOPs	5	Bgal	0.520282
1413	BAD-PS	Non-C1 SOPs	5	Bgal	0.182334
1414	BAD-PS	Non-C1 SOPs	5	Bgal	0.0816784
1415	BAD-PS	Non-C1 SOPs	5	Bgal	0.0866125
1416	BAD-PS	Non-C1 SOPs	5	Bgal	0.230764
1417	BAD-PS	Non-C1 SOPs	5	Bgal	0.216417
1418	BAD-PS	Non-C1 SOPs	5	Bgal	0.0876753
1419	BAD-PS	Non-C1 SOPs	5	Bgal	0.082893
1420	BAD-PS	Non-C1 SOPs	5	Bgal	0.108474
1421	BAD-PS	Non-C1 SOPs	5	Bgal	0.0924576
1422	BAD-PS	Non-C1 SOPs	5	Bgal	0.0876753
1423	BAD-PS	Non-C1 SOPs	5	Bgal	0.126161
1424	BAD-PS	Non-C1 SOPs	5	Bgal	0.154779
1425	BAD-PS	Non-C1 SOPs	5	Bgal	0.0805398
1426	BAD-PS	Non-C1 SOPs	5	Bgal	0.0989098
1427	BAD-PS	Non-C1 SOPs	5	Bgal	0.15402
1428	BAD-PS	Non-C1 SOPs	5	Bgal	0.144455
1429	BAD-PS	Non-C1 SOPs	5	Bgal	0.162218
1430	BAD-PS	Non-C1 SOPs	5	Bgal	0.132158
1431	BAD-PS	Non-C1 SOPs	5	Bgal	0.0868403
1432	BAD-PS	Non-C1 SOPs	5	Bgal	0.147795
1433	BAD-PS	Non-C1 SOPs	5	Bgal	0.123504
1434	BAD-PS	Non-C1 SOPs	5	Bgal	0.11857
1435	BAD-PS	Non-C1 SOPs	5	Bgal	0.116445
1436	BAD-PS	Non-C1 SOPs	5	Bgal	0.147795
1437	BAD-PS	Non-C1 SOPs	5	Bgal	0.107715
1438	BAD-PS	Non-C1 SOPs	5	Bgal	0.174136
1439	BAD-PS	Non-C1 SOPs	5	Bgal	0.116445
1440	BAD-PS	Non-C1 SOPs	5	Bgal	0.128211
1441	BAD-PS	Non-C1 SOPs	5	Bgal	0.119861
1442	BAD-PS	Non-C1 SOPs	5	Bgal	0.126313
1443	BAD-PS	Non-C1 SOPs	5	Bgal	0.192734
1444	BAD-PS	Non-C1 SOPs	5	Bgal	0.125858
1445	BAD-PS	Non-C1 SOPs	5	Bgal	0.112194
1446	BAD-PS	Non-C1 SOPs	5	Bgal	0.102326
1447	BAD-PS	Non-C1 SOPs	5	Bgal	0.113181
1448	BAD-PS	Non-C1 SOPs	5	Bgal	0.124339
1449	BAD-PS	Non-C1 SOPs	5	Bgal	0.121759
1450	BAD-PS	Non-C1 SOPs	5	Bgal	0.130412
1451	BAD-PS	Non-C1 SOPs	5	Bgal	0.087068
1452	BAD-PS	Non-C1 SOPs	5	Bgal	0.300449
1453	BAD-PS	Non-C1 SOPs	5	Bgal	0.174212
1454	BAD-PS	Non-C1 SOPs	5	Bgal	0.114851
1455	BAD-PS	Non-C1 SOPs	5	Bgal	0.270996
1456	BAD-PS	Non-C1 SOPs	5	Bgal	0.140053
1457	BAD-PS	Non-C1 SOPs	5	Bgal	0.176489
1458	BAD-PS	Non-C1 SOPs	5	Bgal	0.360493
1459	BAD-PS	Non-C1 SOPs	5	Bgal	0.128287
1460	BAD-PS	Non-C1 SOPs	5	Bgal	0.168139
1461	BAD-PS	Non-C1 SOPs	5	Bgal	0.397309
1462	BAD-PS	Non-C1 SOPs	5	Bgal	0.209358
1463	BAD-PS	Non-C1 SOPs	5	Bgal	0.144987
1464	BAD-PS	Non-C1 SOPs	5	Bgal	0.144987
1465	BAD-PS	Non-C1 SOPs	5	Bgal	0.353965
1466	BAD-PS	Non-C1 SOPs	5	Bgal	0.128059
1467	BAD-PS	Non-C1 SOPs	5	Bgal	0.268491
1468	BAD-PS	Non-C1 SOPs	5	Bgal	0.138459
1469	BAD-PS	Non-C1 SOPs	5	Bgal	0.150376
1470	BAD-PS	Non-C1 SOPs	5	Bgal	0.166773
1471	BAD-PS	Non-C1 SOPs	5	Bgal	0.122669
1472	BAD-PS	Non-C1 SOPs	5	Bgal	0.0893453
1473	BAD-PS	Abdominal C1-SOPs	6	Bgal	1.53413
1474	BAD-PS	Abdominal C1-SOPs	6	Bgal	0.992438
1475	BAD-PS	Abdominal C1-SOPs	6	Bgal	1.60123
1476	BAD-PS	Abdominal C1-SOPs	6	Bgal	1.31224
1477	BAD-PS	Abdominal C1-SOPs	6	Bgal	2.70009
1478	BAD-PS	Abdominal C1-SOPs	6	Bgal	1.05977
1479	BAD-PS	Abdominal C1-SOPs	6	Bgal	1.4759
1480	BAD-PS	Thoracic C1-SOPs	6	Bgal	0.28261
1481	BAD-PS	Thoracic C1-SOPs	6	Bgal	0.357153
1482	BAD-PS	Thoracic C1-SOPs	6	Bgal	0.344476
1483	BAD-PS	Non-C1 SOPs	6	Bgal	0.110904
1484	BAD-PS	Non-C1 SOPs	6	Bgal	0.0883584
1485	BAD-PS	Non-C1 SOPs	6	Bgal	0.15903
1486	BAD-PS	Non-C1 SOPs	6	Bgal	0.146809
1487	BAD-PS	Non-C1 SOPs	6	Bgal	0.115686
1488	BAD-PS	Non-C1 SOPs	6	Bgal	0.128514
1489	BAD-PS	Non-C1 SOPs	6	Bgal	0.106653
1490	BAD-PS	Non-C1 SOPs	6	Bgal	0.0842593
1491	BAD-PS	Non-C1 SOPs	6	Bgal	0.208523
1492	BAD-PS	Non-C1 SOPs	6	Bgal	0.216114
1493	BAD-PS	Non-C1 SOPs	6	Bgal	0.112346
1494	BAD-PS	Non-C1 SOPs	6	Bgal	0.221124
1495	BAD-PS	Non-C1 SOPs	6	Bgal	0.21581
1496	BAD-PS	Non-C1 SOPs	6	Bgal	0.159561
1497	BAD-PS	Non-C1 SOPs	6	Bgal	0.138838
1498	BAD-PS	Non-C1 SOPs	6	Bgal	0.0950385
1499	BAD-PS	Non-C1 SOPs	6	Bgal	0.224616
1500	BAD-PS	Non-C1 SOPs	6	Bgal	0.103768
1501	BAD-PS	Non-C1 SOPs	6	Bgal	0.396474
1502	BAD-PS	Non-C1 SOPs	6	Bgal	0.116521
1503	BAD-PS	Non-C1 SOPs	6	Bgal	0.234408
1504	BAD-PS	Non-C1 SOPs	6	Bgal	0.127831
1505	BAD-PS	Non-C1 SOPs	6	Bgal	0.191291
1506	BAD-PS	Non-C1 SOPs	6	Bgal	0.42031
1507	BAD-PS	Non-C1 SOPs	6	Bgal	0.149845
1508	BAD-PS	Non-C1 SOPs	6	Bgal	0.129349
1509	BAD-PS	Non-C1 SOPs	6	Bgal	0.251108
1510	BAD-PS	Non-C1 SOPs	6	Bgal	0.0914707
1511	BAD-PS	Non-C1 SOPs	6	Bgal	0.251336
1512	BAD-PS	Non-C1 SOPs	6	Bgal	0.205411
1513	BAD-PS	Non-C1 SOPs	6	Bgal	0.107564
1514	BAD-PS	Non-C1 SOPs	6	Bgal	0.134435
1515	BAD-PS	Non-C1 SOPs	6	Bgal	0.100504
1516	BAD-PS	Non-C1 SOPs	6	Bgal	0.122669
1517	BAD-PS	Non-C1 SOPs	6	Bgal	0.124567
1518	BAD-PS	Non-C1 SOPs	6	Bgal	0.154248
1519	BAD-PS	Non-C1 SOPs	6	Bgal	0.156525
1520	BAD-PS	Non-C1 SOPs	6	Bgal	0.153033
1521	BAD-PS	Non-C1 SOPs	6	Bgal	0.145974
1522	BAD-PS	Non-C1 SOPs	6	Bgal	0.141343
1523	BAD-PS	Non-C1 SOPs	6	Bgal	0.187876
1524	BAD-PS	Non-C1 SOPs	6	Bgal	0.0926094
1525	BAD-PS	Non-C1 SOPs	6	Bgal	0.147264
1526	BAD-PS	Non-C1 SOPs	6	Bgal	0.138838
1527	BAD-PS	Non-C1 SOPs	6	Bgal	0.097088
1528	BAD-PS	Non-C1 SOPs	6	Bgal	0.132462
1529	BAD-PS	Non-C1 SOPs	6	Bgal	0.082058
1530	BAD-PS	Non-C1 SOPs	6	Bgal	0.100656
1531	BAD-PS	Non-C1 SOPs	6	Bgal	0.190001
1532	BAD-PS	Non-C1 SOPs	6	Bgal	0.133373
1533	BAD-PS	Non-C1 SOPs	6	Bgal	0.171176
1534	BAD-PS	Non-C1 SOPs	6	Bgal	0.0775034
1535	BAD-PS	Non-C1 SOPs	6	Bgal	0.0938998
1536	BAD-PS	Non-C1 SOPs	6	Bgal	0.0979989
1537	BAD-PS	Non-C1 SOPs	6	Bgal	0.0915466
1538	BAD-PS	Non-C1 SOPs	6	Bgal	0.132917
1539	BAD-PS	Non-C1 SOPs	6	Bgal	0.132993
1540	BAD-PS	Non-C1 SOPs	6	Bgal	0.0934444
1541	BAD-PS	Non-C1 SOPs	6	Bgal	0.0920021
1542	BAD-PS	Non-C1 SOPs	6	Bgal	0.115914
1543	BAD-PS	Non-C1 SOPs	6	Bgal	0.0856257
1544	BAD-PS	Non-C1 SOPs	6	Bgal	0.130792
1545	BAD-PS	Non-C1 SOPs	6	Bgal	0.191747
1546	BAD-PS	Non-C1 SOPs	6	Bgal	0.0966326
1547	BAD-PS	Non-C1 SOPs	6	Bgal	0.108019
1548	BAD-PS	Non-C1 SOPs	6	Bgal	0.213153
1549	BAD-PS	Non-C1 SOPs	6	Bgal	0.0787939
1550	BAD-PS	Non-C1 SOPs	6	Bgal	0.0726452
1551	BAD-PS	Non-C1 SOPs	6	Bgal	0.0948107
1552	BAD-PS	Non-C1 SOPs	6	Bgal	0.0968603
1553	BAD-PS	Non-C1 SOPs	6	Bgal	0.097088
1554	BAD-PS	Non-C1 SOPs	6	Bgal	0.0961012
1555	BAD-PS	Non-C1 SOPs	6	Bgal	0.0960253
1556	BAD-PS	Non-C1 SOPs	6	Bgal	0.150452
1557	BAD-PS	Non-C1 SOPs	6	Bgal	0.103237
1558	BAD-PS	Non-C1 SOPs	6	Bgal	0.133297
1559	BAD-PS	Non-C1 SOPs	6	Bgal	0.134511
1560	BAD-PS	Non-C1 SOPs	6	Bgal	0.0876753
1561	BAD-PS	Non-C1 SOPs	6	Bgal	0.0910153
1562	BAD-PS	Non-C1 SOPs	6	Bgal	0.066952
1563	BAD-PS	Non-C1 SOPs	6	Bgal	0.156449
1564	BAD-PS	Non-C1 SOPs	6	Bgal	0.0676352
1565	BAD-PS	Non-C1 SOPs	6	Bgal	0.0998967
1566	BAD-PS	Non-C1 SOPs	6	Bgal	0.0907116
1567	BAD-PS	Non-C1 SOPs	6	Bgal	0.0894971
1568	BAD-PS	Non-C1 SOPs	6	Bgal	0.0739357
1569	BAD-PS	Non-C1 SOPs	6	Bgal	0.0793252
1570	BAD-PS	Non-C1 SOPs	6	Bgal	0.0587538
1571	BAD-PS	Non-C1 SOPs	6	Bgal	0.119405
1572	BAD-PS	Non-C1 SOPs	6	Bgal	0.0955698
1573	BAD-PS	Non-C1 SOPs	6	Bgal	0.0855498
1574	BAD-PS	Non-C1 SOPs	6	Bgal	0.125554
1575	BAD-PS	Non-C1 SOPs	6	Bgal	0.108474
1576	BAD-PS	Non-C1 SOPs	6	Bgal	0.112953
1577	BAD-PS	Non-C1 SOPs	6	Bgal	0.0857016
1578	BAD-PS	Non-C1 SOPs	6	Bgal	0.0931407
1579	BAD-PS	Non-C1 SOPs	6	Bgal	0.113484
1580	BAD-PS	Non-C1 SOPs	6	Bgal	0.0973917
1581	BAD-PS	Non-C1 SOPs	6	Bgal	0.0874475
1582	BAD-PS	Non-C1 SOPs	6	Bgal	0.0713548
1583	BAD-PS	Non-C1 SOPs	6	Bgal	0.0841075
1584	BAD-PS	Non-C1 SOPs	6	Bgal	0.0865366
1585	BAD-PS	Non-C1 SOPs	6	Bgal	0.362239
1586	BAD-PS	Non-C1 SOPs	6	Bgal	0.152502
1587	BAD-PS	Non-C1 SOPs	6	Bgal	0.139445
1588	BAD-PS	Non-C1 SOPs	6	Bgal	0.259079
1589	BAD-PS	Non-C1 SOPs	6	Bgal	0.404673
1590	BAD-PS	Non-C1 SOPs	6	Bgal	0.0734802
1591	BAD-PS	Non-C1 SOPs	6	Bgal	0.113712
1592	BAD-PS	Non-C1 SOPs	6	Bgal	0.112498
1593	BAD-PS	Non-C1 SOPs	6	Bgal	0.0958735
1594	BAD-PS	Non-C1 SOPs	6	Bgal	0.118115
1595	BAD-PS	Non-C1 SOPs	6	Bgal	0.131551
1596	BAD-PS	Non-C1 SOPs	6	Bgal	0.129122
1597	BAD-PS	Non-C1 SOPs	6	Bgal	0.133297
1598	BAD-PS	Non-C1 SOPs	6	Bgal	0.0904839
1599	BAD-PS	Non-C1 SOPs	6	Bgal	0.114775
1600	BAD-PS	Non-C1 SOPs	6	Bgal	0.123049
1601	BAD-PS	Non-C1 SOPs	6	Bgal	0.134056
1602	BAD-PS	Non-C1 SOPs	6	Bgal	0.120999
1603	BAD-PS	Non-C1 SOPs	6	Bgal	0.111055
1604	BAD-PS	Non-C1 SOPs	6	Bgal	0.126465
1605	BAD-PS	Non-C1 SOPs	6	Bgal	0.124719
1606	BAD-PS	Non-C1 SOPs	6	Bgal	0.0638397
1607	BAD-PS	Non-C1 SOPs	6	Bgal	0.0861571
1608	BAD-PS	Non-C1 SOPs	6	Bgal	0.097088
1609	BAD-PS	Non-C1 SOPs	6	Bgal	0.104755
1610	BAD-PS	Non-C1 SOPs	6	Bgal	0.103692
1611	BAD-PS	Non-C1 SOPs	6	Bgal	0.113333
1612	BAD-PS	Non-C1 SOPs	6	Bgal	0.471549
1613	BAD-PS	Non-C1 SOPs	6	Bgal	0.386378
1614	BAD-PS	Non-C1 SOPs	6	Bgal	0.393818
1615	BAD-PS	Non-C1 SOPs	6	Bgal	0.0881307
1616	BAD-PS	Non-C1 SOPs	6	Bgal	0.132158
1617	BAD-PS	Non-C1 SOPs	6	Bgal	0.133373
1618	BAD-PS	Non-C1 SOPs	6	Bgal	0.108019
1619	BAD-PS	Non-C1 SOPs	6	Bgal	0.089573
1620	BAD-PS	Non-C1 SOPs	6	Bgal	0.110904
1621	BAD-PS	Non-C1 SOPs	6	Bgal	0.178083
1622	BAD-PS	Non-C1 SOPs	6	Bgal	0.133069
1623	BAD-PS	Non-C1 SOPs	6	Bgal	0.11356
1624	BAD-PS	Non-C1 SOPs	6	Bgal	0.129729
1625	BAD-PS	Non-C1 SOPs	6	Bgal	0.0875994
1626	BAD-PS	Non-C1 SOPs	6	Bgal	0.103616
1627	BAD-PS	Non-C1 SOPs	6	Bgal	0.120164
1628	BAD-PS	Non-C1 SOPs	6	Bgal	0.120696
1629	BAD-PS	Non-C1 SOPs	6	Bgal	0.0834243
1630	BAD-PS	Non-C1 SOPs	6	Bgal	0.125858
1631	BAD-PS	Non-C1 SOPs	6	Bgal	0.138383
1632	BAD-PS	Non-C1 SOPs	6	Bgal	0.115154
1633	BAD-PS	Non-C1 SOPs	6	Bgal	0.122669
1634	BAD-PS	Non-C1 SOPs	6	Bgal	0.123353
1635	BAD-PS	Non-C1 SOPs	6	Bgal	0.150073
1636	BAD-PS	Non-C1 SOPs	6	Bgal	0.0948107
1637	BAD-PS	Non-C1 SOPs	6	Bgal	0.0877512
1638	BAD-PS	Non-C1 SOPs	6	Bgal	0.141875
1639	BAD-PS	Non-C1 SOPs	6	Bgal	0.107715
1640	BAD-PS	Non-C1 SOPs	6	Bgal	0.101643
1641	BAD-PS	Non-C1 SOPs	6	Bgal	0.0877512
1642	BAD-PS	Non-C1 SOPs	6	Bgal	0.0631566
1643	BAD-PS	Non-C1 SOPs	6	Bgal	0.0875994
1644	BAD-PS	Non-C1 SOPs	6	Bgal	0.0836521
1645	BAD-PS	Non-C1 SOPs	6	Bgal	0.184687
1646	BAD-PS	Non-C1 SOPs	6	Bgal	0.0858534
1647	BAD-PS	Non-C1 SOPs	6	Bgal	0.0904839
1648	BAD-PS	Non-C1 SOPs	6	Bgal	0.0964807
1649	BAD-PS	Non-C1 SOPs	6	Bgal	0.106501
1650	BAD-PS	Non-C1 SOPs	6	Bgal	0.116976
1651	BAD-PS	Non-C1 SOPs	6	Bgal	0.101718
1652	BAD-PS	Non-C1 SOPs	6	Bgal	0.131703
1653	BAD-PS	Non-C1 SOPs	6	Bgal	0.112725
1654	BAD-PS	Non-C1 SOPs	6	Bgal	0.186737
1655	BAD-PS	Non-C1 SOPs	6	Bgal	0.100352
1656	BAD-PS	Non-C1 SOPs	6	Bgal	0.133297
1657	BAD-PS	Non-C1 SOPs	6	Bgal	0.105742
1658	BAD-PS	Non-C1 SOPs	6	Bgal	0.337645
1659	BAD-PS	Non-C1 SOPs	6	Bgal	0.0911671
1660	BAD-PS	Non-C1 SOPs	6	Bgal	0.180892
1661	BAD-PS	Non-C1 SOPs	6	Bgal	0.105666
1662	BAD-PS	Non-C1 SOPs	6	Bgal	0.153944
1663	BAD-PS	Non-C1 SOPs	6	Bgal	0.804487
1664	BAD-PS	Non-C1 SOPs	6	Bgal	0.32307
1665	BAD-PS	Non-C1 SOPs	6	Bgal	0.108702
1666	BAD-PS	Non-C1 SOPs	6	Bgal	0.143696
1667	BAD-PS	Non-C1 SOPs	6	Bgal	0.110979
1668	BAD-PS	Non-C1 SOPs	6	Bgal	0.100808
1669	BAD-PS	Non-C1 SOPs	6	Bgal	0.0989858
1670	BAD-PS	Non-C1 SOPs	6	Bgal	0.13565
1671	BAD-PS	Non-C1 SOPs	6	Bgal	0.115534
1672	BAD-PS	Non-C1 SOPs	6	Bgal	0.0860812
1673	BAD-PS	Non-C1 SOPs	6	Bgal	0.0756816
1674	BAD-PS	Non-C1 SOPs	6	Bgal	0.124339
1675	BAD-PS	Non-C1 SOPs	6	Bgal	0.079553
1676	BAD-PS	Non-C1 SOPs	6	Bgal	0.107791
1677	BAD-PS	Non-C1 SOPs	6	Bgal	0.103844
1678	BAD-PS	Non-C1 SOPs	6	Bgal	0.103692
1679	BAD-PS	Non-C1 SOPs	6	Bgal	0.12229
1680	BAD-PS	Non-C1 SOPs	6	Bgal	0.0941276
1681	BAD-PS	Non-C1 SOPs	6	Bgal	0.115458
1682	BAD-PS	Non-C1 SOPs	6	Bgal	0.215582
1683	BAD-PS	Non-C1 SOPs	6	Bgal	0.148934
1684	BAD-PS	Non-C1 SOPs	6	Bgal	0.127604
1685	BAD-PS	Non-C1 SOPs	6	Bgal	0.0747707
1686	BAD-PS	Non-C1 SOPs	6	Bgal	0.144987
1687	BAD-PS	Non-C1 SOPs	6	Bgal	0.127831
1688	BAD-PS	Non-C1 SOPs	6	Bgal	0.14028
1689	BAD-PS	Non-C1 SOPs	6	Bgal	0.116217
1690	BAD-PS	Non-C1 SOPs	6	Bgal	0.169657
1691	BAD-PS	Non-C1 SOPs	6	Bgal	0.046077
1692	BAD-PS	Non-C1 SOPs	6	Bgal	0.126465
1693	BAD-PS	Non-C1 SOPs	6	Bgal	0.183549
1694	BAD-PS	Non-C1 SOPs	6	Bgal	0.139901
1695	BAD-PS	Non-C1 SOPs	6	Bgal	0.12229
1696	BAD-PS	Non-C1 SOPs	6	Bgal	0.0731007
1697	BAD-PS	Non-C1 SOPs	6	Bgal	0.110524
1698	BAD-PS	Non-C1 SOPs	6	Bgal	0.196529
1699	BAD-PS	Non-C1 SOPs	6	Bgal	0.0780348
1700	BAD-PS	Non-C1 SOPs	6	Bgal	0.120089
1701	BAD-PS	Non-C1 SOPs	6	Bgal	0.0936721
1702	BAD-PS	Non-C1 SOPs	6	Bgal	0.0793252
1703	BAD-PS	Non-C1 SOPs	6	Bgal	0.0983785
1704	BAD-PS	Non-C1 SOPs	6	Bgal	0.129501
1705	BAD-PS	Non-C1 SOPs	6	Bgal	0.179677
1706	BAD-PS	Non-C1 SOPs	6	Bgal	0.096253
1707	BAD-PS	Non-C1 SOPs	6	Bgal	0.120089
1708	BAD-PS	Non-C1 SOPs	6	Bgal	0.545333
1709	BAD-PS	Non-C1 SOPs	6	Bgal	0.15273
1710	BAD-PS	Non-C1 SOPs	6	Bgal	0.11523
1711	BAD-PS	Non-C1 SOPs	6	Bgal	0.105286
1712	BAD-PS	Non-C1 SOPs	6	Bgal	0.0978471
1713	BAD-PS	Non-C1 SOPs	6	Bgal	0.11356
1714	BAD-PS	Non-C1 SOPs	6	Bgal	0.124036
1715	BAD-PS	Non-C1 SOPs	6	Bgal	0.345236
1716	BAD-PS	Non-C1 SOPs	6	Bgal	0.0980748
1717	BAD-PS	Non-C1 SOPs	6	Bgal	0.134208
1718	BAD-PS	Non-C1 SOPs	6	Bgal	0.149162
1719	BAD-PS	Non-C1 SOPs	6	Bgal	0.113257
1720	BAD-PS	Non-C1 SOPs	6	Bgal	0.12191
1721	BAD-PS	Non-C1 SOPs	6	Bgal	0.323601
1722	BAD-PS	Non-C1 SOPs	6	Bgal	0.104831
1723	BAD-PS	Non-C1 SOPs	6	Bgal	0.117659
1724	BAD-PS	Non-C1 SOPs	6	Bgal	0.15865
1725	BAD-PS	Non-C1 SOPs	6	Bgal	0.0974676
1726	BAD-PS	Non-C1 SOPs	6	Bgal	0.0741634
1727	BAD-PS	Non-C1 SOPs	6	Bgal	0.0737079
1728	BAD-PS	Non-C1 SOPs	6	Bgal	0.0965567
1729	BAD-PS	Non-C1 SOPs	6	Bgal	0.120089
1730	BAD-PS	Non-C1 SOPs	6	Bgal	0.164268
1731	BAD-PS	Non-C1 SOPs	6	Bgal	0.115762
1732	BAD-PS	Non-C1 SOPs	6	Bgal	0.213381
1733	BAD-PS	Non-C1 SOPs	6	Bgal	0.0907116
1734	BAD-PS	Non-C1 SOPs	6	Bgal	0.107791
1735	BAD-PS	Non-C1 SOPs	6	Bgal	0.166697
1736	BAD-PS	Non-C1 SOPs	6	Bgal	0.0959494
1737	BAD-PS	Non-C1 SOPs	6	Bgal	0.154779
1738	BAD-PS	Non-C1 SOPs	6	Bgal	0.110448
1739	BAD-PS	Non-C1 SOPs	6	Bgal	0.10225
1740	BAD-PS	Non-C1 SOPs	6	Bgal	0.230992
1741	BAD-PS	Non-C1 SOPs	6	Bgal	0.0900285
1742	BAD-PS	Non-C1 SOPs	6	Bgal	0.194024
1743	BAD-PS	Non-C1 SOPs	6	Bgal	0.127528
1744	BAD-PS	Non-C1 SOPs	6	Bgal	0.117356
1745	BAD-PS	Non-C1 SOPs	6	Bgal	0.109158
1746	BAD-PS	Non-C1 SOPs	6	Bgal	0.106273
1747	BAD-PS	Non-C1 SOPs	6	Bgal	0.154172
1748	BAD-PS	Non-C1 SOPs	6	Bgal	0.084563
1749	BAD-PS	Non-C1 SOPs	6	Bgal	0.0765166
1750	BAD-PS	Non-C1 SOPs	6	Bgal	0.10392
1751	BAD-PS	Non-C1 SOPs	6	Bgal	0.118267
1752	BAD-PS	Non-C1 SOPs	6	Bgal	0.110828
1753	BAD-PS	Non-C1 SOPs	6	Bgal	0.130184
1754	BAD-PS	Non-C1 SOPs	6	Bgal	0.082893
1755	BAD-PS	Non-C1 SOPs	6	Bgal	0.143696
1756	BAD-PS	Non-C1 SOPs	6	Bgal	0.0939757
1757	BAD-PS	Non-C1 SOPs	6	Bgal	0.0738598
1758	BAD-PS	Non-C1 SOPs	6	Bgal	0.0759093
1759	BAD-PS	Non-C1 SOPs	6	Bgal	0.121379
1760	BAD-PS	Non-C1 SOPs	6	Bgal	0.115382
1761	BAD-PS	Non-C1 SOPs	6	Bgal	0.369527
1762	BAD-PS	Non-C1 SOPs	6	Bgal	0.0799325
1763	BAD-PS	Non-C1 SOPs	6	Bgal	0.0913189
1764	BAD-PS	Non-C1 SOPs	6	Bgal	0.0617902
1765	BAD-PS	Non-C1 SOPs	6	Bgal	0.0946589
1766	BAD-PS	Non-C1 SOPs	6	Bgal	0.115382
1767	BAD-PS	Non-C1 SOPs	6	Bgal	0.142482
1768	BAD-PS	Non-C1 SOPs	6	Bgal	0.125174
1769	BAD-PS	Non-C1 SOPs	6	Bgal	0.576987
1770	BAD-PS	Non-C1 SOPs	6	Bgal	0.382659
1771	BAD-PS	Non-C1 SOPs	6	Bgal	0.0966326
1772	BAD-PS	Non-C1 SOPs	6	Bgal	0.0898766
1773	BAD-PS	Non-C1 SOPs	6	Bgal	0.120468
1774	BAD-PS	Non-C1 SOPs	6	Bgal	0.111131
1775	BAD-PS	Non-C1 SOPs	6	Bgal	0.0866884
1776	BAD-PS	Non-C1 SOPs	6	Bgal	0.105818
1777	BAD-PS	Non-C1 SOPs	6	Bgal	0.135498
1778	BAD-PS	Non-C1 SOPs	6	Bgal	0.137472
1779	BAD-PS	Non-C1 SOPs	6	Bgal	0.0752261
1780	BAD-PS	Non-C1 SOPs	6	Bgal	0.117963
1781	BAD-PS	Non-C1 SOPs	6	Bgal	0.285419
1782	BAD-PS	Non-C1 SOPs	6	Bgal	0.118267
1783	BAD-PS	Non-C1 SOPs	6	Bgal	0.143317
1784	BAD-PS	Non-C1 SOPs	6	Bgal	0.0854739
1785	BAD-PS	Non-C1 SOPs	6	Bgal	0.138383
1786	BAD-PS	Non-C1 SOPs	6	Bgal	0.12358
1787	BAD-PS	Non-C1 SOPs	6	Bgal	0.072797
1788	BAD-PS	Non-C1 SOPs	6	Bgal	0.101643
1789	BAD-PS	Non-C1 SOPs	6	Bgal	0.10726
1790	BAD-PS	Non-C1 SOPs	6	Bgal	0.0931407
1791	BAD-PS	Non-C1 SOPs	6	Bgal	0.0983026
1792	BAD-PS	Non-C1 SOPs	6	Bgal	0.120924
1793	BAD-PS	Non-C1 SOPs	6	Bgal	0.194328
1794	BAD-PS	Non-C1 SOPs	6	Bgal	0.10893
1795	BAD-PS	Non-C1 SOPs	6	Bgal	0.116824
1796	BAD-PS	Non-C1 SOPs	6	Bgal	0.0935203
1797	BAD-PS	Non-C1 SOPs	6	Bgal	0.238887
1798	BAD-PS	Non-C1 SOPs	6	Bgal	0.101946
1799	BAD-PS	Non-C1 SOPs	6	Bgal	0.0879789
1800	BAD-PS	Non-C1 SOPs	6	Bgal	0.118343
1801	BAD-PS	Non-C1 SOPs	6	Bgal	0.210724
1802	BAD-PS	Non-C1 SOPs	6	Bgal	0.401408
1803	BAD-PS	Non-C1 SOPs	6	Bgal	0.115306
1804	BAD-PS	Non-C1 SOPs	6	Bgal	0.141875
1805	BAD-PS	Non-C1 SOPs	6	Bgal	0.27965
1806	BAD-PS	Non-C1 SOPs	6	Bgal	0.100352
1807	BAD-PS	Non-C1 SOPs	6	Bgal	0.103844
1808	BAD-PS	Non-C1 SOPs	6	Bgal	0.10058
1809	BAD-PS	Non-C1 SOPs	6	Bgal	0.153868
1810	BAD-PS	Non-C1 SOPs	6	Bgal	0.122366
1811	BAD-PS	Non-C1 SOPs	6	Bgal	0.138155
1812	BAD-PS	Non-C1 SOPs	6	Bgal	0.132917
1813	BAD-PS	Non-C1 SOPs	6	Bgal	0.0789457
1814	BAD-PS	Non-C1 SOPs	6	Bgal	0.149997
1815	BAD-PS	Non-C1 SOPs	6	Bgal	0.0947348
1816	BAD-PS	Non-C1 SOPs	6	Bgal	0.144531
1817	BAD-PS	Non-C1 SOPs	6	Bgal	0.087068
1818	BAD-PS	Non-C1 SOPs	6	Bgal	0.305155
1819	BAD-PS	Non-C1 SOPs	6	Bgal	0.152122
1820	BAD-PS	Non-C1 SOPs	6	Bgal	0.0910912
1821	BAD-PS	Non-C1 SOPs	6	Bgal	0.100048
1822	BAD-PS	Non-C1 SOPs	6	Bgal	0.115306
1823	BAD-PS	Non-C1 SOPs	6	Bgal	0.150832
1824	BAD-PS	Non-C1 SOPs	6	Bgal	0.0832725
1825	BAD-PS	Non-C1 SOPs	6	Bgal	0.236078
1826	BAD-PS	Non-C1 SOPs	6	Bgal	0.139749
1827	BAD-PS	Abdominal C1-SOPs	7	Bgal	1.27566
1828	BAD-PS	Abdominal C1-SOPs	7	Bgal	1.22996
1829	BAD-PS	Abdominal C1-SOPs	7	Bgal	1.13993
1830	BAD-PS	Abdominal C1-SOPs	7	Bgal	1.05005
1831	BAD-PS	Abdominal C1-SOPs	7	Bgal	0.640523
1832	BAD-PS	Abdominal C1-SOPs	7	Bgal	0.59065
1833	BAD-PS	Abdominal C1-SOPs	7	Bgal	0.679237
1834	BAD-PS	Thoracic C1-SOPs	7	Bgal	0.30599
1835	BAD-PS	Thoracic C1-SOPs	7	Bgal	0.392755
1836	BAD-PS	Thoracic C1-SOPs	7	Bgal	0.241543
1837	BAD-PS	Non-C1 SOPs	7	Bgal	0.0964807
1838	BAD-PS	Non-C1 SOPs	7	Bgal	0.13861
1839	BAD-PS	Non-C1 SOPs	7	Bgal	0.148479
1840	BAD-PS	Non-C1 SOPs	7	Bgal	0.12692
1841	BAD-PS	Non-C1 SOPs	7	Bgal	0.105969
1842	BAD-PS	Non-C1 SOPs	7	Bgal	0.113029
1843	BAD-PS	Non-C1 SOPs	7	Bgal	0.114016
1844	BAD-PS	Non-C1 SOPs	7	Bgal	0.0743152
1845	BAD-PS	Non-C1 SOPs	7	Bgal	0.144607
1846	BAD-PS	Non-C1 SOPs	7	Bgal	0.138686
1847	BAD-PS	Non-C1 SOPs	7	Bgal	0.129425
1848	BAD-PS	Non-C1 SOPs	7	Bgal	0.124567
1849	BAD-PS	Non-C1 SOPs	7	Bgal	0.139066
1850	BAD-PS	Non-C1 SOPs	7	Bgal	0.149997
1851	BAD-PS	Non-C1 SOPs	7	Bgal	0.14863
1852	BAD-PS	Non-C1 SOPs	7	Bgal	0.115003
1853	BAD-PS	Non-C1 SOPs	7	Bgal	0.161004
1854	BAD-PS	Non-C1 SOPs	7	Bgal	0.155918
1855	BAD-PS	Non-C1 SOPs	7	Bgal	0.105969
1856	BAD-PS	Non-C1 SOPs	7	Bgal	0.164268
1857	BAD-PS	Non-C1 SOPs	7	Bgal	0.434733
1858	BAD-PS	Non-C1 SOPs	7	Bgal	0.286482
1859	BAD-PS	Non-C1 SOPs	7	Bgal	0.343566
1860	BAD-PS	Non-C1 SOPs	7	Bgal	0.156373
1861	BAD-PS	Non-C1 SOPs	7	Bgal	0.191595
1862	BAD-PS	Non-C1 SOPs	7	Bgal	0.276841
1863	BAD-PS	Non-C1 SOPs	7	Bgal	0.109006
1864	BAD-PS	Non-C1 SOPs	7	Bgal	0.282838
1865	BAD-PS	Non-C1 SOPs	7	Bgal	0.334912
1866	BAD-PS	Non-C1 SOPs	7	Bgal	0.207612
1867	BAD-PS	Non-C1 SOPs	7	Bgal	0.129881
1868	BAD-PS	Non-C1 SOPs	7	Bgal	0.209586
1869	BAD-PS	Non-C1 SOPs	7	Bgal	0.104299
1870	BAD-PS	Non-C1 SOPs	7	Bgal	0.136637
1871	BAD-PS	Non-C1 SOPs	7	Bgal	0.129122
1872	BAD-PS	Non-C1 SOPs	7	Bgal	0.288607
1873	BAD-PS	Non-C1 SOPs	7	Bgal	0.32345
1874	BAD-PS	Non-C1 SOPs	7	Bgal	0.145898
1875	BAD-PS	Non-C1 SOPs	7	Bgal	0.117356
1876	BAD-PS	Non-C1 SOPs	7	Bgal	0.129881
1877	BAD-PS	Non-C1 SOPs	7	Bgal	0.152881
1878	BAD-PS	Non-C1 SOPs	7	Bgal	0.0918503
1879	BAD-PS	Non-C1 SOPs	7	Bgal	0.302499
1880	BAD-PS	Non-C1 SOPs	7	Bgal	0.10392
1881	BAD-PS	Non-C1 SOPs	7	Bgal	0.184687
1882	BAD-PS	Non-C1 SOPs	7	Bgal	0.118191
1883	BAD-PS	Non-C1 SOPs	7	Bgal	0.156601
1884	BAD-PS	Non-C1 SOPs	7	Bgal	0.100428
1885	BAD-PS	Non-C1 SOPs	7	Bgal	0.101491
1886	BAD-PS	Non-C1 SOPs	7	Bgal	0.0680147
1887	BAD-PS	Non-C1 SOPs	7	Bgal	0.222338
1888	BAD-PS	Non-C1 SOPs	7	Bgal	0.114547
1889	BAD-PS	Non-C1 SOPs	7	Bgal	0.0759093
1890	BAD-PS	Non-C1 SOPs	7	Bgal	0.0885862
1891	BAD-PS	Non-C1 SOPs	7	Bgal	0.129501
1892	BAD-PS	Non-C1 SOPs	7	Bgal	0.149238
1893	BAD-PS	Non-C1 SOPs	7	Bgal	0.169278
1894	BAD-PS	Non-C1 SOPs	7	Bgal	0.0653579
1895	BAD-PS	Non-C1 SOPs	7	Bgal	0.131627
1896	BAD-PS	Non-C1 SOPs	7	Bgal	0.166241
1897	BAD-PS	Non-C1 SOPs	7	Bgal	0.140888
1898	BAD-PS	Non-C1 SOPs	7	Bgal	0.0774275
1899	BAD-PS	Non-C1 SOPs	7	Bgal	0.105818
1900	BAD-PS	Non-C1 SOPs	7	Bgal	0.173453
1901	BAD-PS	Non-C1 SOPs	7	Bgal	0.178918
1902	BAD-PS	Non-C1 SOPs	7	Bgal	0.103313
1903	BAD-PS	Non-C1 SOPs	7	Bgal	0.195391
1904	BAD-PS	Non-C1 SOPs	7	Bgal	0.161155
1905	BAD-PS	Non-C1 SOPs	7	Bgal	0.103996
1906	BAD-PS	Non-C1 SOPs	7	Bgal	0.116369
1907	BAD-PS	Non-C1 SOPs	7	Bgal	0.119785
1908	BAD-PS	Non-C1 SOPs	7	Bgal	0.184687
1909	BAD-PS	Non-C1 SOPs	7	Bgal	0.239873
1910	BAD-PS	Non-C1 SOPs	7	Bgal	0.105058
1911	BAD-PS	Non-C1 SOPs	7	Bgal	0.101794
1912	BAD-PS	Non-C1 SOPs	7	Bgal	0.0827412
1913	BAD-PS	Non-C1 SOPs	7	Bgal	0.139218
1914	BAD-PS	Non-C1 SOPs	7	Bgal	0.114471
1915	BAD-PS	Non-C1 SOPs	7	Bgal	0.1711
1916	BAD-PS	Non-C1 SOPs	7	Bgal	0.124112
1917	BAD-PS	Non-C1 SOPs	7	Bgal	0.15068
1918	BAD-PS	Non-C1 SOPs	7	Bgal	0.174591
1919	BAD-PS	Non-C1 SOPs	7	Bgal	0.101567
1920	BAD-PS	Non-C1 SOPs	7	Bgal	0.108019
1921	BAD-PS	Non-C1 SOPs	7	Bgal	0.125174
1922	BAD-PS	Non-C1 SOPs	7	Bgal	0.112953
1923	BAD-PS	Non-C1 SOPs	7	Bgal	0.144152
1924	BAD-PS	Non-C1 SOPs	7	Bgal	0.131019
1925	BAD-PS	Non-C1 SOPs	7	Bgal	0.0671797
1926	BAD-PS	Non-C1 SOPs	7	Bgal	0.147036
1927	BAD-PS	Non-C1 SOPs	7	Bgal	0.120392
1928	BAD-PS	Non-C1 SOPs	7	Bgal	0.0915466
1929	BAD-PS	Non-C1 SOPs	7	Bgal	0.11227
1930	BAD-PS	Non-C1 SOPs	7	Bgal	0.114547
1931	BAD-PS	Non-C1 SOPs	7	Bgal	0.125858
1932	BAD-PS	Non-C1 SOPs	7	Bgal	0.111966
1933	BAD-PS	Non-C1 SOPs	7	Bgal	0.149693
1934	BAD-PS	Non-C1 SOPs	7	Bgal	0.129198
1935	BAD-PS	Non-C1 SOPs	7	Bgal	0.111131
1936	BAD-PS	Non-C1 SOPs	7	Bgal	0.109158
1937	BAD-PS	Non-C1 SOPs	7	Bgal	0.148403
1938	BAD-PS	Non-C1 SOPs	7	Bgal	0.133752
1939	BAD-PS	Non-C1 SOPs	7	Bgal	0.121607
1940	BAD-PS	Non-C1 SOPs	7	Bgal	0.132462
1941	BAD-PS	Non-C1 SOPs	7	Bgal	0.119633
1942	BAD-PS	Non-C1 SOPs	7	Bgal	0.120468
1943	BAD-PS	Non-C1 SOPs	7	Bgal	0.130868
1944	BAD-PS	Non-C1 SOPs	7	Bgal	0.111966
1945	BAD-PS	Non-C1 SOPs	7	Bgal	0.176945
1946	BAD-PS	Non-C1 SOPs	7	Bgal	0.118494
1947	BAD-PS	Non-C1 SOPs	7	Bgal	0.107336
1948	BAD-PS	Non-C1 SOPs	7	Bgal	0.116065
1949	BAD-PS	Non-C1 SOPs	7	Bgal	0.103844
1950	BAD-PS	Non-C1 SOPs	7	Bgal	0.100428
1951	BAD-PS	Non-C1 SOPs	7	Bgal	0.0939757
1952	BAD-PS	Non-C1 SOPs	7	Bgal	0.0983026
1953	BAD-PS	Non-C1 SOPs	7	Bgal	0.113636
1954	BAD-PS	Non-C1 SOPs	7	Bgal	0.130868
1955	BAD-PS	Non-C1 SOPs	7	Bgal	0.121607
1956	BAD-PS	Non-C1 SOPs	7	Bgal	0.329143
1957	BAD-PS	Non-C1 SOPs	7	Bgal	0.146125
1958	BAD-PS	Non-C1 SOPs	7	Bgal	0.146277
1959	BAD-PS	Non-C1 SOPs	7	Bgal	0.13937
1960	BAD-PS	Non-C1 SOPs	7	Bgal	0.61274
1961	BAD-PS	Non-C1 SOPs	7	Bgal	0.117508
1962	BAD-PS	Non-C1 SOPs	7	Bgal	0.2275
1963	BAD-PS	Non-C1 SOPs	7	Bgal	0.267353
1964	BAD-PS	Non-C1 SOPs	7	Bgal	0.181955
1965	BAD-PS	Non-C1 SOPs	7	Bgal	0.116065
1966	BAD-PS	Non-C1 SOPs	7	Bgal	0.135194
1967	BAD-PS	Non-C1 SOPs	7	Bgal	0.215203
1968	BAD-PS	Non-C1 SOPs	7	Bgal	0.14696
1969	BAD-PS	Non-C1 SOPs	7	Bgal	0.191671
1970	BAD-PS	Non-C1 SOPs	7	Bgal	0.131171
1971	BAD-PS	Non-C1 SOPs	7	Bgal	0.247388
1972	BAD-PS	Non-C1 SOPs	7	Bgal	0.114319
1973	BAD-PS	Non-C1 SOPs	7	Bgal	0.108323
1974	BAD-PS	Non-C1 SOPs	7	Bgal	0.0681666
1975	BAD-PS	Non-C1 SOPs	7	Bgal	0.360038
1976	BAD-PS	Non-C1 SOPs	7	Bgal	0.104679
1977	BAD-PS	Non-C1 SOPs	7	Bgal	0.0991376
1978	BAD-PS	Non-C1 SOPs	7	Bgal	0.13193
1979	BAD-PS	Non-C1 SOPs	7	Bgal	0.105894
1980	BAD-PS	Non-C1 SOPs	7	Bgal	0.102098
1981	BAD-PS	Non-C1 SOPs	7	Bgal	0.10893
1982	BAD-PS	Non-C1 SOPs	7	Bgal	0.14772
1983	BAD-PS	Non-C1 SOPs	7	Bgal	0.134663
1984	BAD-PS	Non-C1 SOPs	7	Bgal	0.0799325
1985	BAD-PS	Non-C1 SOPs	7	Bgal	0.337417
1986	BAD-PS	Non-C1 SOPs	7	Bgal	0.140508
1987	BAD-PS	Non-C1 SOPs	7	Bgal	0.125023
1988	BAD-PS	Non-C1 SOPs	7	Bgal	0.128742
1989	BAD-PS	Non-C1 SOPs	7	Bgal	0.292934
1990	BAD-PS	Non-C1 SOPs	7	Bgal	0.102098
1991	BAD-PS	Non-C1 SOPs	7	Bgal	0.125402
1992	BAD-PS	Non-C1 SOPs	7	Bgal	0.106577
1993	BAD-PS	Non-C1 SOPs	7	Bgal	0.0970121
1994	BAD-PS	Non-C1 SOPs	7	Bgal	0.116293
1995	BAD-PS	Non-C1 SOPs	7	Bgal	0.122518
1996	BAD-PS	Non-C1 SOPs	7	Bgal	0.173149
1997	BAD-PS	Non-C1 SOPs	7	Bgal	0.0859293
1998	BAD-PS	Non-C1 SOPs	7	Bgal	0.114244
1999	BAD-PS	Non-C1 SOPs	7	Bgal	0.0954939
[truncated: 36,449 more rows]

## Sheet: Fig 3I
Genotype	Embryo	A1	A2	A3	A4	A5	A6	A7
BAD-PS	1	4	2	10	6	4	6	4
BAD-PS	2	2	4	0	4	0	0	4
BAD-PS	3	2	6	4	2	6	3
BAD-PS	4	5	4	7	10	5	4
BAD-PS	5	4	2	6	6	2	4
BAD-PS	6	6	6	6	6	6	6	4
BAD-PS	7	4	4	2	4	4	6	3
BAD-PS	8	5	2	4	4	2	0	4
BAD-PS	9	6	6	6	6	6	6	6
BAD-PS	10	6	6	6	10	6	8	4
BAD-PS	11	4	6	4	4	2	5
BAD-PS	12	4	4	2	0	4	6	4
BAD-PS	13	2	4	3	4	2	4	2
BAD-PS	14	6	2	2	6
BAD-PS	15	6	6	4	0	0	4	2
BAD-WT	1	5	8	4	7	6	6	5
BAD-WT	2	4	6	6	0	6	2	2
BAD-WT	3	2	0	0	2	6	2	2
BAD-WT	4	4	6	8	4	4	6
BAD-WT	5	4	4	4	2	4	4	4
BAD-WT	6	4	3	3	2	2	2	2
BAD-WT	7	6	2	4	2	4	4	4
BAD-WT	8	2	7	2	4	6	2	4
BAD-WT	9	6	2	4	4	2	0	2
BAD-WT	10	6	2	4	3	3	5
BAD-WT	11	6	0	5	5	4	4	5
BAD-WT	12	4	6	5	6	6	4	5
BAD-WT	13	2	0	4	2	4	2	2
BAD-WT	14	4	4	2	2	4	4

## Sheet: Fig 4
	Genotype	Object	Embryo	Channel	Intensity	Experiment
1	BAD-WT	Abdomen	1	Bgal	0.906235	BAD-PM_vs_WT
2	BAD-WT	Abdomen	1	Bgal	0.778854	BAD-PM_vs_WT
3	BAD-WT	Abdomen	1	Bgal	0.893049	BAD-PM_vs_WT
4	BAD-WT	Abdomen	1	Bgal	0.811988	BAD-PM_vs_WT
5	BAD-WT	Abdomen	1	Bgal	1.05728	BAD-PM_vs_WT
6	BAD-WT	Abdomen	1	Bgal	0.52331	BAD-PM_vs_WT
7	BAD-WT	Abdomen	1	Bgal	0.609297	BAD-PM_vs_WT
8	BAD-WT	Thorax	1	Bgal	0.133665	BAD-PM_vs_WT
9	BAD-WT	Thorax	1	Bgal	0.0915865	BAD-PM_vs_WT
10	BAD-WT	Thorax	1	Bgal	0.0716721	BAD-PM_vs_WT
11	BAD-WT	Abdomen	2	Bgal	1.31946	BAD-PM_vs_WT
12	BAD-WT	Abdomen	2	Bgal	1.36397	BAD-PM_vs_WT
13	BAD-WT	Abdomen	2	Bgal	0.728018	BAD-PM_vs_WT
14	BAD-WT	Abdomen	2	Bgal	0.674895	BAD-PM_vs_WT
15	BAD-WT	Abdomen	2	Bgal	1.07132	BAD-PM_vs_WT
16	BAD-WT	Abdomen	2	Bgal	1.21984	BAD-PM_vs_WT
17	BAD-WT	Abdomen	2	Bgal	0.928624	BAD-PM_vs_WT
18	BAD-WT	Thorax	2	Bgal	0.215628	BAD-PM_vs_WT
19	BAD-WT	Thorax	2	Bgal	0.127917	BAD-PM_vs_WT
20	BAD-WT	Thorax	2	Bgal	0.177168	BAD-PM_vs_WT
21	BAD-WT	Abdomen	4	Bgal	0.98586	BAD-PM_vs_WT
22	BAD-WT	Abdomen	4	Bgal	1.04777	BAD-PM_vs_WT
23	BAD-WT	Abdomen	4	Bgal	0.936835	BAD-PM_vs_WT
24	BAD-WT	Abdomen	4	Bgal	0.825297	BAD-PM_vs_WT
25	BAD-WT	Abdomen	4	Bgal	0.853131	BAD-PM_vs_WT
26	BAD-WT	Abdomen	4	Bgal	1.25464	BAD-PM_vs_WT
27	BAD-WT	Abdomen	4	Bgal	1.24723	BAD-PM_vs_WT
28	BAD-WT	Thorax	4	Bgal	0.200066	BAD-PM_vs_WT
29	BAD-WT	Thorax	4	Bgal	0.106246	BAD-PM_vs_WT
30	BAD-WT	Thorax	4	Bgal	0.260766	BAD-PM_vs_WT
31	BAD-WT	Abdomen	5	Bgal	0.663453	BAD-PM_vs_WT
32	BAD-WT	Abdomen	5	Bgal	1.26367	BAD-PM_vs_WT
33	BAD-WT	Abdomen	5	Bgal	0.666031	BAD-PM_vs_WT
34	BAD-WT	Abdomen	5	Bgal	0.385534	BAD-PM_vs_WT
35	BAD-WT	Abdomen	5	Bgal	0.578211	BAD-PM_vs_WT
36	BAD-WT	Abdomen	5	Bgal	0.483314	BAD-PM_vs_WT
37	BAD-WT	Abdomen	5	Bgal	0.214919	BAD-PM_vs_WT
38	BAD-WT	Thorax	5	Bgal	0.105041	BAD-PM_vs_WT
39	BAD-WT	Thorax	5	Bgal	0.11828	BAD-PM_vs_WT
40	BAD-WT	Thorax	5	Bgal	0.149935	BAD-PM_vs_WT
41	BAD-WT	Abdomen	6	Bgal	1.19051	BAD-PM_vs_WT
42	BAD-WT	Abdomen	6	Bgal	1.44789	BAD-PM_vs_WT
43	BAD-WT	Abdomen	6	Bgal	1.3513	BAD-PM_vs_WT
44	BAD-WT	Abdomen	6	Bgal	0.91923	BAD-PM_vs_WT
45	BAD-WT	Abdomen	6	Bgal	1.06694	BAD-PM_vs_WT
46	BAD-WT	Abdomen	6	Bgal	1.29959	BAD-PM_vs_WT
47	BAD-WT	Abdomen	6	Bgal	1.75495	BAD-PM_vs_WT
48	BAD-WT	Thorax	6	Bgal	0.14094	BAD-PM_vs_WT
49	BAD-WT	Thorax	6	Bgal	0.337917	BAD-PM_vs_WT
50	BAD-WT	Thorax	6	Bgal	0.0902094	BAD-PM_vs_WT
51	BAD-WT	Abdomen	7	Bgal	0.678788	BAD-PM_vs_WT
52	BAD-WT	Abdomen	7	Bgal	1.02179	BAD-PM_vs_WT
53	BAD-WT	Abdomen	7	Bgal	1.06567	BAD-PM_vs_WT
54	BAD-WT	Abdomen	7	Bgal	0.974488	BAD-PM_vs_WT
55	BAD-WT	Abdomen	7	Bgal	1.12865	BAD-PM_vs_WT
56	BAD-WT	Abdomen	7	Bgal	0.937991	BAD-PM_vs_WT
57	BAD-WT	Abdomen	7	Bgal	0.963111	BAD-PM_vs_WT
58	BAD-WT	Thorax	7	Bgal	0.232133	BAD-PM_vs_WT
59	BAD-WT	Thorax	7	Bgal	0.162066	BAD-PM_vs_WT
60	BAD-WT	Thorax	7	Bgal	0.391856	BAD-PM_vs_WT
61	BAD-WT	Abdomen	9	Bgal	1.54395	BAD-PM_vs_WT
62	BAD-WT	Abdomen	9	Bgal	1.26012	BAD-PM_vs_WT
63	BAD-WT	Abdomen	9	Bgal	1.8677	BAD-PM_vs_WT
64	BAD-WT	Abdomen	9	Bgal	1.20013	BAD-PM_vs_WT
65	BAD-WT	Abdomen	9	Bgal	0.825352	BAD-PM_vs_WT
66	BAD-WT	Abdomen	9	Bgal	1.06487	BAD-PM_vs_WT
67	BAD-WT	Abdomen	9	Bgal	1.14495	BAD-PM_vs_WT
68	BAD-WT	Thorax	9	Bgal	0.134448	BAD-PM_vs_WT
69	BAD-WT	Thorax	9	Bgal	0.187389	BAD-PM_vs_WT
70	BAD-WT	Thorax	9	Bgal	0.165027	BAD-PM_vs_WT
71	BAD-PM	Abdomen	1	Bgal	1.47268	BAD-PM_vs_WT
72	BAD-PM	Abdomen	1	Bgal	0.831903	BAD-PM_vs_WT
73	BAD-PM	Abdomen	1	Bgal	0.899721	BAD-PM_vs_WT
74	BAD-PM	Abdomen	1	Bgal	0.788676	BAD-PM_vs_WT
75	BAD-PM	Abdomen	1	Bgal	0.216133	BAD-PM_vs_WT
76	BAD-PM	Abdomen	1	Bgal	0.369229	BAD-PM_vs_WT
77	BAD-PM	Abdomen	1	Bgal	0.395773	BAD-PM_vs_WT
78	BAD-PM	Thorax	1	Bgal	0.151677	BAD-PM_vs_WT
79	BAD-PM	Thorax	1	Bgal	0.1661	BAD-PM_vs_WT
80	BAD-PM	Thorax	1	Bgal	0.247605	BAD-PM_vs_WT
81	BAD-PM	Abdomen	2	Bgal	0.586909	BAD-PM_vs_WT
82	BAD-PM	Abdomen	2	Bgal	0.249167	BAD-PM_vs_WT
83	BAD-PM	Abdomen	2	Bgal	0.729029	BAD-PM_vs_WT
84	BAD-PM	Abdomen	2	Bgal	0.256382	BAD-PM_vs_WT
85	BAD-PM	Abdomen	2	Bgal	0.41143	BAD-PM_vs_WT
86	BAD-PM	Abdomen	2	Bgal	0.324875	BAD-PM_vs_WT
87	BAD-PM	Abdomen	2	Bgal	0.326518	BAD-PM_vs_WT
88	BAD-PM	Thorax	2	Bgal	0.124905	BAD-PM_vs_WT
89	BAD-PM	Thorax	2	Bgal	0.287278	BAD-PM_vs_WT
90	BAD-PM	Thorax	2	Bgal	0.185481	BAD-PM_vs_WT
91	BAD-PM	Abdomen	3	Bgal	0.638164	BAD-PM_vs_WT
92	BAD-PM	Abdomen	3	Bgal	0.459771	BAD-PM_vs_WT
93	BAD-PM	Abdomen	3	Bgal	0.366376	BAD-PM_vs_WT
94	BAD-PM	Abdomen	3	Bgal	0.748165	BAD-PM_vs_WT
95	BAD-PM	Abdomen	3	Bgal	0.34069	BAD-PM_vs_WT
96	BAD-PM	Abdomen	3	Bgal	0.209854	BAD-PM_vs_WT
97	BAD-PM	Abdomen	3	Bgal	0.308882	BAD-PM_vs_WT
98	BAD-PM	Thorax	3	Bgal	0.175479	BAD-PM_vs_WT
99	BAD-PM	Thorax	3	Bgal	0.0737885	BAD-PM_vs_WT
100	BAD-PM	Thorax	3	Bgal	0.231644	BAD-PM_vs_WT
101	BAD-PM	Abdomen	4	Bgal	0.21026	BAD-PM_vs_WT
102	BAD-PM	Abdomen	4	Bgal	0.346286	BAD-PM_vs_WT
103	BAD-PM	Abdomen	4	Bgal	0.41524	BAD-PM_vs_WT
104	BAD-PM	Abdomen	4	Bgal	0.260198	BAD-PM_vs_WT
105	BAD-PM	Abdomen	4	Bgal	0.11411	BAD-PM_vs_WT
106	BAD-PM	Abdomen	4	Bgal	0.4768	BAD-PM_vs_WT
107	BAD-PM	Abdomen	4	Bgal	0.459948	BAD-PM_vs_WT
108	BAD-PM	Thorax	4	Bgal	0.107639	BAD-PM_vs_WT
109	BAD-PM	Thorax	4	Bgal	0.217939	BAD-PM_vs_WT
110	BAD-PM	Thorax	4	Bgal	0.153734	BAD-PM_vs_WT
111	BAD-PM	Abdomen	5	Bgal	0.309839	BAD-PM_vs_WT
112	BAD-PM	Abdomen	5	Bgal	0.27825	BAD-PM_vs_WT
113	BAD-PM	Abdomen	5	Bgal	0.786779	BAD-PM_vs_WT
114	BAD-PM	Abdomen	5	Bgal	1.02677	BAD-PM_vs_WT
115	BAD-PM	Abdomen	5	Bgal	0.232693	BAD-PM_vs_WT
116	BAD-PM	Abdomen	5	Bgal	0.362487	BAD-PM_vs_WT
117	BAD-PM	Abdomen	5	Bgal	0.320505	BAD-PM_vs_WT
118	BAD-PM	Thorax	5	Bgal	0.217171	BAD-PM_vs_WT
119	BAD-PM	Thorax	5	Bgal	0.299277	BAD-PM_vs_WT
120	BAD-PM	Thorax	5	Bgal	0.177807	BAD-PM_vs_WT
121	BAD-PM	Abdomen	6	Bgal	0.2568	BAD-PM_vs_WT
122	BAD-PM	Abdomen	6	Bgal	0.643864	BAD-PM_vs_WT
123	BAD-PM	Abdomen	6	Bgal	0.333209	BAD-PM_vs_WT
124	BAD-PM	Abdomen	6	Bgal	0.57011	BAD-PM_vs_WT
125	BAD-PM	Abdomen	6	Bgal	0.39368	BAD-PM_vs_WT
126	BAD-PM	Abdomen	6	Bgal	0.329992	BAD-PM_vs_WT
127	BAD-PM	Abdomen	6	Bgal	0.344404	BAD-PM_vs_WT
128	BAD-PM	Thorax	6	Bgal	0.194057	BAD-PM_vs_WT
129	BAD-PM	Thorax	6	Bgal	0.176221	BAD-PM_vs_WT
130	BAD-PM	Thorax	6	Bgal	0.0963384	BAD-PM_vs_WT
131	BAD-PM	Abdomen	7	Bgal	0.637494	BAD-PM_vs_WT
132	BAD-PM	Abdomen	7	Bgal	0.251897	BAD-PM_vs_WT
133	BAD-PM	Abdomen	7	Bgal	0.399173	BAD-PM_vs_WT
134	BAD-PM	Abdomen	7	Bgal	0.32404	BAD-PM_vs_WT
135	BAD-PM	Abdomen	7	Bgal	0.340467	BAD-PM_vs_WT
136	BAD-PM	Abdomen	7	Bgal	0.574382	BAD-PM_vs_WT
137	BAD-PM	Abdomen	7	Bgal	0.329066	BAD-PM_vs_WT
138	BAD-PM	Thorax	7	Bgal	0.0923406	BAD-PM_vs_WT
139	BAD-PM	Thorax	7	Bgal	0.18776	BAD-PM_vs_WT
140	BAD-PM	Thorax	7	Bgal	0.173042	BAD-PM_vs_WT
141	BAD-PM	Abdomen	8	Bgal	0.148138	BAD-PM_vs_WT
142	BAD-PM	Abdomen	8	Bgal	0.565912	BAD-PM_vs_WT
143	BAD-PM	Abdomen	8	Bgal	0.404897	BAD-PM_vs_WT
144	BAD-PM	Abdomen	8	Bgal	0.43945	BAD-PM_vs_WT
145	BAD-PM	Abdomen	8	Bgal	0.678418	BAD-PM_vs_WT
146	BAD-PM	Abdomen	8	Bgal	0.280906	BAD-PM_vs_WT
147	BAD-PM	Abdomen	8	Bgal	0.720252	BAD-PM_vs_WT
148	BAD-PM	Thorax	8	Bgal	0.215365	BAD-PM_vs_WT
149	BAD-PM	Thorax	8	Bgal	0.198443	BAD-PM_vs_WT
150	BAD-PM	Thorax	8	Bgal	0.0838926	BAD-PM_vs_WT
151	BAD-PM	Abdomen	9	Bgal	0.338999	BAD-PM_vs_WT
152	BAD-PM	Abdomen	9	Bgal	0.190806	BAD-PM_vs_WT
153	BAD-PM	Abdomen	9	Bgal	0.278894	BAD-PM_vs_WT
154	BAD-PM	Abdomen	9	Bgal	0.217448	BAD-PM_vs_WT
155	BAD-PM	Abdomen	9	Bgal	0.306625	BAD-PM_vs_WT
156	BAD-PM	Abdomen	9	Bgal	0.27426	BAD-PM_vs_WT
157	BAD-PM	Abdomen	9	Bgal	0.164254	BAD-PM_vs_WT
158	BAD-PM	Thorax	9	Bgal	0.0609909	BAD-PM_vs_WT
159	BAD-PM	Thorax	9	Bgal	0.0576546	BAD-PM_vs_WT
160	BAD-PM	Thorax	9	Bgal	0.0596238	BAD-PM_vs_WT
161	BAD-PM	Abdomen	10	Bgal	0.166266	BAD-PM_vs_WT
162	BAD-PM	Abdomen	10	Bgal	0.370764	BAD-PM_vs_WT
163	BAD-PM	Abdomen	10	Bgal	0.189607	BAD-PM_vs_WT
164	BAD-PM	Abdomen	10	Bgal	0.261732	BAD-PM_vs_WT
165	BAD-PM	Abdomen	10	Bgal	0.291434	BAD-PM_vs_WT
166	BAD-PM	Abdomen	10	Bgal	0.154042	BAD-PM_vs_WT
167	BAD-PM	Abdomen	10	Bgal	0.135528	BAD-PM_vs_WT
168	BAD-PM	Thorax	10	Bgal	0.0726003	BAD-PM_vs_WT
169	BAD-PM	Thorax	10	Bgal	0.113622	BAD-PM_vs_WT
170	BAD-PM	Thorax	10	Bgal	0.0243533	BAD-PM_vs_WT
171	BAD-PM	Abdomen	11	Bgal	0.602985	BAD-PM_vs_WT
172	BAD-PM	Abdomen	11	Bgal	0.467288	BAD-PM_vs_WT
173	BAD-PM	Abdomen	11	Bgal	0.479979	BAD-PM_vs_WT
174	BAD-PM	Abdomen	11	Bgal	0.442882	BAD-PM_vs_WT
175	BAD-PM	Abdomen	11	Bgal	0.527741	BAD-PM_vs_WT
176	BAD-PM	Abdomen	11	Bgal	0.565134	BAD-PM_vs_WT
177	BAD-PM	Abdomen	11	Bgal	0.334766	BAD-PM_vs_WT
178	BAD-PM	Thorax	11	Bgal	0.209884	BAD-PM_vs_WT
179	BAD-PM	Thorax	11	Bgal	0.164098	BAD-PM_vs_WT
180	BAD-PM	Thorax	11	Bgal	0.238421	BAD-PM_vs_WT
181	BAD-PM	Abdomen	13	Bgal	0.255857	BAD-PM_vs_WT
182	BAD-PM	Abdomen	13	Bgal	0.753026	BAD-PM_vs_WT
183	BAD-PM	Abdomen	13	Bgal	0.306	BAD-PM_vs_WT
184	BAD-PM	Abdomen	13	Bgal	0.281858	BAD-PM_vs_WT
185	BAD-PM	Abdomen	13	Bgal	0.222784	BAD-PM_vs_WT
186	BAD-PM	Abdomen	13	Bgal	0.155343	BAD-PM_vs_WT
187	BAD-PM	Abdomen	13	Bgal	0.255137	BAD-PM_vs_WT
188	BAD-PM	Thorax	13	Bgal	0.0845544	BAD-PM_vs_WT
189	BAD-PM	Thorax	13	Bgal	0.133965	BAD-PM_vs_WT
190	BAD-PM	Thorax	13	Bgal	0.128704	BAD-PM_vs_WT
191	BAD-PM	Abdomen	15	Bgal	0.522093	BAD-PM_vs_WT
192	BAD-PM	Abdomen	15	Bgal	0.656335	BAD-PM_vs_WT
193	BAD-PM	Abdomen	15	Bgal	0.733299	BAD-PM_vs_WT
194	BAD-PM	Abdomen	15	Bgal	0.593057	BAD-PM_vs_WT
195	BAD-PM	Abdomen	15	Bgal	0.292808	BAD-PM_vs_WT
196	BAD-PM	Abdomen	15	Bgal	0.193842	BAD-PM_vs_WT
197	BAD-PM	Abdomen	15	Bgal	0.453922	BAD-PM_vs_WT
198	BAD-PM	Thorax	15	Bgal	0.114103	BAD-PM_vs_WT
199	BAD-PM	Thorax	15	Bgal	0.402506	BAD-PM_vs_WT
200	BAD-PM	Thorax	15	Bgal	0.25948	BAD-PM_vs_WT
201	BAD-WT	Abdomen	1	Sens	0.746944	BAD-PM_vs_WT
202	BAD-WT	Abdomen	1	Sens	0.754115	BAD-PM_vs_WT
203	BAD-WT	Abdomen	1	Sens	0.986845	BAD-PM_vs_WT
204	BAD-WT	Abdomen	1	Sens	0.830486	BAD-PM_vs_WT
205	BAD-WT	Abdomen	1	Sens	0.737549	BAD-PM_vs_WT
206	BAD-WT	Abdomen	1	Sens	1.03018	BAD-PM_vs_WT
207	BAD-WT	Abdomen	1	Sens	0.482672	BAD-PM_vs_WT
208	BAD-WT	Thorax	1	Sens	1.37527	BAD-PM_vs_WT
209	BAD-WT	Thorax	1	Sens	0.984741	BAD-PM_vs_WT
210	BAD-WT	Thorax	1	Sens	1.10529	BAD-PM_vs_WT
211	BAD-WT	Abdomen	2	Sens	2.17226	BAD-PM_vs_WT
212	BAD-WT	Abdomen	2	Sens	1.10195	BAD-PM_vs_WT
213	BAD-WT	Abdomen	2	Sens	0.774842	BAD-PM_vs_WT
214	BAD-WT	Abdomen	2	Sens	0.598684	BAD-PM_vs_WT
215	BAD-WT	Abdomen	2	Sens	1.60892	BAD-PM_vs_WT
216	BAD-WT	Abdomen	2	Sens	0.832086	BAD-PM_vs_WT
217	BAD-WT	Abdomen	2	Sens	1.71668	BAD-PM_vs_WT
218	BAD-WT	Thorax	2	Sens	1.29299	BAD-PM_vs_WT
219	BAD-WT	Thorax	2	Sens	0.914699	BAD-PM_vs_WT
220	BAD-WT	Thorax	2	Sens	1.70687	BAD-PM_vs_WT
221	BAD-WT	Abdomen	4	Sens	1.76756	BAD-PM_vs_WT
222	BAD-WT	Abdomen	4	Sens	1.6092	BAD-PM_vs_WT
223	BAD-WT	Abdomen	4	Sens	1.14296	BAD-PM_vs_WT
224	BAD-WT	Abdomen	4	Sens	1.59593	BAD-PM_vs_WT
225	BAD-WT	Abdomen	4	Sens	0.628084	BAD-PM_vs_WT
226	BAD-WT	Abdomen	4	Sens	1.36027	BAD-PM_vs_WT
227	BAD-WT	Abdomen	4	Sens	1.21423	BAD-PM_vs_WT
228	BAD-WT	Thorax	4	Sens	1.36136	BAD-PM_vs_WT
229	BAD-WT	Thorax	4	Sens	1.56291	BAD-PM_vs_WT
230	BAD-WT	Thorax	4	Sens	1.50982	BAD-PM_vs_WT
231	BAD-WT	Abdomen	5	Sens	1.39419	BAD-PM_vs_WT
232	BAD-WT	Abdomen	5	Sens	1.89469	BAD-PM_vs_WT
233	BAD-WT	Abdomen	5	Sens	0.923205	BAD-PM_vs_WT
234	BAD-WT	Abdomen	5	Sens	0.358956	BAD-PM_vs_WT
235	BAD-WT	Abdomen	5	Sens	0.302184	BAD-PM_vs_WT
236	BAD-WT	Abdomen	5	Sens	0.440024	BAD-PM_vs_WT
237	BAD-WT	Abdomen	5	Sens	0.150308	BAD-PM_vs_WT
238	BAD-WT	Thorax	5	Sens	0.650839	BAD-PM_vs_WT
239	BAD-WT	Thorax	5	Sens	0.730582	BAD-PM_vs_WT
240	BAD-WT	Thorax	5	Sens	1.6287	BAD-PM_vs_WT
241	BAD-WT	Abdomen	6	Sens	0.82181	BAD-PM_vs_WT
242	BAD-WT	Abdomen	6	Sens	0.633972	BAD-PM_vs_WT
243	BAD-WT	Abdomen	6	Sens	0.749847	BAD-PM_vs_WT
244	BAD-WT	Abdomen	6	Sens	0.606926	BAD-PM_vs_WT
245	BAD-WT	Abdomen	6	Sens	0.451873	BAD-PM_vs_WT
246	BAD-WT	Abdomen	6	Sens	0.490385	BAD-PM_vs_WT
247	BAD-WT	Abdomen	6	Sens	0.831329	BAD-PM_vs_WT
248	BAD-WT	Thorax	6	Sens	0.5268	BAD-PM_vs_WT
249	BAD-WT	Thorax	6	Sens	0.793803	BAD-PM_vs_WT
250	BAD-WT	Thorax	6	Sens	0.518366	BAD-PM_vs_WT
251	BAD-WT	Abdomen	7	Sens	0.406431	BAD-PM_vs_WT
252	BAD-WT	Abdomen	7	Sens	0.59754	BAD-PM_vs_WT
253	BAD-WT	Abdomen	7	Sens	0.474695	BAD-PM_vs_WT
254	BAD-WT	Abdomen	7	Sens	0.302022	BAD-PM_vs_WT
255	BAD-WT	Abdomen	7	Sens	0.404157	BAD-PM_vs_WT
256	BAD-WT	Abdomen	7	Sens	0.403391	BAD-PM_vs_WT
257	BAD-WT	Abdomen	7	Sens	0.562363	BAD-PM_vs_WT
258	BAD-WT	Thorax	7	Sens	0.863897	BAD-PM_vs_WT
259	BAD-WT	Thorax	7	Sens	0.522808	BAD-PM_vs_WT
260	BAD-WT	Thorax	7	Sens	0.980764	BAD-PM_vs_WT
261	BAD-WT	Abdomen	9	Sens	1.0985	BAD-PM_vs_WT
262	BAD-WT	Abdomen	9	Sens	1.34938	BAD-PM_vs_WT
263	BAD-WT	Abdomen	9	Sens	2.36884	BAD-PM_vs_WT
264	BAD-WT	Abdomen	9	Sens	2.66434	BAD-PM_vs_WT
265	BAD-WT	Abdomen	9	Sens	1.29181	BAD-PM_vs_WT
266	BAD-WT	Abdomen	9	Sens	1.34737	BAD-PM_vs_WT
267	BAD-WT	Abdomen	9	Sens	1.98703	BAD-PM_vs_WT
268	BAD-WT	Thorax	9	Sens	1.43	BAD-PM_vs_WT
269	BAD-WT	Thorax	9	Sens	1.68901	BAD-PM_vs_WT
270	BAD-WT	Thorax	9	Sens	2.21419	BAD-PM_vs_WT
271	BAD-PM	Abdomen	1	Sens	4.06756	BAD-PM_vs_WT
272	BAD-PM	Abdomen	1	Sens	3.46272	BAD-PM_vs_WT
273	BAD-PM	Abdomen	1	Sens	2.90801	BAD-PM_vs_WT
274	BAD-PM	Abdomen	1	Sens	3.93411	BAD-PM_vs_WT
275	BAD-PM	Abdomen	1	Sens	2.57284	BAD-PM_vs_WT
276	BAD-PM	Abdomen	1	Sens	1.56819	BAD-PM_vs_WT
277	BAD-PM	Abdomen	1	Sens	2.25927	BAD-PM_vs_WT
278	BAD-PM	Thorax	1	Sens	3.11265	BAD-PM_vs_WT
279	BAD-PM	Thorax	1	Sens	1.77157	BAD-PM_vs_WT
280	BAD-PM	Thorax	1	Sens	3.26986	BAD-PM_vs_WT
281	BAD-PM	Abdomen	2	Sens	4.54068	BAD-PM_vs_WT
282	BAD-PM	Abdomen	2	Sens	2.64473	BAD-PM_vs_WT
283	BAD-PM	Abdomen	2	Sens	4.7225	BAD-PM_vs_WT
284	BAD-PM	Abdomen	2	Sens	3.20713	BAD-PM_vs_WT
285	BAD-PM	Abdomen	2	Sens	3.05455	BAD-PM_vs_WT
286	BAD-PM	Abdomen	2	Sens	4.10737	BAD-PM_vs_WT
287	BAD-PM	Abdomen	2	Sens	3.44831	BAD-PM_vs_WT
288	BAD-PM	Thorax	2	Sens	4.41709	BAD-PM_vs_WT
289	BAD-PM	Thorax	2	Sens	2.90511	BAD-PM_vs_WT
290	BAD-PM	Thorax	2	Sens	2.3573	BAD-PM_vs_WT
291	BAD-PM	Abdomen	3	Sens	2.80554	BAD-PM_vs_WT
292	BAD-PM	Abdomen	3	Sens	3.51214	BAD-PM_vs_WT
293	BAD-PM	Abdomen	3	Sens	4.14833	BAD-PM_vs_WT
294	BAD-PM	Abdomen	3	Sens	2.71385	BAD-PM_vs_WT
295	BAD-PM	Abdomen	3	Sens	3.04013	BAD-PM_vs_WT
296	BAD-PM	Abdomen	3	Sens	2.64686	BAD-PM_vs_WT
297	BAD-PM	Abdomen	3	Sens	2.0299	BAD-PM_vs_WT
298	BAD-PM	Thorax	3	Sens	3.01627	BAD-PM_vs_WT
299	BAD-PM	Thorax	3	Sens	3.18888	BAD-PM_vs_WT
300	BAD-PM	Thorax	3	Sens	3.52777	BAD-PM_vs_WT
301	BAD-PM	Abdomen	4	Sens	2.0364	BAD-PM_vs_WT
302	BAD-PM	Abdomen	4	Sens	1.54292	BAD-PM_vs_WT
303	BAD-PM	Abdomen	4	Sens	2.23844	BAD-PM_vs_WT
304	BAD-PM	Abdomen	4	Sens	2.57538	BAD-PM_vs_WT
305	BAD-PM	Abdomen	4	Sens	3.12812	BAD-PM_vs_WT
306	BAD-PM	Abdomen	4	Sens	2.06956	BAD-PM_vs_WT
307	BAD-PM	Abdomen	4	Sens	1.4971	BAD-PM_vs_WT
308	BAD-PM	Thorax	4	Sens	1.69015	BAD-PM_vs_WT
309	BAD-PM	Thorax	4	Sens	1.88058	BAD-PM_vs_WT
310	BAD-PM	Thorax	4	Sens	1.57916	BAD-PM_vs_WT
311	BAD-PM	Abdomen	5	Sens	2.19246	BAD-PM_vs_WT
312	BAD-PM	Abdomen	5	Sens	3.28517	BAD-PM_vs_WT
313	BAD-PM	Abdomen	5	Sens	3.23402	BAD-PM_vs_WT
314	BAD-PM	Abdomen	5	Sens	2.21	BAD-PM_vs_WT
315	BAD-PM	Abdomen	5	Sens	1.80386	BAD-PM_vs_WT
316	BAD-PM	Abdomen	5	Sens	1.45727	BAD-PM_vs_WT
317	BAD-PM	Abdomen	5	Sens	3.29005	BAD-PM_vs_WT
318	BAD-PM	Thorax	5	Sens	4.45833	BAD-PM_vs_WT
319	BAD-PM	Thorax	5	Sens	2.68808	BAD-PM_vs_WT
320	BAD-PM	Thorax	5	Sens	1.90104	BAD-PM_vs_WT
321	BAD-PM	Abdomen	6	Sens	3.4325	BAD-PM_vs_WT
322	BAD-PM	Abdomen	6	Sens	3.88241	BAD-PM_vs_WT
323	BAD-PM	Abdomen	6	Sens	4.89318	BAD-PM_vs_WT
324	BAD-PM	Abdomen	6	Sens	3.95694	BAD-PM_vs_WT
325	BAD-PM	Abdomen	6	Sens	2.75959	BAD-PM_vs_WT
326	BAD-PM	Abdomen	6	Sens	2.98925	BAD-PM_vs_WT
327	BAD-PM	Abdomen	6	Sens	4.11435	BAD-PM_vs_WT
328	BAD-PM	Thorax	6	Sens	3.3166	BAD-PM_vs_WT
329	BAD-PM	Thorax	6	Sens	2.84527	BAD-PM_vs_WT
330	BAD-PM	Thorax	6	Sens	2.51523	BAD-PM_vs_WT
331	BAD-PM	Abdomen	7	Sens	3.80694	BAD-PM_vs_WT
332	BAD-PM	Abdomen	7	Sens	3.34918	BAD-PM_vs_WT
333	BAD-PM	Abdomen	7	Sens	2.78398	BAD-PM_vs_WT
334	BAD-PM	Abdomen	7	Sens	4.83934	BAD-PM_vs_WT
335	BAD-PM	Abdomen	7	Sens	3.91912	BAD-PM_vs_WT
336	BAD-PM	Abdomen	7	Sens	3.92526	BAD-PM_vs_WT
337	BAD-PM	Abdomen	7	Sens	2.95051	BAD-PM_vs_WT
338	BAD-PM	Thorax	7	Sens	2.5069	BAD-PM_vs_WT
339	BAD-PM	Thorax	7	Sens	3.17245	BAD-PM_vs_WT
340	BAD-PM	Thorax	7	Sens	2.79051	BAD-PM_vs_WT
341	BAD-PM	Abdomen	8	Sens	0.260049	BAD-PM_vs_WT
342	BAD-PM	Abdomen	8	Sens	2.40472	BAD-PM_vs_WT
343	BAD-PM	Abdomen	8	Sens	3.38565	BAD-PM_vs_WT
344	BAD-PM	Abdomen	8	Sens	2.40535	BAD-PM_vs_WT
345	BAD-PM	Abdomen	8	Sens	2.85887	BAD-PM_vs_WT
346	BAD-PM	Abdomen	8	Sens	2.4315	BAD-PM_vs_WT
347	BAD-PM	Abdomen	8	Sens	2.42595	BAD-PM_vs_WT
348	BAD-PM	Thorax	8	Sens	2.42355	BAD-PM_vs_WT
349	BAD-PM	Thorax	8	Sens	2.54946	BAD-PM_vs_WT
350	BAD-PM	Thorax	8	Sens	1.95365	BAD-PM_vs_WT
351	BAD-PM	Abdomen	9	Sens	1.07672	BAD-PM_vs_WT
352	BAD-PM	Abdomen	9	Sens	1.39143	BAD-PM_vs_WT
353	BAD-PM	Abdomen	9	Sens	1.24808	BAD-PM_vs_WT
354	BAD-PM	Abdomen	9	Sens	1.25461	BAD-PM_vs_WT
355	BAD-PM	Abdomen	9	Sens	0.971015	BAD-PM_vs_WT
356	BAD-PM	Abdomen	9	Sens	0.937313	BAD-PM_vs_WT
357	BAD-PM	Abdomen	9	Sens	0.694455	BAD-PM_vs_WT
358	BAD-PM	Thorax	9	Sens	0.320305	BAD-PM_vs_WT
359	BAD-PM	Thorax	9	Sens	1.25549	BAD-PM_vs_WT
360	BAD-PM	Thorax	9	Sens	0.754085	BAD-PM_vs_WT
361	BAD-PM	Abdomen	10	Sens	1.75849	BAD-PM_vs_WT
362	BAD-PM	Abdomen	10	Sens	2.53708	BAD-PM_vs_WT
363	BAD-PM	Abdomen	10	Sens	1.31101	BAD-PM_vs_WT
364	BAD-PM	Abdomen	10	Sens	2.54681	BAD-PM_vs_WT
365	BAD-PM	Abdomen	10	Sens	2.8794	BAD-PM_vs_WT
366	BAD-PM	Abdomen	10	Sens	1.77583	BAD-PM_vs_WT
367	BAD-PM	Abdomen	10	Sens	1.62938	BAD-PM_vs_WT
368	BAD-PM	Thorax	10	Sens	1.58657	BAD-PM_vs_WT
369	BAD-PM	Thorax	10	Sens	1.6194	BAD-PM_vs_WT
370	BAD-PM	Thorax	10	Sens	0.950004	BAD-PM_vs_WT
371	BAD-PM	Abdomen	11	Sens	2.86093	BAD-PM_vs_WT
372	BAD-PM	Abdomen	11	Sens	2.26115	BAD-PM_vs_WT
373	BAD-PM	Abdomen	11	Sens	2.50148	BAD-PM_vs_WT
374	BAD-PM	Abdomen	11	Sens	1.99288	BAD-PM_vs_WT
375	BAD-PM	Abdomen	11	Sens	2.9624	BAD-PM_vs_WT
376	BAD-PM	Abdomen	11	Sens	2.25938	BAD-PM_vs_WT
377	BAD-PM	Abdomen	11	Sens	2.9088	BAD-PM_vs_WT
378	BAD-PM	Thorax	11	Sens	3.69897	BAD-PM_vs_WT
379	BAD-PM	Thorax	11	Sens	2.68794	BAD-PM_vs_WT
380	BAD-PM	Thorax	11	Sens	2.26304	BAD-PM_vs_WT
381	BAD-PM	Abdomen	13	Sens	2.76474	BAD-PM_vs_WT
382	BAD-PM	Abdomen	13	Sens	3.25893	BAD-PM_vs_WT
383	BAD-PM	Abdomen	13	Sens	3.09459	BAD-PM_vs_WT
384	BAD-PM	Abdomen	13	Sens	3.71994	BAD-PM_vs_WT
385	BAD-PM	Abdomen	13	Sens	3.54423	BAD-PM_vs_WT
386	BAD-PM	Abdomen	13	Sens	2.52522	BAD-PM_vs_WT
387	BAD-PM	Abdomen	13	Sens	2.58114	BAD-PM_vs_WT
388	BAD-PM	Thorax	13	Sens	2.05253	BAD-PM_vs_WT
389	BAD-PM	Thorax	13	Sens	3.42077	BAD-PM_vs_WT
390	BAD-PM	Thorax	13	Sens	2.79662	BAD-PM_vs_WT
391	BAD-PM	Abdomen	15	Sens	2.44441	BAD-PM_vs_WT
392	BAD-PM	Abdomen	15	Sens	4.72538	BAD-PM_vs_WT
393	BAD-PM	Abdomen	15	Sens	4.05904	BAD-PM_vs_WT
394	BAD-PM	Abdomen	15	Sens	3.63054	BAD-PM_vs_WT
395	BAD-PM	Abdomen	15	Sens	3.84892	BAD-PM_vs_WT
396	BAD-PM	Abdomen	15	Sens	4.56861	BAD-PM_vs_WT
397	BAD-PM	Abdomen	15	Sens	3.00336	BAD-PM_vs_WT
398	BAD-PM	Thorax	15	Sens	3.66808	BAD-PM_vs_WT
399	BAD-PM	Thorax	15	Sens	4.5334	BAD-PM_vs_WT
400	BAD-PM	Thorax	15	Sens	3.94061	BAD-PM_vs_WT
401	BAD-WT	Abdomen	1	AbdA	0.877905	BAD-PM_vs_WT
402	BAD-WT	Abdomen	1	AbdA	0.872542	BAD-PM_vs_WT
403	BAD-WT	Abdomen	1	AbdA	0.906785	BAD-PM_vs_WT
404	BAD-WT	Abdomen	1	AbdA	0.923674	BAD-PM_vs_WT
405	BAD-WT	Abdomen	1	AbdA	0.986837	BAD-PM_vs_WT
406	BAD-WT	Abdomen	1	AbdA	0.816935	BAD-PM_vs_WT
407	BAD-WT	Abdomen	1	AbdA	0.776618	BAD-PM_vs_WT
408	BAD-WT	Thorax	1	AbdA	0.015321	BAD-PM_vs_WT
409	BAD-WT	Thorax	1	AbdA	0.0164678	BAD-PM_vs_WT
410	BAD-WT	Thorax	1	AbdA	-0.01099	BAD-PM_vs_WT
411	BAD-WT	Abdomen	2	AbdA	1.12154	BAD-PM_vs_WT
412	BAD-WT	Abdomen	2	AbdA	0.933785	BAD-PM_vs_WT
413	BAD-WT	Abdomen	2	AbdA	0.781548	BAD-PM_vs_WT
414	BAD-WT	Abdomen	2	AbdA	0.736654	BAD-PM_vs_WT
415	BAD-WT	Abdomen	2	AbdA	0.934051	BAD-PM_vs_WT
416	BAD-WT	Abdomen	2	AbdA	0.911567	BAD-PM_vs_WT
417	BAD-WT	Abdomen	2	AbdA	1.11549	BAD-PM_vs_WT
418	BAD-WT	Thorax	2	AbdA	-0.0208132	BAD-PM_vs_WT
419	BAD-WT	Thorax	2	AbdA	-0.023684	BAD-PM_vs_WT
420	BAD-WT	Thorax	2	AbdA	-0.0317452	BAD-PM_vs_WT
421	BAD-WT	Abdomen	4	AbdA	0.926759	BAD-PM_vs_WT
422	BAD-WT	Abdomen	4	AbdA	0.752987	BAD-PM_vs_WT
423	BAD-WT	Abdomen	4	AbdA	0.842301	BAD-PM_vs_WT
424	BAD-WT	Abdomen	4	AbdA	0.855359	BAD-PM_vs_WT
425	BAD-WT	Abdomen	4	AbdA	0.84375	BAD-PM_vs_WT
426	BAD-WT	Abdomen	4	AbdA	1.05443	BAD-PM_vs_WT
427	BAD-WT	Abdomen	4	AbdA	1.00643	BAD-PM_vs_WT
428	BAD-WT	Thorax	4	AbdA	-0.0229872	BAD-PM_vs_WT
429	BAD-WT	Thorax	4	AbdA	-0.0316057	BAD-PM_vs_WT
430	BAD-WT	Thorax	4	AbdA	-0.0377182	BAD-PM_vs_WT
431	BAD-WT	Abdomen	5	AbdA	0.999583	BAD-PM_vs_WT
432	BAD-WT	Abdomen	5	AbdA	1.58658	BAD-PM_vs_WT
433	BAD-WT	Abdomen	5	AbdA	0.924447	BAD-PM_vs_WT
434	BAD-WT	Abdomen	5	AbdA	0.656388	BAD-PM_vs_WT
435	BAD-WT	Abdomen	5	AbdA	0.635891	BAD-PM_vs_WT
436	BAD-WT	Abdomen	5	AbdA	0.866609	BAD-PM_vs_WT
437	BAD-WT	Abdomen	5	AbdA	0.328439	BAD-PM_vs_WT
438	BAD-WT	Thorax	5	AbdA	0.00678928	BAD-PM_vs_WT
439	BAD-WT	Thorax	5	AbdA	0.0128664	BAD-PM_vs_WT
440	BAD-WT	Thorax	5	AbdA	0.0268585	BAD-PM_vs_WT
441	BAD-WT	Abdomen	6	AbdA	1.2708	BAD-PM_vs_WT
442	BAD-WT	Abdomen	6	AbdA	1.31894	BAD-PM_vs_WT
443	BAD-WT	Abdomen	6	AbdA	1.04571	BAD-PM_vs_WT
444	BAD-WT	Abdomen	6	AbdA	1.41408	BAD-PM_vs_WT
445	BAD-WT	Abdomen	6	AbdA	1.39419	BAD-PM_vs_WT
446	BAD-WT	Abdomen	6	AbdA	1.04385	BAD-PM_vs_WT
447	BAD-WT	Abdomen	6	AbdA	1.32586	BAD-PM_vs_WT
448	BAD-WT	Thorax	6	AbdA	0.00297441	BAD-PM_vs_WT
449	BAD-WT	Thorax	6	AbdA	0.00289283	BAD-PM_vs_WT
450	BAD-WT	Thorax	6	AbdA	-0.00989864	BAD-PM_vs_WT
451	BAD-WT	Abdomen	7	AbdA	0.905563	BAD-PM_vs_WT
452	BAD-WT	Abdomen	7	AbdA	1.1391	BAD-PM_vs_WT
453	BAD-WT	Abdomen	7	AbdA	0.888096	BAD-PM_vs_WT
454	BAD-WT	Abdomen	7	AbdA	0.877571	BAD-PM_vs_WT
455	BAD-WT	Abdomen	7	AbdA	1.41133	BAD-PM_vs_WT
456	BAD-WT	Abdomen	7	AbdA	1.097	BAD-PM_vs_WT
457	BAD-WT	Abdomen	7	AbdA	1.05791	BAD-PM_vs_WT
458	BAD-WT	Thorax	7	AbdA	0.0193186	BAD-PM_vs_WT
459	BAD-WT	Thorax	7	AbdA	0.0383965	BAD-PM_vs_WT
460	BAD-WT	Thorax	7	AbdA	0.010049	BAD-PM_vs_WT
461	BAD-WT	Abdomen	9	AbdA	1.29003	BAD-PM_vs_WT
462	BAD-WT	Abdomen	9	AbdA	1.18206	BAD-PM_vs_WT
463	BAD-WT	Abdomen	9	AbdA	1.32159	BAD-PM_vs_WT
464	BAD-WT	Abdomen	9	AbdA	1.0545	BAD-PM_vs_WT
465	BAD-WT	Abdomen	9	AbdA	0.804125	BAD-PM_vs_WT
466	BAD-WT	Abdomen	9	AbdA	0.88926	BAD-PM_vs_WT
467	BAD-WT	Abdomen	9	AbdA	1.29252	BAD-PM_vs_WT
468	BAD-WT	Thorax	9	AbdA	-0.00272762	BAD-PM_vs_WT
469	BAD-WT	Thorax	9	AbdA	0.00794118	BAD-PM_vs_WT
470	BAD-WT	Thorax	9	AbdA	-0.00971906	BAD-PM_vs_WT
471	BAD-PM	Abdomen	1	AbdA	1.24361	BAD-PM_vs_WT
472	BAD-PM	Abdomen	1	AbdA	1.05978	BAD-PM_vs_WT
473	BAD-PM	Abdomen	1	AbdA	1.0864	BAD-PM_vs_WT
474	BAD-PM	Abdomen	1	AbdA	0.941139	BAD-PM_vs_WT
475	BAD-PM	Abdomen	1	AbdA	0.891768	BAD-PM_vs_WT
476	BAD-PM	Abdomen	1	AbdA	1.0234	BAD-PM_vs_WT
477	BAD-PM	Abdomen	1	AbdA	1.03663	BAD-PM_vs_WT
478	BAD-PM	Thorax	1	AbdA	0.0131291	BAD-PM_vs_WT
479	BAD-PM	Thorax	1	AbdA	0.027232	BAD-PM_vs_WT
480	BAD-PM	Thorax	1	AbdA	0.00782932	BAD-PM_vs_WT
481	BAD-PM	Abdomen	2	AbdA	0.71944	BAD-PM_vs_WT
482	BAD-PM	Abdomen	2	AbdA	0.811949	BAD-PM_vs_WT
483	BAD-PM	Abdomen	2	AbdA	0.700316	BAD-PM_vs_WT
484	BAD-PM	Abdomen	2	AbdA	0.724362	BAD-PM_vs_WT
485	BAD-PM	Abdomen	2	AbdA	0.650047	BAD-PM_vs_WT
486	BAD-PM	Abdomen	2	AbdA	0.642654	BAD-PM_vs_WT
487	BAD-PM	Abdomen	2	AbdA	0.565213	BAD-PM_vs_WT
488	BAD-PM	Thorax	2	AbdA	0.0162273	BAD-PM_vs_WT
489	BAD-PM	Thorax	2	AbdA	0.00890164	BAD-PM_vs_WT
490	BAD-PM	Thorax	2	AbdA	0.00639938	BAD-PM_vs_WT
491	BAD-PM	Abdomen	3	AbdA	0.947944	BAD-PM_vs_WT
492	BAD-PM	Abdomen	3	AbdA	0.916478	BAD-PM_vs_WT
493	BAD-PM	Abdomen	3	AbdA	0.912761	BAD-PM_vs_WT
494	BAD-PM	Abdomen	3	AbdA	0.907227	BAD-PM_vs_WT
495	BAD-PM	Abdomen	3	AbdA	0.882377	BAD-PM_vs_WT
496	BAD-PM	Abdomen	3	AbdA	0.740638	BAD-PM_vs_WT
497	BAD-PM	Abdomen	3	AbdA	0.396883	BAD-PM_vs_WT
498	BAD-PM	Thorax	3	AbdA	-0.0149941	BAD-PM_vs_WT
499	BAD-PM	Thorax	3	AbdA	0.00113543	BAD-PM_vs_WT
500	BAD-PM	Thorax	3	AbdA	-0.0193152	BAD-PM_vs_WT
501	BAD-PM	Abdomen	4	AbdA	1.1441	BAD-PM_vs_WT
502	BAD-PM	Abdomen	4	AbdA	0.936612	BAD-PM_vs_WT
503	BAD-PM	Abdomen	4	AbdA	1.09633	BAD-PM_vs_WT
504	BAD-PM	Abdomen	4	AbdA	0.872742	BAD-PM_vs_WT
505	BAD-PM	Abdomen	4	AbdA	1.35903	BAD-PM_vs_WT
506	BAD-PM	Abdomen	4	AbdA	1.06828	BAD-PM_vs_WT
507	BAD-PM	Abdomen	4	AbdA	0.668915	BAD-PM_vs_WT
508	BAD-PM	Thorax	4	AbdA	0.0412043	BAD-PM_vs_WT
509	BAD-PM	Thorax	4	AbdA	0.0266349	BAD-PM_vs_WT
510	BAD-PM	Thorax	4	AbdA	0.0176039	BAD-PM_vs_WT
511	BAD-PM	Abdomen	5	AbdA	0.716549	BAD-PM_vs_WT
512	BAD-PM	Abdomen	5	AbdA	1.0951	BAD-PM_vs_WT
513	BAD-PM	Abdomen	5	AbdA	1.01773	BAD-PM_vs_WT
514	BAD-PM	Abdomen	5	AbdA	1.16403	BAD-PM_vs_WT
515	BAD-PM	Abdomen	5	AbdA	1.03273	BAD-PM_vs_WT
516	BAD-PM	Abdomen	5	AbdA	1.02136	BAD-PM_vs_WT
517	BAD-PM	Abdomen	5	AbdA	0.83415	BAD-PM_vs_WT
518	BAD-PM	Thorax	5	AbdA	0.0318019	BAD-PM_vs_WT
519	BAD-PM	Thorax	5	AbdA	0.00838937	BAD-PM_vs_WT
520	BAD-PM	Thorax	5	AbdA	-0.011903	BAD-PM_vs_WT
521	BAD-PM	Abdomen	6	AbdA	0.814554	BAD-PM_vs_WT
522	BAD-PM	Abdomen	6	AbdA	0.936221	BAD-PM_vs_WT
523	BAD-PM	Abdomen	6	AbdA	0.959932	BAD-PM_vs_WT
524	BAD-PM	Abdomen	6	AbdA	0.940762	BAD-PM_vs_WT
525	BAD-PM	Abdomen	6	AbdA	0.752752	BAD-PM_vs_WT
526	BAD-PM	Abdomen	6	AbdA	0.596303	BAD-PM_vs_WT
527	BAD-PM	Abdomen	6	AbdA	0.685846	BAD-PM_vs_WT
528	BAD-PM	Thorax	6	AbdA	0.0160382	BAD-PM_vs_WT
529	BAD-PM	Thorax	6	AbdA	0.0140125	BAD-PM_vs_WT
530	BAD-PM	Thorax	6	AbdA	-0.00142512	BAD-PM_vs_WT
531	BAD-PM	Abdomen	7	AbdA	0.92642	BAD-PM_vs_WT
532	BAD-PM	Abdomen	7	AbdA	0.777199	BAD-PM_vs_WT
533	BAD-PM	Abdomen	7	AbdA	0.754787	BAD-PM_vs_WT
534	BAD-PM	Abdomen	7	AbdA	0.96545	BAD-PM_vs_WT
535	BAD-PM	Abdomen	7	AbdA	0.677451	BAD-PM_vs_WT
536	BAD-PM	Abdomen	7	AbdA	0.913587	BAD-PM_vs_WT
537	BAD-PM	Abdomen	7	AbdA	0.598103	BAD-PM_vs_WT
538	BAD-PM	Thorax	7	AbdA	-0.00905337	BAD-PM_vs_WT
539	BAD-PM	Thorax	7	AbdA	0.000827315	BAD-PM_vs_WT
540	BAD-PM	Thorax	7	AbdA	0.00675511	BAD-PM_vs_WT
541	BAD-PM	Abdomen	8	AbdA	0.0948706	BAD-PM_vs_WT
542	BAD-PM	Abdomen	8	AbdA	0.801315	BAD-PM_vs_WT
543	BAD-PM	Abdomen	8	AbdA	0.822031	BAD-PM_vs_WT
544	BAD-PM	Abdomen	8	AbdA	0.742859	BAD-PM_vs_WT
545	BAD-PM	Abdomen	8	AbdA	0.851975	BAD-PM_vs_WT
546	BAD-PM	Abdomen	8	AbdA	0.848053	BAD-PM_vs_WT
547	BAD-PM	Abdomen	8	AbdA	1.17686	BAD-PM_vs_WT
548	BAD-PM	Thorax	8	AbdA	0.0184251	BAD-PM_vs_WT
549	BAD-PM	Thorax	8	AbdA	-0.00565647	BAD-PM_vs_WT
550	BAD-PM	Thorax	8	AbdA	0.00648173	BAD-PM_vs_WT
551	BAD-PM	Abdomen	9	AbdA	0.715969	BAD-PM_vs_WT
552	BAD-PM	Abdomen	9	AbdA	0.62703	BAD-PM_vs_WT
553	BAD-PM	Abdomen	9	AbdA	0.693911	BAD-PM_vs_WT
554	BAD-PM	Abdomen	9	AbdA	0.62234	BAD-PM_vs_WT
555	BAD-PM	Abdomen	9	AbdA	0.564651	BAD-PM_vs_WT
556	BAD-PM	Abdomen	9	AbdA	0.668126	BAD-PM_vs_WT
557	BAD-PM	Abdomen	9	AbdA	0.508159	BAD-PM_vs_WT
558	BAD-PM	Thorax	9	AbdA	0.00264655	BAD-PM_vs_WT
559	BAD-PM	Thorax	9	AbdA	-0.000133405	BAD-PM_vs_WT
560	BAD-PM	Thorax	9	AbdA	-0.0288406	BAD-PM_vs_WT
561	BAD-PM	Abdomen	10	AbdA	0.637947	BAD-PM_vs_WT
562	BAD-PM	Abdomen	10	AbdA	1.25277	BAD-PM_vs_WT
563	BAD-PM	Abdomen	10	AbdA	1.00068	BAD-PM_vs_WT
564	BAD-PM	Abdomen	10	AbdA	1.11334	BAD-PM_vs_WT
565	BAD-PM	Abdomen	10	AbdA	1.04882	BAD-PM_vs_WT
566	BAD-PM	Abdomen	10	AbdA	0.830731	BAD-PM_vs_WT
567	BAD-PM	Abdomen	10	AbdA	0.602355	BAD-PM_vs_WT
568	BAD-PM	Thorax	10	AbdA	0.0141885	BAD-PM_vs_WT
569	BAD-PM	Thorax	10	AbdA	0.0195052	BAD-PM_vs_WT
570	BAD-PM	Thorax	10	AbdA	-0.015562	BAD-PM_vs_WT
571	BAD-PM	Abdomen	11	AbdA	0.758359	BAD-PM_vs_WT
572	BAD-PM	Abdomen	11	AbdA	0.793217	BAD-PM_vs_WT
573	BAD-PM	Abdomen	11	AbdA	0.807173	BAD-PM_vs_WT
574	BAD-PM	Abdomen	11	AbdA	0.447929	BAD-PM_vs_WT
575	BAD-PM	Abdomen	11	AbdA	0.714489	BAD-PM_vs_WT
576	BAD-PM	Abdomen	11	AbdA	0.566496	BAD-PM_vs_WT
577	BAD-PM	Abdomen	11	AbdA	0.679304	BAD-PM_vs_WT
578	BAD-PM	Thorax	11	AbdA	0.0227553	BAD-PM_vs_WT
579	BAD-PM	Thorax	11	AbdA	0.0350342	BAD-PM_vs_WT
580	BAD-PM	Thorax	11	AbdA	0.00402523	BAD-PM_vs_WT
581	BAD-PM	Abdomen	13	AbdA	1.02701	BAD-PM_vs_WT
582	BAD-PM	Abdomen	13	AbdA	1.14644	BAD-PM_vs_WT
583	BAD-PM	Abdomen	13	AbdA	1.29578	BAD-PM_vs_WT
584	BAD-PM	Abdomen	13	AbdA	1.06203	BAD-PM_vs_WT
585	BAD-PM	Abdomen	13	AbdA	1.24034	BAD-PM_vs_WT
586	BAD-PM	Abdomen	13	AbdA	0.924976	BAD-PM_vs_WT
587	BAD-PM	Abdomen	13	AbdA	1.05637	BAD-PM_vs_WT
588	BAD-PM	Thorax	13	AbdA	0.0118294	BAD-PM_vs_WT
589	BAD-PM	Thorax	13	AbdA	0.00307703	BAD-PM_vs_WT
590	BAD-PM	Thorax	13	AbdA	0.00306472	BAD-PM_vs_WT
591	BAD-PM	Abdomen	15	AbdA	0.953378	BAD-PM_vs_WT
592	BAD-PM	Abdomen	15	AbdA	0.769806	BAD-PM_vs_WT
593	BAD-PM	Abdomen	15	AbdA	0.890035	BAD-PM_vs_WT
594	BAD-PM	Abdomen	15	AbdA	0.802202	BAD-PM_vs_WT
595	BAD-PM	Abdomen	15	AbdA	0.917077	BAD-PM_vs_WT
596	BAD-PM	Abdomen	15	AbdA	0.913497	BAD-PM_vs_WT
597	BAD-PM	Abdomen	15	AbdA	0.505683	BAD-PM_vs_WT
598	BAD-PM	Thorax	15	AbdA	0.013399	BAD-PM_vs_WT
599	BAD-PM	Thorax	15	AbdA	0.0104374	BAD-PM_vs_WT
600	BAD-PM	Thorax	15	AbdA	0.020586	BAD-PM_vs_WT
601	BAD-PSSS	Abdomen	1	Bgal	0.0843984	BAD-PSSS_vs_WT
602	BAD-PSSS	Abdomen	1	Bgal	0.136388	BAD-PSSS_vs_WT
603	BAD-PSSS	Abdomen	1	Bgal	0.148941	BAD-PSSS_vs_WT
604	BAD-PSSS	Abdomen	1	Bgal	0.08018	BAD-PSSS_vs_WT
605	BAD-PSSS	Abdomen	1	Bgal	0.168797	BAD-PSSS_vs_WT
606	BAD-PSSS	Abdomen	1	Bgal	0.0971306	BAD-PSSS_vs_WT
607	BAD-PSSS	Abdomen	1	Bgal	0.16605	BAD-PSSS_vs_WT
608	BAD-PSSS	Thorax	1	Bgal	0.112262	BAD-PSSS_vs_WT
609	BAD-PSSS	Thorax	1	Bgal	0.0518772	BAD-PSSS_vs_WT
610	BAD-PSSS	Thorax	1	Bgal	0.0743995	BAD-PSSS_vs_WT
611	BAD-PSSS	Abdomen	2	Bgal	0.120172	BAD-PSSS_vs_WT
612	BAD-PSSS	Abdomen	2	Bgal	0.0565049	BAD-PSSS_vs_WT
613	BAD-PSSS	Abdomen	2	Bgal	0.135184	BAD-PSSS_vs_WT
614	BAD-PSSS	Abdomen	2	Bgal	0.179861	BAD-PSSS_vs_WT
615	BAD-PSSS	Abdomen	2	Bgal	0.129647	BAD-PSSS_vs_WT
616	BAD-PSSS	Abdomen	2	Bgal	0.13195	BAD-PSSS_vs_WT
617	BAD-PSSS	Abdomen	2	Bgal	0.0865618	BAD-PSSS_vs_WT
618	BAD-PSSS	Thorax	2	Bgal	0.0752797	BAD-PSSS_vs_WT
619	BAD-PSSS	Thorax	2	Bgal	0.0741259	BAD-PSSS_vs_WT
620	BAD-PSSS	Thorax	2	Bgal	0.0476579	BAD-PSSS_vs_WT
621	BAD-PSSS	Abdomen	3	Bgal	0.136276	BAD-PSSS_vs_WT
622	BAD-PSSS	Abdomen	3	Bgal	0.219107	BAD-PSSS_vs_WT
623	BAD-PSSS	Abdomen	3	Bgal	0.243688	BAD-PSSS_vs_WT
624	BAD-PSSS	Abdomen	3	Bgal	0.131256	BAD-PSSS_vs_WT
625	BAD-PSSS	Abdomen	3	Bgal	0.0966701	BAD-PSSS_vs_WT
626	BAD-PSSS	Abdomen	3	Bgal	0.190665	BAD-PSSS_vs_WT
627	BAD-PSSS	Abdomen	3	Bgal	0.0953757	BAD-PSSS_vs_WT
628	BAD-PSSS	Thorax	3	Bgal	0.156849	BAD-PSSS_vs_WT
629	BAD-PSSS	Thorax	3	Bgal	0.195181	BAD-PSSS_vs_WT
630	BAD-PSSS	Thorax	3	Bgal	0.134665	BAD-PSSS_vs_WT
631	BAD-PSSS	Abdomen	4	Bgal	0.147163	BAD-PSSS_vs_WT
632	BAD-PSSS	Abdomen	4	Bgal	0.135043	BAD-PSSS_vs_WT
633	BAD-PSSS	Abdomen	4	Bgal	0.132042	BAD-PSSS_vs_WT
634	BAD-PSSS	Abdomen	4	Bgal	0.105039	BAD-PSSS_vs_WT
635	BAD-PSSS	Abdomen	4	Bgal	0.117971	BAD-PSSS_vs_WT
636	BAD-PSSS	Abdomen	4	Bgal	0.178156	BAD-PSSS_vs_WT
637	BAD-PSSS	Abdomen	4	Bgal	0.129332	BAD-PSSS_vs_WT
638	BAD-PSSS	Thorax	4	Bgal	0.0832702	BAD-PSSS_vs_WT
639	BAD-PSSS	Thorax	4	Bgal	0.0903601	BAD-PSSS_vs_WT
640	BAD-PSSS	Thorax	4	Bgal	0.050577	BAD-PSSS_vs_WT
641	BAD-PSSS	Abdomen	6	Bgal	0.170453	BAD-PSSS_vs_WT
642	BAD-PSSS	Abdomen	6	Bgal	0.0820964	BAD-PSSS_vs_WT
643	BAD-PSSS	Abdomen	6	Bgal	0.0515412	BAD-PSSS_vs_WT
644	BAD-PSSS	Abdomen	6	Bgal	0.0814091	BAD-PSSS_vs_WT
645	BAD-PSSS	Abdomen	6	Bgal	0.0824678	BAD-PSSS_vs_WT
646	BAD-PSSS	Abdomen	6	Bgal	0.0831013	BAD-PSSS_vs_WT
647	BAD-PSSS	Abdomen	6	Bgal	0.0909047	BAD-PSSS_vs_WT
648	BAD-PSSS	Thorax	6	Bgal	0.0622999	BAD-PSSS_vs_WT
649	BAD-PSSS	Thorax	6	Bgal	0.137024	BAD-PSSS_vs_WT
650	BAD-PSSS	Thorax	6	Bgal	0.118669	BAD-PSSS_vs_WT
651	BAD-PSSS	Abdomen	7	Bgal	0.0892278	BAD-PSSS_vs_WT
652	BAD-PSSS	Abdomen	7	Bgal	0.150022	BAD-PSSS_vs_WT
653	BAD-PSSS	Abdomen	7	Bgal	0.112545	BAD-PSSS_vs_WT
654	BAD-PSSS	Abdomen	7	Bgal	0.139398	BAD-PSSS_vs_WT
655	BAD-PSSS	Abdomen	7	Bgal	0.176647	BAD-PSSS_vs_WT
656	BAD-PSSS	Abdomen	7	Bgal	0.147547	BAD-PSSS_vs_WT
657	BAD-PSSS	Abdomen	7	Bgal	0.0603985	BAD-PSSS_vs_WT
658	BAD-PSSS	Thorax	7	Bgal	0.102132	BAD-PSSS_vs_WT
659	BAD-PSSS	Thorax	7	Bgal	0.107011	BAD-PSSS_vs_WT
660	BAD-PSSS	Thorax	7	Bgal	0.0152275	BAD-PSSS_vs_WT
661	BAD-PSSS	Abdomen	8	Bgal	0.191024	BAD-PSSS_vs_WT
662	BAD-PSSS	Abdomen	8	Bgal	0.080746	BAD-PSSS_vs_WT
663	BAD-PSSS	Abdomen	8	Bgal	0.150345	BAD-PSSS_vs_WT
664	BAD-PSSS	Abdomen	8	Bgal	0.104434	BAD-PSSS_vs_WT
665	BAD-PSSS	Abdomen	8	Bgal	0.0646883	BAD-PSSS_vs_WT
666	BAD-PSSS	Abdomen	8	Bgal	0.133566	BAD-PSSS_vs_WT
667	BAD-PSSS	Abdomen	8	Bgal	0.108998	BAD-PSSS_vs_WT
668	BAD-PSSS	Thorax	8	Bgal	0.0953805	BAD-PSSS_vs_WT
669	BAD-PSSS	Thorax	8	Bgal	0.153058	BAD-PSSS_vs_WT
670	BAD-PSSS	Thorax	8	Bgal	0.077625	BAD-PSSS_vs_WT
671	BAD-PSSS	Abdomen	9	Bgal	0.207077	BAD-PSSS_vs_WT
672	BAD-PSSS	Abdomen	9	Bgal	0.169916	BAD-PSSS_vs_WT
673	BAD-PSSS	Abdomen	9	Bgal	0.193947	BAD-PSSS_vs_WT
674	BAD-PSSS	Abdomen	9	Bgal	0.061343	BAD-PSSS_vs_WT
675	BAD-PSSS	Abdomen	9	Bgal	0.144134	BAD-PSSS_vs_WT
676	BAD-PSSS	Abdomen	9	Bgal	0.117891	BAD-PSSS_vs_WT
677	BAD-PSSS	Abdomen	9	Bgal	0.0880937	BAD-PSSS_vs_WT
678	BAD-PSSS	Thorax	9	Bgal	0.0740002	BAD-PSSS_vs_WT
679	BAD-PSSS	Thorax	9	Bgal	0.107155	BAD-PSSS_vs_WT
680	BAD-PSSS	Thorax	9	Bgal	0.0286517	BAD-PSSS_vs_WT
681	BAD-PSSS	Abdomen	10	Bgal	0.0481354	BAD-PSSS_vs_WT
682	BAD-PSSS	Abdomen	10	Bgal	0.0628474	BAD-PSSS_vs_WT
683	BAD-PSSS	Abdomen	10	Bgal	0.107471	BAD-PSSS_vs_WT
684	BAD-PSSS	Abdomen	10	Bgal	0.0524714	BAD-PSSS_vs_WT
685	BAD-PSSS	Abdomen	10	Bgal	0.0900059	BAD-PSSS_vs_WT
686	BAD-PSSS	Abdomen	10	Bgal	0.0301874	BAD-PSSS_vs_WT
687	BAD-PSSS	Abdomen	10	Bgal	0.0101462	BAD-PSSS_vs_WT
688	BAD-PSSS	Thorax	10	Bgal	0.0434955	BAD-PSSS_vs_WT
689	BAD-PSSS	Thorax	10	Bgal	0.0600003	BAD-PSSS_vs_WT
690	BAD-PSSS	Thorax	10	Bgal	0.0313092	BAD-PSSS_vs_WT
691	BAD-PSSS	Abdomen	11	Bgal	0.0882815	BAD-PSSS_vs_WT
692	BAD-PSSS	Abdomen	11	Bgal	0.148924	BAD-PSSS_vs_WT
693	BAD-PSSS	Abdomen	11	Bgal	0.112745	BAD-PSSS_vs_WT
694	BAD-PSSS	Abdomen	11	Bgal	0.139228	BAD-PSSS_vs_WT
695	BAD-PSSS	Abdomen	11	Bgal	0.152417	BAD-PSSS_vs_WT
696	BAD-PSSS	Abdomen	11	Bgal	0.174602	BAD-PSSS_vs_WT
697	BAD-PSSS	Abdomen	11	Bgal	0.063371	BAD-PSSS_vs_WT
698	BAD-PSSS	Thorax	11	Bgal	0.102599	BAD-PSSS_vs_WT
699	BAD-PSSS	Thorax	11	Bgal	0.107732	BAD-PSSS_vs_WT
700	BAD-PSSS	Thorax	11	Bgal	0.0291095	BAD-PSSS_vs_WT
701	BAD-PSSS	Abdomen	12	Bgal	0.190526	BAD-PSSS_vs_WT
702	BAD-PSSS	Abdomen	12	Bgal	0.0779854	BAD-PSSS_vs_WT
703	BAD-PSSS	Abdomen	12	Bgal	0.146632	BAD-PSSS_vs_WT
704	BAD-PSSS	Abdomen	12	Bgal	0.103339	BAD-PSSS_vs_WT
705	BAD-PSSS	Abdomen	12	Bgal	0.132239	BAD-PSSS_vs_WT
706	BAD-PSSS	Abdomen	12	Bgal	0.05921	BAD-PSSS_vs_WT
707	BAD-PSSS	Abdomen	12	Bgal	0.104624	BAD-PSSS_vs_WT
708	BAD-PSSS	Thorax	12	Bgal	0.14911	BAD-PSSS_vs_WT
709	BAD-PSSS	Thorax	12	Bgal	0.0708379	BAD-PSSS_vs_WT
710	BAD-PSSS	Thorax	12	Bgal	0.0901936	BAD-PSSS_vs_WT
711	BAD-PSSS	Abdomen	13	Bgal	0.128354	BAD-PSSS_vs_WT
712	BAD-PSSS	Abdomen	13	Bgal	0.0565653	BAD-PSSS_vs_WT
713	BAD-PSSS	Abdomen	13	Bgal	0.051694	BAD-PSSS_vs_WT
714	BAD-PSSS	Abdomen	13	Bgal	0.582717	BAD-PSSS_vs_WT
715	BAD-PSSS	Abdomen	13	Bgal	0.0563077	BAD-PSSS_vs_WT
716	BAD-PSSS	Abdomen	13	Bgal	0.0814307	BAD-PSSS_vs_WT
717	BAD-PSSS	Abdomen	13	Bgal	0.00475534	BAD-PSSS_vs_WT
718	BAD-PSSS	Thorax	13	Bgal	0.0627936	BAD-PSSS_vs_WT
719	BAD-PSSS	Thorax	13	Bgal	0.0787387	BAD-PSSS_vs_WT
720	BAD-PSSS	Thorax	13	Bgal	0.119437	BAD-PSSS_vs_WT
721	BAD-PSSS	Abdomen	14	Bgal	0.250488	BAD-PSSS_vs_WT
722	BAD-PSSS	Abdomen	14	Bgal	0.116474	BAD-PSSS_vs_WT
723	BAD-PSSS	Abdomen	14	Bgal	0.37992	BAD-PSSS_vs_WT
724	BAD-PSSS	Abdomen	14	Bgal	0.114698	BAD-PSSS_vs_WT
725	BAD-PSSS	Abdomen	14	Bgal	0.0864218	BAD-PSSS_vs_WT
726	BAD-PSSS	Abdomen	14	Bgal	0.192656	BAD-PSSS_vs_WT
727	BAD-PSSS	Abdomen	14	Bgal	0.101425	BAD-PSSS_vs_WT
728	BAD-PSSS	Thorax	14	Bgal	0.0584223	BAD-PSSS_vs_WT
729	BAD-PSSS	Thorax	14	Bgal	0.189402	BAD-PSSS_vs_WT
730	BAD-PSSS	Thorax	14	Bgal	0.205842	BAD-PSSS_vs_WT
731	BAD-PSSS	Abdomen	15	Bgal	0.11797	BAD-PSSS_vs_WT
732	BAD-PSSS	Abdomen	15	Bgal	0.216163	BAD-PSSS_vs_WT
733	BAD-PSSS	Abdomen	15	Bgal	0.177679	BAD-PSSS_vs_WT
734	BAD-PSSS	Abdomen	15	Bgal	0.0665585	BAD-PSSS_vs_WT
735	BAD-PSSS	Abdomen	15	Bgal	0.153118	BAD-PSSS_vs_WT
736	BAD-PSSS	Abdomen	15	Bgal	0.111752	BAD-PSSS_vs_WT
737	BAD-PSSS	Abdomen	15	Bgal	0.0631105	BAD-PSSS_vs_WT
738	BAD-PSSS	Thorax	15	Bgal	0.123404	BAD-PSSS_vs_WT
739	BAD-PSSS	Thorax	15	Bgal	0.0780557	BAD-PSSS_vs_WT
740	BAD-PSSS	Thorax	15	Bgal	0.0883042	BAD-PSSS_vs_WT
741	BAD-PSSS	Abdomen	16	Bgal	0.0658258	BAD-PSSS_vs_WT
742	BAD-PSSS	Abdomen	16	Bgal	0.0547301	BAD-PSSS_vs_WT
743	BAD-PSSS	Abdomen	16	Bgal	0.0483017	BAD-PSSS_vs_WT
744	BAD-PSSS	Abdomen	16	Bgal	0.0602529	BAD-PSSS_vs_WT
745	BAD-PSSS	Abdomen	16	Bgal	0.0557137	BAD-PSSS_vs_WT
746	BAD-PSSS	Abdomen	16	Bgal	0.0904761	BAD-PSSS_vs_WT
747	BAD-PSSS	Abdomen	16	Bgal	-0.00709843	BAD-PSSS_vs_WT
748	BAD-PSSS	Thorax	16	Bgal	0.122675	BAD-PSSS_vs_WT
749	BAD-PSSS	Thorax	16	Bgal	0.0609795	BAD-PSSS_vs_WT
750	BAD-PSSS	Thorax	16	Bgal	0.094223	BAD-PSSS_vs_WT
751	BAD-PSSS	Abdomen	17	Bgal	0.0828094	BAD-PSSS_vs_WT
752	BAD-PSSS	Abdomen	17	Bgal	0.0750035	BAD-PSSS_vs_WT
753	BAD-PSSS	Abdomen	17	Bgal	0.149965	BAD-PSSS_vs_WT
754	BAD-PSSS	Abdomen	17	Bgal	0.0699402	BAD-PSSS_vs_WT
755	BAD-PSSS	Abdomen	17	Bgal	0.178219	BAD-PSSS_vs_WT
756	BAD-PSSS	Abdomen	17	Bgal	0.0889319	BAD-PSSS_vs_WT
757	BAD-PSSS	Abdomen	17	Bgal	0.0274663	BAD-PSSS_vs_WT
758	BAD-PSSS	Thorax	17	Bgal	0.0515288	BAD-PSSS_vs_WT
759	BAD-PSSS	Thorax	17	Bgal	0.105403	BAD-PSSS_vs_WT
760	BAD-PSSS	Thorax	17	Bgal	0.0584543	BAD-PSSS_vs_WT
761	BAD-PSSS	Abdomen	18	Bgal	0.0515062	BAD-PSSS_vs_WT
762	BAD-PSSS	Abdomen	18	Bgal	0.0795845	BAD-PSSS_vs_WT
763	BAD-PSSS	Abdomen	18	Bgal	0.103521	BAD-PSSS_vs_WT
764	BAD-PSSS	Abdomen	18	Bgal	0.171061	BAD-PSSS_vs_WT
765	BAD-PSSS	Abdomen	18	Bgal	0.0639658	BAD-PSSS_vs_WT
766	BAD-PSSS	Abdomen	18	Bgal	0.19247	BAD-PSSS_vs_WT
767	BAD-PSSS	Abdomen	18	Bgal	0.0969666	BAD-PSSS_vs_WT
768	BAD-PSSS	Thorax	18	Bgal	0.170737	BAD-PSSS_vs_WT
769	BAD-PSSS	Thorax	18	Bgal	0.143131	BAD-PSSS_vs_WT
770	BAD-PSSS	Thorax	18	Bgal	0.0574668	BAD-PSSS_vs_WT
771	BAD-PSSS	Abdomen	19	Bgal	0.0927424	BAD-PSSS_vs_WT
772	BAD-PSSS	Abdomen	19	Bgal	0.0943958	BAD-PSSS_vs_WT
773	BAD-PSSS	Abdomen	19	Bgal	0.0921559	BAD-PSSS_vs_WT
774	BAD-PSSS	Abdomen	19	Bgal	0.27345	BAD-PSSS_vs_WT
775	BAD-PSSS	Abdomen	19	Bgal	0.0550398	BAD-PSSS_vs_WT
776	BAD-PSSS	Abdomen	19	Bgal	0.0689007	BAD-PSSS_vs_WT
777	BAD-PSSS	Abdomen	19	Bgal	0.112835	BAD-PSSS_vs_WT
778	BAD-PSSS	Thorax	19	Bgal	0.13564	BAD-PSSS_vs_WT
779	BAD-PSSS	Thorax	19	Bgal	0.0568176	BAD-PSSS_vs_WT
780	BAD-PSSS	Thorax	19	Bgal	-0.00891252	BAD-PSSS_vs_WT
781	BAD-PSSS	Abdomen	20	Bgal	0.193769	BAD-PSSS_vs_WT
782	BAD-PSSS	Abdomen	20	Bgal	0.160352	BAD-PSSS_vs_WT
783	BAD-PSSS	Abdomen	20	Bgal	0.118805	BAD-PSSS_vs_WT
784	BAD-PSSS	Abdomen	20	Bgal	0.173383	BAD-PSSS_vs_WT
785	BAD-PSSS	Abdomen	20	Bgal	0.124601	BAD-PSSS_vs_WT
786	BAD-PSSS	Abdomen	20	Bgal	0.0746675	BAD-PSSS_vs_WT
787	BAD-PSSS	Abdomen	20	Bgal	0.150018	BAD-PSSS_vs_WT
788	BAD-PSSS	Thorax	20	Bgal	0.163067	BAD-PSSS_vs_WT
789	BAD-PSSS	Thorax	20	Bgal	0.149837	BAD-PSSS_vs_WT
790	BAD-PSSS	Thorax	20	Bgal	0.0687888	BAD-PSSS_vs_WT
791	BAD-WT	Abdomen	2	Bgal	0.866664	BAD-PSSS_vs_WT
792	BAD-WT	Abdomen	2	Bgal	0.55723	BAD-PSSS_vs_WT
793	BAD-WT	Abdomen	2	Bgal	0.999965	BAD-PSSS_vs_WT
794	BAD-WT	Abdomen	2	Bgal	0.872649	BAD-PSSS_vs_WT
795	BAD-WT	Abdomen	2	Bgal	0.792639	BAD-PSSS_vs_WT
796	BAD-WT	Abdomen	2	Bgal	1.04511	BAD-PSSS_vs_WT
797	BAD-WT	Abdomen	2	Bgal	1.27841	BAD-PSSS_vs_WT
798	BAD-WT	Thorax	2	Bgal	0.149071	BAD-PSSS_vs_WT
799	BAD-WT	Thorax	2	Bgal	0.0766361	BAD-PSSS_vs_WT
800	BAD-WT	Thorax	2	Bgal	0.197658	BAD-PSSS_vs_WT
801	BAD-WT	Abdomen	3	Bgal	1.34832	BAD-PSSS_vs_WT
802	BAD-WT	Abdomen	3	Bgal	0.405787	BAD-PSSS_vs_WT
803	BAD-WT	Abdomen	3	Bgal	0.849587	BAD-PSSS_vs_WT
804	BAD-WT	Abdomen	3	Bgal	1.43966	BAD-PSSS_vs_WT
805	BAD-WT	Abdomen	3	Bgal	0.722552	BAD-PSSS_vs_WT
806	BAD-WT	Abdomen	3	Bgal	0.565658	BAD-PSSS_vs_WT
807	BAD-WT	Abdomen	3	Bgal	0.743213	BAD-PSSS_vs_WT
808	BAD-WT	Thorax	3	Bgal	0.0706891	BAD-PSSS_vs_WT
809	BAD-WT	Thorax	3	Bgal	0.306562	BAD-PSSS_vs_WT
810	BAD-WT	Thorax	3	Bgal	0.169361	BAD-PSSS_vs_WT
811	BAD-WT	Abdomen	4	Bgal	1.21836	BAD-PSSS_vs_WT
812	BAD-WT	Abdomen	4	Bgal	1.52349	BAD-PSSS_vs_WT
813	BAD-WT	Abdomen	4	Bgal	0.640801	BAD-PSSS_vs_WT
814	BAD-WT	Abdomen	4	Bgal	1.12186	BAD-PSSS_vs_WT
815	BAD-WT	Abdomen	4	Bgal	0.749838	BAD-PSSS_vs_WT
816	BAD-WT	Abdomen	4	Bgal	0.626387	BAD-PSSS_vs_WT
817	BAD-WT	Abdomen	4	Bgal	0.995929	BAD-PSSS_vs_WT
818	BAD-WT	Thorax	4	Bgal	0.119902	BAD-PSSS_vs_WT
819	BAD-WT	Thorax	4	Bgal	0.0594356	BAD-PSSS_vs_WT
820	BAD-WT	Thorax	4	Bgal	0.280287	BAD-PSSS_vs_WT
821	BAD-WT	Abdomen	5	Bgal	0.943526	BAD-PSSS_vs_WT
822	BAD-WT	Abdomen	5	Bgal	0.715301	BAD-PSSS_vs_WT
823	BAD-WT	Abdomen	5	Bgal	1.10299	BAD-PSSS_vs_WT
824	BAD-WT	Abdomen	5	Bgal	0.812164	BAD-PSSS_vs_WT
825	BAD-WT	Abdomen	5	Bgal	1.23345	BAD-PSSS_vs_WT
826	BAD-WT	Abdomen	5	Bgal	1.5321	BAD-PSSS_vs_WT
827	BAD-WT	Abdomen	5	Bgal	0.619539	BAD-PSSS_vs_WT
828	BAD-WT	Thorax	5	Bgal	0.151773	BAD-PSSS_vs_WT
829	BAD-WT	Thorax	5	Bgal	0.12893	BAD-PSSS_vs_WT
830	BAD-WT	Thorax	5	Bgal	0.118284	BAD-PSSS_vs_WT
831	BAD-WT	Abdomen	6	Bgal	0.951174	BAD-PSSS_vs_WT
832	BAD-WT	Abdomen	6	Bgal	0.905945	BAD-PSSS_vs_WT
833	BAD-WT	Abdomen	6	Bgal	0.878155	BAD-PSSS_vs_WT
834	BAD-WT	Abdomen	6	Bgal	0.808582	BAD-PSSS_vs_WT
835	BAD-WT	Abdomen	6	Bgal	0.861465	BAD-PSSS_vs_WT
836	BAD-WT	Abdomen	6	Bgal	0.77971	BAD-PSSS_vs_WT
837	BAD-WT	Abdomen	6	Bgal	1.15944	BAD-PSSS_vs_WT
838	BAD-WT	Thorax	6	Bgal	0.216517	BAD-PSSS_vs_WT
839	BAD-WT	Thorax	6	Bgal	0.213555	BAD-PSSS_vs_WT
840	BAD-WT	Thorax	6	Bgal	0.180126	BAD-PSSS_vs_WT
841	BAD-WT	Abdomen	7	Bgal	0.726904	BAD-PSSS_vs_WT
842	BAD-WT	Abdomen	7	Bgal	0.857578	BAD-PSSS_vs_WT
843	BAD-WT	Abdomen	7	Bgal	0.746871	BAD-PSSS_vs_WT
844	BAD-WT	Abdomen	7	Bgal	1.20169	BAD-PSSS_vs_WT
845	BAD-WT	Abdomen	7	Bgal	0.528504	BAD-PSSS_vs_WT
846	BAD-WT	Abdomen	7	Bgal	0.721827	BAD-PSSS_vs_WT
847	BAD-WT	Abdomen	7	Bgal	0.739799	BAD-PSSS_vs_WT
848	BAD-WT	Thorax	7	Bgal	0.141575	BAD-PSSS_vs_WT
849	BAD-WT	Thorax	7	Bgal	0.0976045	BAD-PSSS_vs_WT
850	BAD-WT	Thorax	7	Bgal	0.106371	BAD-PSSS_vs_WT
851	BAD-WT	Abdomen	8	Bgal	0.753034	BAD-PSSS_vs_WT
852	BAD-WT	Abdomen	8	Bgal	0.629807	BAD-PSSS_vs_WT
853	BAD-WT	Abdomen	8	Bgal	0.647667	BAD-PSSS_vs_WT
854	BAD-WT	Abdomen	8	Bgal	0.732973	BAD-PSSS_vs_WT
855	BAD-WT	Abdomen	8	Bgal	0.549736	BAD-PSSS_vs_WT
856	BAD-WT	Abdomen	8	Bgal	0.523427	BAD-PSSS_vs_WT
857	BAD-WT	Abdomen	8	Bgal	0.606883	BAD-PSSS_vs_WT
858	BAD-WT	Thorax	8	Bgal	0.0364016	BAD-PSSS_vs_WT
859	BAD-WT	Thorax	8	Bgal	0.117929	BAD-PSSS_vs_WT
860	BAD-WT	Thorax	8	Bgal	0.112785	BAD-PSSS_vs_WT
861	BAD-WT	Abdomen	9	Bgal	1.47095	BAD-PSSS_vs_WT
862	BAD-WT	Abdomen	9	Bgal	1.23615	BAD-PSSS_vs_WT
863	BAD-WT	Abdomen	9	Bgal	1.01696	BAD-PSSS_vs_WT
864	BAD-WT	Abdomen	9	Bgal	0.978308	BAD-PSSS_vs_WT
865	BAD-WT	Abdomen	9	Bgal	1.56454	BAD-PSSS_vs_WT
866	BAD-WT	Abdomen	9	Bgal	1.11478	BAD-PSSS_vs_WT
867	BAD-WT	Abdomen	9	Bgal	0.647136	BAD-PSSS_vs_WT
868	BAD-WT	Thorax	9	Bgal	0.138247	BAD-PSSS_vs_WT
869	BAD-WT	Thorax	9	Bgal	0.107963	BAD-PSSS_vs_WT
870	BAD-WT	Thorax	9	Bgal	0.260884	BAD-PSSS_vs_WT
871	BAD-WT	Abdomen	10	Bgal	0.649165	BAD-PSSS_vs_WT
872	BAD-WT	Abdomen	10	Bgal	0.781534	BAD-PSSS_vs_WT
873	BAD-WT	Abdomen	10	Bgal	0.684164	BAD-PSSS_vs_WT
874	BAD-WT	Abdomen	10	Bgal	0.897944	BAD-PSSS_vs_WT
875	BAD-WT	Abdomen	10	Bgal	0.998371	BAD-PSSS_vs_WT
876	BAD-WT	Abdomen	10	Bgal	0.457401	BAD-PSSS_vs_WT
877	BAD-WT	Abdomen	10	Bgal	0.4089	BAD-PSSS_vs_WT
878	BAD-WT	Thorax	10	Bgal	0.203374	BAD-PSSS_vs_WT
879	BAD-WT	Thorax	10	Bgal	0.10777	BAD-PSSS_vs_WT
880	BAD-WT	Thorax	10	Bgal	0.0712955	BAD-PSSS_vs_WT
881	BAD-WT	Abdomen	11	Bgal	1.54414	BAD-PSSS_vs_WT
882	BAD-WT	Abdomen	11	Bgal	1.28406	BAD-PSSS_vs_WT
883	BAD-WT	Abdomen	11	Bgal	0.798637	BAD-PSSS_vs_WT
884	BAD-WT	Abdomen	11	Bgal	1.3476	BAD-PSSS_vs_WT
885	BAD-WT	Abdomen	11	Bgal	1.44902	BAD-PSSS_vs_WT
886	BAD-WT	Abdomen	11	Bgal	1.2564	BAD-PSSS_vs_WT
887	BAD-WT	Abdomen	11	Bgal	1.01804	BAD-PSSS_vs_WT
888	BAD-WT	Thorax	11	Bgal	0.087612	BAD-PSSS_vs_WT
889	BAD-WT	Thorax	11	Bgal	0.300938	BAD-PSSS_vs_WT
890	BAD-WT	Thorax	11	Bgal	0.376245	BAD-PSSS_vs_WT
891	BAD-WT	Abdomen	12	Bgal	1.48376	BAD-PSSS_vs_WT
892	BAD-WT	Abdomen	12	Bgal	0.818507	BAD-PSSS_vs_WT
893	BAD-WT	Abdomen	12	Bgal	1.22612	BAD-PSSS_vs_WT
894	BAD-WT	Abdomen	12	Bgal	0.592634	BAD-PSSS_vs_WT
895	BAD-WT	Abdomen	12	Bgal	0.997537	BAD-PSSS_vs_WT
896	BAD-WT	Abdomen	12	Bgal	0.831864	BAD-PSSS_vs_WT
897	BAD-WT	Abdomen	12	Bgal	1.15599	BAD-PSSS_vs_WT
898	BAD-WT	Thorax	12	Bgal	0.0995412	BAD-PSSS_vs_WT
899	BAD-WT	Thorax	12	Bgal	0.300519	BAD-PSSS_vs_WT
900	BAD-WT	Thorax	12	Bgal	0.230494	BAD-PSSS_vs_WT
901	BAD-WT	Abdomen	13	Bgal	1.28013	BAD-PSSS_vs_WT
902	BAD-WT	Abdomen	13	Bgal	0.885485	BAD-PSSS_vs_WT
903	BAD-WT	Abdomen	13	Bgal	0.825398	BAD-PSSS_vs_WT
904	BAD-WT	Abdomen	13	Bgal	0.971136	BAD-PSSS_vs_WT
905	BAD-WT	Abdomen	13	Bgal	0.871666	BAD-PSSS_vs_WT
906	BAD-WT	Abdomen	13	Bgal	1.13083	BAD-PSSS_vs_WT
907	BAD-WT	Abdomen	13	Bgal	1.09813	BAD-PSSS_vs_WT
908	BAD-WT	Thorax	13	Bgal	0.105038	BAD-PSSS_vs_WT
909	BAD-WT	Thorax	13	Bgal	0.103113	BAD-PSSS_vs_WT
910	BAD-WT	Thorax	13	Bgal	0.127902	BAD-PSSS_vs_WT
911	BAD-WT	Abdomen	14	Bgal	0.863653	BAD-PSSS_vs_WT
912	BAD-WT	Abdomen	14	Bgal	0.916868	BAD-PSSS_vs_WT
913	BAD-WT	Abdomen	14	Bgal	0.839991	BAD-PSSS_vs_WT
914	BAD-WT	Abdomen	14	Bgal	1.16283	BAD-PSSS_vs_WT
915	BAD-WT	Abdomen	14	Bgal	1.23214	BAD-PSSS_vs_WT
916	BAD-WT	Abdomen	14	Bgal	0.872514	BAD-PSSS_vs_WT
917	BAD-WT	Abdomen	14	Bgal	0.537565	BAD-PSSS_vs_WT
918	BAD-WT	Thorax	14	Bgal	0.120734	BAD-PSSS_vs_WT
919	BAD-WT	Thorax	14	Bgal	0.115648	BAD-PSSS_vs_WT
920	BAD-WT	Thorax	14	Bgal	0.110454	BAD-PSSS_vs_WT
921	BAD-WT	Abdomen	16	Bgal	1.15046	BAD-PSSS_vs_WT
922	BAD-WT	Abdomen	16	Bgal	0.882924	BAD-PSSS_vs_WT
923	BAD-WT	Abdomen	16	Bgal	1.58744	BAD-PSSS_vs_WT
924	BAD-WT	Abdomen	16	Bgal	1.10349	BAD-PSSS_vs_WT
925	BAD-WT	Abdomen	16	Bgal	1.21048	BAD-PSSS_vs_WT
926	BAD-WT	Abdomen	16	Bgal	1.16037	BAD-PSSS_vs_WT
927	BAD-WT	Abdomen	16	Bgal	0.706989	BAD-PSSS_vs_WT
928	BAD-WT	Thorax	16	Bgal	0.129888	BAD-PSSS_vs_WT
929	BAD-WT	Thorax	16	Bgal	0.270954	BAD-PSSS_vs_WT
930	BAD-WT	Thorax	16	Bgal	0.233316	BAD-PSSS_vs_WT
931	BAD-WT	Abdomen	17	Bgal	1.58297	BAD-PSSS_vs_WT
932	BAD-WT	Abdomen	17	Bgal	1.47911	BAD-PSSS_vs_WT
933	BAD-WT	Abdomen	17	Bgal	1.09429	BAD-PSSS_vs_WT
934	BAD-WT	Abdomen	17	Bgal	0.947827	BAD-PSSS_vs_WT
935	BAD-WT	Abdomen	17	Bgal	0.817409	BAD-PSSS_vs_WT
936	BAD-WT	Abdomen	17	Bgal	0.68843	BAD-PSSS_vs_WT
937	BAD-WT	Abdomen	17	Bgal	0.830247	BAD-PSSS_vs_WT
938	BAD-WT	Thorax	17	Bgal	0.099545	BAD-PSSS_vs_WT
939	BAD-WT	Thorax	17	Bgal	0.376472	BAD-PSSS_vs_WT
940	BAD-WT	Thorax	17	Bgal	0.105564	BAD-PSSS_vs_WT
941	BAD-WT	Abdomen	18	Bgal	0.982377	BAD-PSSS_vs_WT
942	BAD-WT	Abdomen	18	Bgal	1.44608	BAD-PSSS_vs_WT
943	BAD-WT	Abdomen	18	Bgal	1.13469	BAD-PSSS_vs_WT
944	BAD-WT	Abdomen	18	Bgal	0.798319	BAD-PSSS_vs_WT
945	BAD-WT	Abdomen	18	Bgal	1.04834	BAD-PSSS_vs_WT
946	BAD-WT	Abdomen	18	Bgal	0.75636	BAD-PSSS_vs_WT
947	BAD-WT	Abdomen	18	Bgal	0.759486	BAD-PSSS_vs_WT
948	BAD-WT	Thorax	18	Bgal	0.0909835	BAD-PSSS_vs_WT
949	BAD-WT	Thorax	18	Bgal	0.234694	BAD-PSSS_vs_WT
950	BAD-WT	Thorax	18	Bgal	0.105612	BAD-PSSS_vs_WT
951	BAD-WT	Abdomen	19	Bgal	0.884326	BAD-PSSS_vs_WT
952	BAD-WT	Abdomen	19	Bgal	1.43664	BAD-PSSS_vs_WT
953	BAD-WT	Abdomen	19	Bgal	0.79658	BAD-PSSS_vs_WT
954	BAD-WT	Abdomen	19	Bgal	1.49385	BAD-PSSS_vs_WT
955	BAD-WT	Abdomen	19	Bgal	1.31405	BAD-PSSS_vs_WT
956	BAD-WT	Abdomen	19	Bgal	0.798913	BAD-PSSS_vs_WT
957	BAD-WT	Abdomen	19	Bgal	0.909976	BAD-PSSS_vs_WT
958	BAD-WT	Thorax	19	Bgal	0.19328	BAD-PSSS_vs_WT
959	BAD-WT	Thorax	19	Bgal	0.138734	BAD-PSSS_vs_WT
960	BAD-WT	Thorax	19	Bgal	0.15181	BAD-PSSS_vs_WT
961	BAD-WT	Abdomen	20	Bgal	1.40205	BAD-PSSS_vs_WT
962	BAD-WT	Abdomen	20	Bgal	0.642946	BAD-PSSS_vs_WT
963	BAD-WT	Abdomen	20	Bgal	1.96776	BAD-PSSS_vs_WT
964	BAD-WT	Abdomen	20	Bgal	1.46331	BAD-PSSS_vs_WT
965	BAD-WT	Abdomen	20	Bgal	1.06276	BAD-PSSS_vs_WT
966	BAD-WT	Abdomen	20	Bgal	0.734462	BAD-PSSS_vs_WT
967	BAD-WT	Abdomen	20	Bgal	0.941926	BAD-PSSS_vs_WT
968	BAD-WT	Thorax	20	Bgal	0.296679	BAD-PSSS_vs_WT
969	BAD-WT	Thorax	20	Bgal	0.199949	BAD-PSSS_vs_WT
970	BAD-WT	Thorax	20	Bgal	0.161967	BAD-PSSS_vs_WT
971	BAD-WT	Abdomen	21	Bgal	1.08803	BAD-PSSS_vs_WT
972	BAD-WT	Abdomen	21	Bgal	1.3378	BAD-PSSS_vs_WT
973	BAD-WT	Abdomen	21	Bgal	1.01744	BAD-PSSS_vs_WT
974	BAD-WT	Abdomen	21	Bgal	0.860888	BAD-PSSS_vs_WT
975	BAD-WT	Abdomen	21	Bgal	0.799169	BAD-PSSS_vs_WT
976	BAD-WT	Abdomen	21	Bgal	0.765445	BAD-PSSS_vs_WT
977	BAD-WT	Abdomen	21	Bgal	0.804803	BAD-PSSS_vs_WT
978	BAD-WT	Thorax	21	Bgal	0.0840774	BAD-PSSS_vs_WT
979	BAD-WT	Thorax	21	Bgal	0.0945947	BAD-PSSS_vs_WT
980	BAD-WT	Thorax	21	Bgal	0.129253	BAD-PSSS_vs_WT
981	BAD-WT	Abdomen	22	Bgal	1.02378	BAD-PSSS_vs_WT
982	BAD-WT	Abdomen	22	Bgal	1.34888	BAD-PSSS_vs_WT
983	BAD-WT	Abdomen	22	Bgal	1.36083	BAD-PSSS_vs_WT
984	BAD-WT	Abdomen	22	Bgal	1.04226	BAD-PSSS_vs_WT
985	BAD-WT	Abdomen	22	Bgal	0.781065	BAD-PSSS_vs_WT
986	BAD-WT	Abdomen	22	Bgal	1.37834	BAD-PSSS_vs_WT
987	BAD-WT	Abdomen	22	Bgal	1.12146	BAD-PSSS_vs_WT
988	BAD-WT	Thorax	22	Bgal	0.238376	BAD-PSSS_vs_WT
989	BAD-WT	Thorax	22	Bgal	0.340551	BAD-PSSS_vs_WT
990	BAD-WT	Thorax	22	Bgal	0.15925	BAD-PSSS_vs_WT
991	BAD-WT	Abdomen	23	Bgal	1.39387	BAD-PSSS_vs_WT
992	BAD-WT	Abdomen	23	Bgal	1.30352	BAD-PSSS_vs_WT
993	BAD-WT	Abdomen	23	Bgal	1.48414	BAD-PSSS_vs_WT
994	BAD-WT	Abdomen	23	Bgal	1.19901	BAD-PSSS_vs_WT
995	BAD-WT	Abdomen	23	Bgal	0.930273	BAD-PSSS_vs_WT
996	BAD-WT	Abdomen	23	Bgal	1.00197	BAD-PSSS_vs_WT
997	BAD-WT	Abdomen	23	Bgal	1.00666	BAD-PSSS_vs_WT
998	BAD-WT	Thorax	23	Bgal	0.269582	BAD-PSSS_vs_WT
999	BAD-WT	Thorax	23	Bgal	0.246864	BAD-PSSS_vs_WT
1000	BAD-WT	Thorax	23	Bgal	0.277159	BAD-PSSS_vs_WT
1001	BAD-WT	Abdomen	24	Bgal	1.26121	BAD-PSSS_vs_WT
1002	BAD-WT	Abdomen	24	Bgal	1.4289	BAD-PSSS_vs_WT
1003	BAD-WT	Abdomen	24	Bgal	1.05618	BAD-PSSS_vs_WT
1004	BAD-WT	Abdomen	24	Bgal	1.34561	BAD-PSSS_vs_WT
1005	BAD-WT	Abdomen	24	Bgal	1.17393	BAD-PSSS_vs_WT
1006	BAD-WT	Abdomen	24	Bgal	0.901855	BAD-PSSS_vs_WT
1007	BAD-WT	Abdomen	24	Bgal	0.93172	BAD-PSSS_vs_WT
1008	BAD-WT	Thorax	24	Bgal	0.157007	BAD-PSSS_vs_WT
1009	BAD-WT	Thorax	24	Bgal	0.155758	BAD-PSSS_vs_WT
1010	BAD-WT	Thorax	24	Bgal	0.273121	BAD-PSSS_vs_WT
1011	BAD-PSSS	Abdomen	1	Sens	0.382812	BAD-PSSS_vs_WT
1012	BAD-PSSS	Abdomen	1	Sens	1.43541	BAD-PSSS_vs_WT
1013	BAD-PSSS	Abdomen	1	Sens	0.636421	BAD-PSSS_vs_WT
1014	BAD-PSSS	Abdomen	1	Sens	1.99874	BAD-PSSS_vs_WT
1015	BAD-PSSS	Abdomen	1	Sens	1.39677	BAD-PSSS_vs_WT
1016	BAD-PSSS	Abdomen	1	Sens	2.19233	BAD-PSSS_vs_WT
1017	BAD-PSSS	Abdomen	1	Sens	1.97574	BAD-PSSS_vs_WT
1018	BAD-PSSS	Thorax	1	Sens	0.873429	BAD-PSSS_vs_WT
1019	BAD-PSSS	Thorax	1	Sens	0.536404	BAD-PSSS_vs_WT
1020	BAD-PSSS	Thorax	1	Sens	0.577443	BAD-PSSS_vs_WT
1021	BAD-PSSS	Abdomen	2	Sens	1.57504	BAD-PSSS_vs_WT
1022	BAD-PSSS	Abdomen	2	Sens	1.38947	BAD-PSSS_vs_WT
1023	BAD-PSSS	Abdomen	2	Sens	1.7159	BAD-PSSS_vs_WT
1024	BAD-PSSS	Abdomen	2	Sens	0.440425	BAD-PSSS_vs_WT
1025	BAD-PSSS	Abdomen	2	Sens	0.807459	BAD-PSSS_vs_WT
1026	BAD-PSSS	Abdomen	2	Sens	1.34815	BAD-PSSS_vs_WT
1027	BAD-PSSS	Abdomen	2	Sens	0.559368	BAD-PSSS_vs_WT
1028	BAD-PSSS	Thorax	2	Sens	0.797394	BAD-PSSS_vs_WT
1029	BAD-PSSS	Thorax	2	Sens	1.12427	BAD-PSSS_vs_WT
1030	BAD-PSSS	Thorax	2	Sens	0.938574	BAD-PSSS_vs_WT
1031	BAD-PSSS	Abdomen	3	Sens	2.10187	BAD-PSSS_vs_WT
1032	BAD-PSSS	Abdomen	3	Sens	1.70759	BAD-PSSS_vs_WT
1033	BAD-PSSS	Abdomen	3	Sens	1.82212	BAD-PSSS_vs_WT
1034	BAD-PSSS	Abdomen	3	Sens	0.117111	BAD-PSSS_vs_WT
1035	BAD-PSSS	Abdomen	3	Sens	0.0259589	BAD-PSSS_vs_WT
1036	BAD-PSSS	Abdomen	3	Sens	1.69831	BAD-PSSS_vs_WT
1037	BAD-PSSS	Abdomen	3	Sens	0.724324	BAD-PSSS_vs_WT
1038	BAD-PSSS	Thorax	3	Sens	1.35212	BAD-PSSS_vs_WT
1039	BAD-PSSS	Thorax	3	Sens	1.19773	BAD-PSSS_vs_WT
1040	BAD-PSSS	Thorax	3	Sens	2.02182	BAD-PSSS_vs_WT
1041	BAD-PSSS	Abdomen	4	Sens	2.25661	BAD-PSSS_vs_WT
1042	BAD-PSSS	Abdomen	4	Sens	1.66032	BAD-PSSS_vs_WT
1043	BAD-PSSS	Abdomen	4	Sens	1.13865	BAD-PSSS_vs_WT
1044	BAD-PSSS	Abdomen	4	Sens	2.02439	BAD-PSSS_vs_WT
1045	BAD-PSSS	Abdomen	4	Sens	1.24116	BAD-PSSS_vs_WT
1046	BAD-PSSS	Abdomen	4	Sens	1.69218	BAD-PSSS_vs_WT
1047	BAD-PSSS	Abdomen	4	Sens	1.12647	BAD-PSSS_vs_WT
1048	BAD-PSSS	Thorax	4	Sens	0.999323	BAD-PSSS_vs_WT
1049	BAD-PSSS	Thorax	4	Sens	1.67418	BAD-PSSS_vs_WT
1050	BAD-PSSS	Thorax	4	Sens	0.630625	BAD-PSSS_vs_WT
1051	BAD-PSSS	Abdomen	6	Sens	1.88908	BAD-PSSS_vs_WT
1052	BAD-PSSS	Abdomen	6	Sens	0.121426	BAD-PSSS_vs_WT
1053	BAD-PSSS	Abdomen	6	Sens	0.358651	BAD-PSSS_vs_WT
1054	BAD-PSSS	Abdomen	6	Sens	1.29469	BAD-PSSS_vs_WT
1055	BAD-PSSS	Abdomen	6	Sens	0.111516	BAD-PSSS_vs_WT
1056	BAD-PSSS	Abdomen	6	Sens	0.213033	BAD-PSSS_vs_WT
1057	BAD-PSSS	Abdomen	6	Sens	1.01925	BAD-PSSS_vs_WT
1058	BAD-PSSS	Thorax	6	Sens	1.3257	BAD-PSSS_vs_WT
1059	BAD-PSSS	Thorax	6	Sens	1.85667	BAD-PSSS_vs_WT
1060	BAD-PSSS	Thorax	6	Sens	0.607131	BAD-PSSS_vs_WT
1061	BAD-PSSS	Abdomen	7	Sens	1.00827	BAD-PSSS_vs_WT
1062	BAD-PSSS	Abdomen	7	Sens	1.27484	BAD-PSSS_vs_WT
1063	BAD-PSSS	Abdomen	7	Sens	2.7385	BAD-PSSS_vs_WT
1064	BAD-PSSS	Abdomen	7	Sens	2.6104	BAD-PSSS_vs_WT
1065	BAD-PSSS	Abdomen	7	Sens	1.97178	BAD-PSSS_vs_WT
1066	BAD-PSSS	Abdomen	7	Sens	1.34178	BAD-PSSS_vs_WT
1067	BAD-PSSS	Abdomen	7	Sens	1.14881	BAD-PSSS_vs_WT
1068	BAD-PSSS	Thorax	7	Sens	2.76642	BAD-PSSS_vs_WT
1069	BAD-PSSS	Thorax	7	Sens	2.21389	BAD-PSSS_vs_WT
1070	BAD-PSSS	Thorax	7	Sens	2.4638	BAD-PSSS_vs_WT
1071	BAD-PSSS	Abdomen	8	Sens	1.56401	BAD-PSSS_vs_WT
1072	BAD-PSSS	Abdomen	8	Sens	1.54495	BAD-PSSS_vs_WT
1073	BAD-PSSS	Abdomen	8	Sens	1.92051	BAD-PSSS_vs_WT
1074	BAD-PSSS	Abdomen	8	Sens	2.10803	BAD-PSSS_vs_WT
1075	BAD-PSSS	Abdomen	8	Sens	1.20917	BAD-PSSS_vs_WT
1076	BAD-PSSS	Abdomen	8	Sens	2.24244	BAD-PSSS_vs_WT
1077	BAD-PSSS	Abdomen	8	Sens	1.74971	BAD-PSSS_vs_WT
1078	BAD-PSSS	Thorax	8	Sens	1.97117	BAD-PSSS_vs_WT
1079	BAD-PSSS	Thorax	8	Sens	0.816466	BAD-PSSS_vs_WT
1080	BAD-PSSS	Thorax	8	Sens	0.505542	BAD-PSSS_vs_WT
1081	BAD-PSSS	Abdomen	9	Sens	1.37313	BAD-PSSS_vs_WT
1082	BAD-PSSS	Abdomen	9	Sens	1.29317	BAD-PSSS_vs_WT
1083	BAD-PSSS	Abdomen	9	Sens	2.22767	BAD-PSSS_vs_WT
1084	BAD-PSSS	Abdomen	9	Sens	0.787176	BAD-PSSS_vs_WT
1085	BAD-PSSS	Abdomen	9	Sens	1.30923	BAD-PSSS_vs_WT
1086	BAD-PSSS	Abdomen	9	Sens	1.28372	BAD-PSSS_vs_WT
1087	BAD-PSSS	Abdomen	9	Sens	0.986852	BAD-PSSS_vs_WT
1088	BAD-PSSS	Thorax	9	Sens	1.97783	BAD-PSSS_vs_WT
1089	BAD-PSSS	Thorax	9	Sens	1.74784	BAD-PSSS_vs_WT
1090	BAD-PSSS	Thorax	9	Sens	1.43251	BAD-PSSS_vs_WT
1091	BAD-PSSS	Abdomen	10	Sens	0.486417	BAD-PSSS_vs_WT
1092	BAD-PSSS	Abdomen	10	Sens	0.495068	BAD-PSSS_vs_WT
1093	BAD-PSSS	Abdomen	10	Sens	0.61422	BAD-PSSS_vs_WT
1094	BAD-PSSS	Abdomen	10	Sens	0.138363	BAD-PSSS_vs_WT
1095	BAD-PSSS	Abdomen	10	Sens	0.355613	BAD-PSSS_vs_WT
1096	BAD-PSSS	Abdomen	10	Sens	0.385895	BAD-PSSS_vs_WT
1097	BAD-PSSS	Abdomen	10	Sens	0.784672	BAD-PSSS_vs_WT
1098	BAD-PSSS	Thorax	10	Sens	0.414855	BAD-PSSS_vs_WT
1099	BAD-PSSS	Thorax	10	Sens	0.275773	BAD-PSSS_vs_WT
1100	BAD-PSSS	Thorax	10	Sens	0.23747	BAD-PSSS_vs_WT
1101	BAD-PSSS	Abdomen	11	Sens	1.07612	BAD-PSSS_vs_WT
1102	BAD-PSSS	Abdomen	11	Sens	1.31189	BAD-PSSS_vs_WT
1103	BAD-PSSS	Abdomen	11	Sens	2.83917	BAD-PSSS_vs_WT
1104	BAD-PSSS	Abdomen	11	Sens	2.65409	BAD-PSSS_vs_WT
1105	BAD-PSSS	Abdomen	11	Sens	1.33914	BAD-PSSS_vs_WT
1106	BAD-PSSS	Abdomen	11	Sens	2.02357	BAD-PSSS_vs_WT
1107	BAD-PSSS	Abdomen	11	Sens	1.17088	BAD-PSSS_vs_WT
1108	BAD-PSSS	Thorax	11	Sens	2.70623	BAD-PSSS_vs_WT
1109	BAD-PSSS	Thorax	11	Sens	2.33986	BAD-PSSS_vs_WT
1110	BAD-PSSS	Thorax	11	Sens	0.80372	BAD-PSSS_vs_WT
1111	BAD-PSSS	Abdomen	12	Sens	1.59405	BAD-PSSS_vs_WT
1112	BAD-PSSS	Abdomen	12	Sens	1.52502	BAD-PSSS_vs_WT
1113	BAD-PSSS	Abdomen	12	Sens	1.89986	BAD-PSSS_vs_WT
1114	BAD-PSSS	Abdomen	12	Sens	2.07547	BAD-PSSS_vs_WT
1115	BAD-PSSS	Abdomen	12	Sens	2.47871	BAD-PSSS_vs_WT
1116	BAD-PSSS	Abdomen	12	Sens	1.22184	BAD-PSSS_vs_WT
1117	BAD-PSSS	Abdomen	12	Sens	1.64147	BAD-PSSS_vs_WT
1118	BAD-PSSS	Thorax	12	Sens	0.928259	BAD-PSSS_vs_WT
1119	BAD-PSSS	Thorax	12	Sens	0.467488	BAD-PSSS_vs_WT
1120	BAD-PSSS	Thorax	12	Sens	1.8934	BAD-PSSS_vs_WT
1121	BAD-PSSS	Abdomen	13	Sens	0.535104	BAD-PSSS_vs_WT
1122	BAD-PSSS	Abdomen	13	Sens	0.326777	BAD-PSSS_vs_WT
1123	BAD-PSSS	Abdomen	13	Sens	0.273528	BAD-PSSS_vs_WT
1124	BAD-PSSS	Abdomen	13	Sens	0.120564	BAD-PSSS_vs_WT
1125	BAD-PSSS	Abdomen	13	Sens	0.330205	BAD-PSSS_vs_WT
1126	BAD-PSSS	Abdomen	13	Sens	0.248796	BAD-PSSS_vs_WT
1127	BAD-PSSS	Abdomen	13	Sens	0.829302	BAD-PSSS_vs_WT
1128	BAD-PSSS	Thorax	13	Sens	0.371267	BAD-PSSS_vs_WT
1129	BAD-PSSS	Thorax	13	Sens	0.388359	BAD-PSSS_vs_WT
1130	BAD-PSSS	Thorax	13	Sens	0.775773	BAD-PSSS_vs_WT
1131	BAD-PSSS	Abdomen	14	Sens	1.19784	BAD-PSSS_vs_WT
1132	BAD-PSSS	Abdomen	14	Sens	1.06926	BAD-PSSS_vs_WT
1133	BAD-PSSS	Abdomen	14	Sens	0.597292	BAD-PSSS_vs_WT
1134	BAD-PSSS	Abdomen	14	Sens	0.214114	BAD-PSSS_vs_WT
1135	BAD-PSSS	Abdomen	14	Sens	1.19423	BAD-PSSS_vs_WT
1136	BAD-PSSS	Abdomen	14	Sens	1.02152	BAD-PSSS_vs_WT
1137	BAD-PSSS	Abdomen	14	Sens	0.84358	BAD-PSSS_vs_WT
1138	BAD-PSSS	Thorax	14	Sens	-0.00533325	BAD-PSSS_vs_WT
1139	BAD-PSSS	Thorax	14	Sens	1.5721	BAD-PSSS_vs_WT
1140	BAD-PSSS	Thorax	14	Sens	1.01292	BAD-PSSS_vs_WT
1141	BAD-PSSS	Abdomen	15	Sens	1.11456	BAD-PSSS_vs_WT
1142	BAD-PSSS	Abdomen	15	Sens	1.48499	BAD-PSSS_vs_WT
1143	BAD-PSSS	Abdomen	15	Sens	0.620815	BAD-PSSS_vs_WT
1144	BAD-PSSS	Abdomen	15	Sens	1.21156	BAD-PSSS_vs_WT
1145	BAD-PSSS	Abdomen	15	Sens	1.96521	BAD-PSSS_vs_WT
1146	BAD-PSSS	Abdomen	15	Sens	0.746528	BAD-PSSS_vs_WT
1147	BAD-PSSS	Abdomen	15	Sens	1.55887	BAD-PSSS_vs_WT
1148	BAD-PSSS	Thorax	15	Sens	1.42795	BAD-PSSS_vs_WT
1149	BAD-PSSS	Thorax	15	Sens	1.18096	BAD-PSSS_vs_WT
1150	BAD-PSSS	Thorax	15	Sens	0.767848	BAD-PSSS_vs_WT
1151	BAD-PSSS	Abdomen	16	Sens	0.402662	BAD-PSSS_vs_WT
1152	BAD-PSSS	Abdomen	16	Sens	0.214955	BAD-PSSS_vs_WT
1153	BAD-PSSS	Abdomen	16	Sens	0.862453	BAD-PSSS_vs_WT
1154	BAD-PSSS	Abdomen	16	Sens	0.369209	BAD-PSSS_vs_WT
1155	BAD-PSSS	Abdomen	16	Sens	0.293271	BAD-PSSS_vs_WT
1156	BAD-PSSS	Abdomen	16	Sens	0.360574	BAD-PSSS_vs_WT
1157	BAD-PSSS	Abdomen	16	Sens	0.693214	BAD-PSSS_vs_WT
1158	BAD-PSSS	Thorax	16	Sens	0.873498	BAD-PSSS_vs_WT
1159	BAD-PSSS	Thorax	16	Sens	0.592467	BAD-PSSS_vs_WT
1160	BAD-PSSS	Thorax	16	Sens	1.14788	BAD-PSSS_vs_WT
1161	BAD-PSSS	Abdomen	17	Sens	0.684053	BAD-PSSS_vs_WT
1162	BAD-PSSS	Abdomen	17	Sens	0.756656	BAD-PSSS_vs_WT
1163	BAD-PSSS	Abdomen	17	Sens	0.452556	BAD-PSSS_vs_WT
1164	BAD-PSSS	Abdomen	17	Sens	1.02535	BAD-PSSS_vs_WT
1165	BAD-PSSS	Abdomen	17	Sens	0.857023	BAD-PSSS_vs_WT
1166	BAD-PSSS	Abdomen	17	Sens	0.537883	BAD-PSSS_vs_WT
1167	BAD-PSSS	Abdomen	17	Sens	0.620754	BAD-PSSS_vs_WT
1168	BAD-PSSS	Thorax	17	Sens	1.66554	BAD-PSSS_vs_WT
1169	BAD-PSSS	Thorax	17	Sens	1.04524	BAD-PSSS_vs_WT
1170	BAD-PSSS	Thorax	17	Sens	1.30141	BAD-PSSS_vs_WT
1171	BAD-PSSS	Abdomen	18	Sens	1.02329	BAD-PSSS_vs_WT
1172	BAD-PSSS	Abdomen	18	Sens	1.26925	BAD-PSSS_vs_WT
1173	BAD-PSSS	Abdomen	18	Sens	1.9393	BAD-PSSS_vs_WT
1174	BAD-PSSS	Abdomen	18	Sens	1.43141	BAD-PSSS_vs_WT
1175	BAD-PSSS	Abdomen	18	Sens	0.121992	BAD-PSSS_vs_WT
1176	BAD-PSSS	Abdomen	18	Sens	1.23314	BAD-PSSS_vs_WT
1177	BAD-PSSS	Abdomen	18	Sens	1.50808	BAD-PSSS_vs_WT
1178	BAD-PSSS	Thorax	18	Sens	1.63065	BAD-PSSS_vs_WT
1179	BAD-PSSS	Thorax	18	Sens	1.78799	BAD-PSSS_vs_WT
1180	BAD-PSSS	Thorax	18	Sens	0.220221	BAD-PSSS_vs_WT
1181	BAD-PSSS	Abdomen	19	Sens	0.183923	BAD-PSSS_vs_WT
1182	BAD-PSSS	Abdomen	19	Sens	0.609904	BAD-PSSS_vs_WT
1183	BAD-PSSS	Abdomen	19	Sens	0.50831	BAD-PSSS_vs_WT
1184	BAD-PSSS	Abdomen	19	Sens	0.38527	BAD-PSSS_vs_WT
1185	BAD-PSSS	Abdomen	19	Sens	0.109581	BAD-PSSS_vs_WT
1186	BAD-PSSS	Abdomen	19	Sens	0.141927	BAD-PSSS_vs_WT
1187	BAD-PSSS	Abdomen	19	Sens	0.346703	BAD-PSSS_vs_WT
1188	BAD-PSSS	Thorax	19	Sens	0.362279	BAD-PSSS_vs_WT
1189	BAD-PSSS	Thorax	19	Sens	0.16338	BAD-PSSS_vs_WT
1190	BAD-PSSS	Thorax	19	Sens	0.380801	BAD-PSSS_vs_WT
1191	BAD-PSSS	Abdomen	20	Sens	1.28512	BAD-PSSS_vs_WT
1192	BAD-PSSS	Abdomen	20	Sens	1.02906	BAD-PSSS_vs_WT
1193	BAD-PSSS	Abdomen	20	Sens	0.0155391	BAD-PSSS_vs_WT
1194	BAD-PSSS	Abdomen	20	Sens	1.59967	BAD-PSSS_vs_WT
1195	BAD-PSSS	Abdomen	20	Sens	1.32017	BAD-PSSS_vs_WT
1196	BAD-PSSS	Abdomen	20	Sens	0.540473	BAD-PSSS_vs_WT
1197	BAD-PSSS	Abdomen	20	Sens	1.44513	BAD-PSSS_vs_WT
1198	BAD-PSSS	Thorax	20	Sens	0.99627	BAD-PSSS_vs_WT
1199	BAD-PSSS	Thorax	20	Sens	0.917052	BAD-PSSS_vs_WT
1200	BAD-PSSS	Thorax	20	Sens	1.50537	BAD-PSSS_vs_WT
1201	BAD-WT	Abdomen	2	Sens	1.20235	BAD-PSSS_vs_WT
1202	BAD-WT	Abdomen	2	Sens	1.33908	BAD-PSSS_vs_WT
1203	BAD-WT	Abdomen	2	Sens	1.13991	BAD-PSSS_vs_WT
1204	BAD-WT	Abdomen	2	Sens	1.05908	BAD-PSSS_vs_WT
1205	BAD-WT	Abdomen	2	Sens	0.883249	BAD-PSSS_vs_WT
1206	BAD-WT	Abdomen	2	Sens	0.640179	BAD-PSSS_vs_WT
1207	BAD-WT	Abdomen	2	Sens	1.59541	BAD-PSSS_vs_WT
1208	BAD-WT	Thorax	2	Sens	0.771153	BAD-PSSS_vs_WT
1209	BAD-WT	Thorax	2	Sens	1.58134	BAD-PSSS_vs_WT
1210	BAD-WT	Thorax	2	Sens	1.76146	BAD-PSSS_vs_WT
1211	BAD-WT	Abdomen	3	Sens	0.420237	BAD-PSSS_vs_WT
1212	BAD-WT	Abdomen	3	Sens	0.893584	BAD-PSSS_vs_WT
1213	BAD-WT	Abdomen	3	Sens	1.09552	BAD-PSSS_vs_WT
1214	BAD-WT	Abdomen	3	Sens	0.547979	BAD-PSSS_vs_WT
1215	BAD-WT	Abdomen	3	Sens	0.953503	BAD-PSSS_vs_WT
1216	BAD-WT	Abdomen	3	Sens	0.324923	BAD-PSSS_vs_WT
1217	BAD-WT	Abdomen	3	Sens	0.919918	BAD-PSSS_vs_WT
1218	BAD-WT	Thorax	3	Sens	0.438277	BAD-PSSS_vs_WT
1219	BAD-WT	Thorax	3	Sens	0.812284	BAD-PSSS_vs_WT
1220	BAD-WT	Thorax	3	Sens	1.82221	BAD-PSSS_vs_WT
1221	BAD-WT	Abdomen	4	Sens	0.447122	BAD-PSSS_vs_WT
1222	BAD-WT	Abdomen	4	Sens	0.323321	BAD-PSSS_vs_WT
1223	BAD-WT	Abdomen	4	Sens	0.241484	BAD-PSSS_vs_WT
1224	BAD-WT	Abdomen	4	Sens	0.432797	BAD-PSSS_vs_WT
1225	BAD-WT	Abdomen	4	Sens	0.497907	BAD-PSSS_vs_WT
1226	BAD-WT	Abdomen	4	Sens	0.387452	BAD-PSSS_vs_WT
1227	BAD-WT	Abdomen	4	Sens	0.270701	BAD-PSSS_vs_WT
1228	BAD-WT	Thorax	4	Sens	0.627483	BAD-PSSS_vs_WT
1229	BAD-WT	Thorax	4	Sens	0.433932	BAD-PSSS_vs_WT
1230	BAD-WT	Thorax	4	Sens	0.382641	BAD-PSSS_vs_WT
1231	BAD-WT	Abdomen	5	Sens	1.07997	BAD-PSSS_vs_WT
1232	BAD-WT	Abdomen	5	Sens	1.1154	BAD-PSSS_vs_WT
1233	BAD-WT	Abdomen	5	Sens	1.19603	BAD-PSSS_vs_WT
1234	BAD-WT	Abdomen	5	Sens	1.87414	BAD-PSSS_vs_WT
1235	BAD-WT	Abdomen	5	Sens	1.66379	BAD-PSSS_vs_WT
1236	BAD-WT	Abdomen	5	Sens	0.725267	BAD-PSSS_vs_WT
1237	BAD-WT	Abdomen	5	Sens	0.853374	BAD-PSSS_vs_WT
1238	BAD-WT	Thorax	5	Sens	0.934084	BAD-PSSS_vs_WT
1239	BAD-WT	Thorax	5	Sens	0.818856	BAD-PSSS_vs_WT
1240	BAD-WT	Thorax	5	Sens	1.22741	BAD-PSSS_vs_WT
1241	BAD-WT	Abdomen	6	Sens	0.52413	BAD-PSSS_vs_WT
1242	BAD-WT	Abdomen	6	Sens	0.399054	BAD-PSSS_vs_WT
1243	BAD-WT	Abdomen	6	Sens	0.30625	BAD-PSSS_vs_WT
1244	BAD-WT	Abdomen	6	Sens	0.192554	BAD-PSSS_vs_WT
1245	BAD-WT	Abdomen	6	Sens	0.482236	BAD-PSSS_vs_WT
1246	BAD-WT	Abdomen	6	Sens	0.409306	BAD-PSSS_vs_WT
1247	BAD-WT	Abdomen	6	Sens	0.406298	BAD-PSSS_vs_WT
1248	BAD-WT	Thorax	6	Sens	0.536682	BAD-PSSS_vs_WT
1249	BAD-WT	Thorax	6	Sens	0.590803	BAD-PSSS_vs_WT
1250	BAD-WT	Thorax	6	Sens	0.381193	BAD-PSSS_vs_WT
1251	BAD-WT	Abdomen	7	Sens	1.60629	BAD-PSSS_vs_WT
1252	BAD-WT	Abdomen	7	Sens	1.70422	BAD-PSSS_vs_WT
1253	BAD-WT	Abdomen	7	Sens	1.22746	BAD-PSSS_vs_WT
1254	BAD-WT	Abdomen	7	Sens	1.48214	BAD-PSSS_vs_WT
1255	BAD-WT	Abdomen	7	Sens	1.4264	BAD-PSSS_vs_WT
1256	BAD-WT	Abdomen	7	Sens	1.15857	BAD-PSSS_vs_WT
1257	BAD-WT	Abdomen	7	Sens	1.00381	BAD-PSSS_vs_WT
1258	BAD-WT	Thorax	7	Sens	0.799669	BAD-PSSS_vs_WT
1259	BAD-WT	Thorax	7	Sens	1.26627	BAD-PSSS_vs_WT
1260	BAD-WT	Thorax	7	Sens	1.8183	BAD-PSSS_vs_WT
1261	BAD-WT	Abdomen	8	Sens	2.1597	BAD-PSSS_vs_WT
1262	BAD-WT	Abdomen	8	Sens	2.55478	BAD-PSSS_vs_WT
1263	BAD-WT	Abdomen	8	Sens	2.21542	BAD-PSSS_vs_WT
1264	BAD-WT	Abdomen	8	Sens	2.06786	BAD-PSSS_vs_WT
1265	BAD-WT	Abdomen	8	Sens	2.23822	BAD-PSSS_vs_WT
1266	BAD-WT	Abdomen	8	Sens	1.76774	BAD-PSSS_vs_WT
1267	BAD-WT	Abdomen	8	Sens	0.605781	BAD-PSSS_vs_WT
1268	BAD-WT	Thorax	8	Sens	2.55953	BAD-PSSS_vs_WT
1269	BAD-WT	Thorax	8	Sens	1.35211	BAD-PSSS_vs_WT
1270	BAD-WT	Thorax	8	Sens	1.42459	BAD-PSSS_vs_WT
1271	BAD-WT	Abdomen	9	Sens	0.621646	BAD-PSSS_vs_WT
1272	BAD-WT	Abdomen	9	Sens	1.67987	BAD-PSSS_vs_WT
1273	BAD-WT	Abdomen	9	Sens	1.17508	BAD-PSSS_vs_WT
1274	BAD-WT	Abdomen	9	Sens	1.53638	BAD-PSSS_vs_WT
1275	BAD-WT	Abdomen	9	Sens	1.11233	BAD-PSSS_vs_WT
1276	BAD-WT	Abdomen	9	Sens	1.009	BAD-PSSS_vs_WT
1277	BAD-WT	Abdomen	9	Sens	1.13333	BAD-PSSS_vs_WT
1278	BAD-WT	Thorax	9	Sens	1.5944	BAD-PSSS_vs_WT
1279	BAD-WT	Thorax	9	Sens	1.79182	BAD-PSSS_vs_WT
1280	BAD-WT	Thorax	9	Sens	1.33294	BAD-PSSS_vs_WT
1281	BAD-WT	Abdomen	10	Sens	0.835297	BAD-PSSS_vs_WT
1282	BAD-WT	Abdomen	10	Sens	0.425102	BAD-PSSS_vs_WT
1283	BAD-WT	Abdomen	10	Sens	0.907893	BAD-PSSS_vs_WT
1284	BAD-WT	Abdomen	10	Sens	0.333596	BAD-PSSS_vs_WT
1285	BAD-WT	Abdomen	10	Sens	1.44876	BAD-PSSS_vs_WT
1286	BAD-WT	Abdomen	10	Sens	0.620488	BAD-PSSS_vs_WT
1287	BAD-WT	Abdomen	10	Sens	0.984001	BAD-PSSS_vs_WT
1288	BAD-WT	Thorax	10	Sens	1.3364	BAD-PSSS_vs_WT
1289	BAD-WT	Thorax	10	Sens	0.726801	BAD-PSSS_vs_WT
1290	BAD-WT	Thorax	10	Sens	1.05741	BAD-PSSS_vs_WT
1291	BAD-WT	Abdomen	11	Sens	0.678797	BAD-PSSS_vs_WT
1292	BAD-WT	Abdomen	11	Sens	0.967469	BAD-PSSS_vs_WT
1293	BAD-WT	Abdomen	11	Sens	0.653109	BAD-PSSS_vs_WT
1294	BAD-WT	Abdomen	11	Sens	0.71965	BAD-PSSS_vs_WT
1295	BAD-WT	Abdomen	11	Sens	1.37105	BAD-PSSS_vs_WT
1296	BAD-WT	Abdomen	11	Sens	0.819783	BAD-PSSS_vs_WT
1297	BAD-WT	Abdomen	11	Sens	0.615568	BAD-PSSS_vs_WT
1298	BAD-WT	Thorax	11	Sens	0.486458	BAD-PSSS_vs_WT
1299	BAD-WT	Thorax	11	Sens	0.859159	BAD-PSSS_vs_WT
1300	BAD-WT	Thorax	11	Sens	0.740861	BAD-PSSS_vs_WT
1301	BAD-WT	Abdomen	12	Sens	0.864103	BAD-PSSS_vs_WT
1302	BAD-WT	Abdomen	12	Sens	1.64607	BAD-PSSS_vs_WT
1303	BAD-WT	Abdomen	12	Sens	1.44012	BAD-PSSS_vs_WT
1304	BAD-WT	Abdomen	12	Sens	0.72206	BAD-PSSS_vs_WT
1305	BAD-WT	Abdomen	12	Sens	1.52594	BAD-PSSS_vs_WT
1306	BAD-WT	Abdomen	12	Sens	0.933822	BAD-PSSS_vs_WT
1307	BAD-WT	Abdomen	12	Sens	1.51424	BAD-PSSS_vs_WT
1308	BAD-WT	Thorax	12	Sens	1.60772	BAD-PSSS_vs_WT
1309	BAD-WT	Thorax	12	Sens	0.650016	BAD-PSSS_vs_WT
1310	BAD-WT	Thorax	12	Sens	0.951862	BAD-PSSS_vs_WT
1311	BAD-WT	Abdomen	13	Sens	0.956442	BAD-PSSS_vs_WT
1312	BAD-WT	Abdomen	13	Sens	0.74049	BAD-PSSS_vs_WT
1313	BAD-WT	Abdomen	13	Sens	1.43211	BAD-PSSS_vs_WT
1314	BAD-WT	Abdomen	13	Sens	0.826283	BAD-PSSS_vs_WT
1315	BAD-WT	Abdomen	13	Sens	1.11168	BAD-PSSS_vs_WT
1316	BAD-WT	Abdomen	13	Sens	1.57831	BAD-PSSS_vs_WT
1317	BAD-WT	Abdomen	13	Sens	0.970253	BAD-PSSS_vs_WT
1318	BAD-WT	Thorax	13	Sens	1.02167	BAD-PSSS_vs_WT
1319	BAD-WT	Thorax	13	Sens	1.2398	BAD-PSSS_vs_WT
1320	BAD-WT	Thorax	13	Sens	1.37917	BAD-PSSS_vs_WT
1321	BAD-WT	Abdomen	14	Sens	0.299866	BAD-PSSS_vs_WT
1322	BAD-WT	Abdomen	14	Sens	0.502465	BAD-PSSS_vs_WT
1323	BAD-WT	Abdomen	14	Sens	1.09081	BAD-PSSS_vs_WT
1324	BAD-WT	Abdomen	14	Sens	0.44934	BAD-PSSS_vs_WT
1325	BAD-WT	Abdomen	14	Sens	1.08151	BAD-PSSS_vs_WT
1326	BAD-WT	Abdomen	14	Sens	0.393253	BAD-PSSS_vs_WT
1327	BAD-WT	Abdomen	14	Sens	1.03987	BAD-PSSS_vs_WT
1328	BAD-WT	Thorax	14	Sens	0.700478	BAD-PSSS_vs_WT
1329	BAD-WT	Thorax	14	Sens	0.85177	BAD-PSSS_vs_WT
1330	BAD-WT	Thorax	14	Sens	0.690568	BAD-PSSS_vs_WT
1331	BAD-WT	Abdomen	16	Sens	0.799074	BAD-PSSS_vs_WT
1332	BAD-WT	Abdomen	16	Sens	1.17368	BAD-PSSS_vs_WT
1333	BAD-WT	Abdomen	16	Sens	0.602576	BAD-PSSS_vs_WT
1334	BAD-WT	Abdomen	16	Sens	1.72229	BAD-PSSS_vs_WT
1335	BAD-WT	Abdomen	16	Sens	1.11086	BAD-PSSS_vs_WT
1336	BAD-WT	Abdomen	16	Sens	1.03	BAD-PSSS_vs_WT
1337	BAD-WT	Abdomen	16	Sens	0.599685	BAD-PSSS_vs_WT
1338	BAD-WT	Thorax	16	Sens	1.37723	BAD-PSSS_vs_WT
1339	BAD-WT	Thorax	16	Sens	1.01397	BAD-PSSS_vs_WT
1340	BAD-WT	Thorax	16	Sens	1.44433	BAD-PSSS_vs_WT
1341	BAD-WT	Abdomen	17	Sens	1.26307	BAD-PSSS_vs_WT
1342	BAD-WT	Abdomen	17	Sens	0.983238	BAD-PSSS_vs_WT
1343	BAD-WT	Abdomen	17	Sens	1.0395	BAD-PSSS_vs_WT
1344	BAD-WT	Abdomen	17	Sens	0.973064	BAD-PSSS_vs_WT
1345	BAD-WT	Abdomen	17	Sens	0.913216	BAD-PSSS_vs_WT
1346	BAD-WT	Abdomen	17	Sens	0.858637	BAD-PSSS_vs_WT
1347	BAD-WT	Abdomen	17	Sens	1.09037	BAD-PSSS_vs_WT
1348	BAD-WT	Thorax	17	Sens	1.28881	BAD-PSSS_vs_WT
1349	BAD-WT	Thorax	17	Sens	1.29782	BAD-PSSS_vs_WT
1350	BAD-WT	Thorax	17	Sens	1.5215	BAD-PSSS_vs_WT
1351	BAD-WT	Abdomen	18	Sens	2.02176	BAD-PSSS_vs_WT
1352	BAD-WT	Abdomen	18	Sens	1.9631	BAD-PSSS_vs_WT
1353	BAD-WT	Abdomen	18	Sens	0.342082	BAD-PSSS_vs_WT
1354	BAD-WT	Abdomen	18	Sens	0.763718	BAD-PSSS_vs_WT
1355	BAD-WT	Abdomen	18	Sens	0.312997	BAD-PSSS_vs_WT
1356	BAD-WT	Abdomen	18	Sens	0.469349	BAD-PSSS_vs_WT
1357	BAD-WT	Abdomen	18	Sens	0.626106	BAD-PSSS_vs_WT
1358	BAD-WT	Thorax	18	Sens	0.511531	BAD-PSSS_vs_WT
1359	BAD-WT	Thorax	18	Sens	0.546157	BAD-PSSS_vs_WT
1360	BAD-WT	Thorax	18	Sens	1.38441	BAD-PSSS_vs_WT
1361	BAD-WT	Abdomen	19	Sens	1.28595	BAD-PSSS_vs_WT
1362	BAD-WT	Abdomen	19	Sens	2.46223	BAD-PSSS_vs_WT
1363	BAD-WT	Abdomen	19	Sens	1.00596	BAD-PSSS_vs_WT
1364	BAD-WT	Abdomen	19	Sens	1.30392	BAD-PSSS_vs_WT
1365	BAD-WT	Abdomen	19	Sens	1.27366	BAD-PSSS_vs_WT
1366	BAD-WT	Abdomen	19	Sens	1.19825	BAD-PSSS_vs_WT
1367	BAD-WT	Abdomen	19	Sens	1.44607	BAD-PSSS_vs_WT
1368	BAD-WT	Thorax	19	Sens	1.82054	BAD-PSSS_vs_WT
1369	BAD-WT	Thorax	19	Sens	1.42758	BAD-PSSS_vs_WT
1370	BAD-WT	Thorax	19	Sens	1.3898	BAD-PSSS_vs_WT
1371	BAD-WT	Abdomen	20	Sens	0.370258	BAD-PSSS_vs_WT
1372	BAD-WT	Abdomen	20	Sens	0.670861	BAD-PSSS_vs_WT
1373	BAD-WT	Abdomen	20	Sens	0.488984	BAD-PSSS_vs_WT
1374	BAD-WT	Abdomen	20	Sens	0.832032	BAD-PSSS_vs_WT
1375	BAD-WT	Abdomen	20	Sens	0.251385	BAD-PSSS_vs_WT
1376	BAD-WT	Abdomen	20	Sens	0.493119	BAD-PSSS_vs_WT
1377	BAD-WT	Abdomen	20	Sens	0.959781	BAD-PSSS_vs_WT
1378	BAD-WT	Thorax	20	Sens	1.03499	BAD-PSSS_vs_WT
1379	BAD-WT	Thorax	20	Sens	0.65122	BAD-PSSS_vs_WT
1380	BAD-WT	Thorax	20	Sens	0.362253	BAD-PSSS_vs_WT
1381	BAD-WT	Abdomen	21	Sens	1.33234	BAD-PSSS_vs_WT
1382	BAD-WT	Abdomen	21	Sens	1.18314	BAD-PSSS_vs_WT
1383	BAD-WT	Abdomen	21	Sens	1.38483	BAD-PSSS_vs_WT
1384	BAD-WT	Abdomen	21	Sens	1.49073	BAD-PSSS_vs_WT
1385	BAD-WT	Abdomen	21	Sens	1.73112	BAD-PSSS_vs_WT
1386	BAD-WT	Abdomen	21	Sens	1.3127	BAD-PSSS_vs_WT
1387	BAD-WT	Abdomen	21	Sens	0.986268	BAD-PSSS_vs_WT
1388	BAD-WT	Thorax	21	Sens	1.50344	BAD-PSSS_vs_WT
1389	BAD-WT	Thorax	21	Sens	1.37043	BAD-PSSS_vs_WT
1390	BAD-WT	Thorax	21	Sens	1.08864	BAD-PSSS_vs_WT
1391	BAD-WT	Abdomen	22	Sens	0.784087	BAD-PSSS_vs_WT
1392	BAD-WT	Abdomen	22	Sens	0.685632	BAD-PSSS_vs_WT
1393	BAD-WT	Abdomen	22	Sens	0.263055	BAD-PSSS_vs_WT
1394	BAD-WT	Abdomen	22	Sens	0.919274	BAD-PSSS_vs_WT
1395	BAD-WT	Abdomen	22	Sens	0.673266	BAD-PSSS_vs_WT
1396	BAD-WT	Abdomen	22	Sens	1.17931	BAD-PSSS_vs_WT
1397	BAD-WT	Abdomen	22	Sens	1.04397	BAD-PSSS_vs_WT
1398	BAD-WT	Thorax	22	Sens	1.53794	BAD-PSSS_vs_WT
1399	BAD-WT	Thorax	22	Sens	1.01474	BAD-PSSS_vs_WT
1400	BAD-WT	Thorax	22	Sens	1.01093	BAD-PSSS_vs_WT
1401	BAD-WT	Abdomen	23	Sens	0.483293	BAD-PSSS_vs_WT
1402	BAD-WT	Abdomen	23	Sens	0.512829	BAD-PSSS_vs_WT
1403	BAD-WT	Abdomen	23	Sens	0.269207	BAD-PSSS_vs_WT
1404	BAD-WT	Abdomen	23	Sens	0.415758	BAD-PSSS_vs_WT
1405	BAD-WT	Abdomen	23	Sens	0.676433	BAD-PSSS_vs_WT
1406	BAD-WT	Abdomen	23	Sens	0.590997	BAD-PSSS_vs_WT
1407	BAD-WT	Abdomen	23	Sens	0.25189	BAD-PSSS_vs_WT
1408	BAD-WT	Thorax	23	Sens	0.360938	BAD-PSSS_vs_WT
1409	BAD-WT	Thorax	23	Sens	0.613965	BAD-PSSS_vs_WT
1410	BAD-WT	Thorax	23	Sens	0.61126	BAD-PSSS_vs_WT
1411	BAD-WT	Abdomen	24	Sens	1.66875	BAD-PSSS_vs_WT
1412	BAD-WT	Abdomen	24	Sens	1.39478	BAD-PSSS_vs_WT
1413	BAD-WT	Abdomen	24	Sens	1.58485	BAD-PSSS_vs_WT
1414	BAD-WT	Abdomen	24	Sens	1.27469	BAD-PSSS_vs_WT
1415	BAD-WT	Abdomen	24	Sens	1.38841	BAD-PSSS_vs_WT
1416	BAD-WT	Abdomen	24	Sens	1.74114	BAD-PSSS_vs_WT
1417	BAD-WT	Abdomen	24	Sens	1.2473	BAD-PSSS_vs_WT
1418	BAD-WT	Thorax	24	Sens	1.5259	BAD-PSSS_vs_WT
1419	BAD-WT	Thorax	24	Sens	1.85999	BAD-PSSS_vs_WT
1420	BAD-WT	Thorax	24	Sens	2.12312	BAD-PSSS_vs_WT
1421	BAD-PSSS	Abdomen	1	AbdA	0.7963	BAD-PSSS_vs_WT
1422	BAD-PSSS	Abdomen	1	AbdA	0.837104	BAD-PSSS_vs_WT
1423	BAD-PSSS	Abdomen	1	AbdA	1.1125	BAD-PSSS_vs_WT
1424	BAD-PSSS	Abdomen	1	AbdA	1.08683	BAD-PSSS_vs_WT
1425	BAD-PSSS	Abdomen	1	AbdA	1.05514	BAD-PSSS_vs_WT
1426	BAD-PSSS	Abdomen	1	AbdA	0.83988	BAD-PSSS_vs_WT
1427	BAD-PSSS	Abdomen	1	AbdA	1.06264	BAD-PSSS_vs_WT
1428	BAD-PSSS	Thorax	1	AbdA	0.00846178	BAD-PSSS_vs_WT
1429	BAD-PSSS	Thorax	1	AbdA	-0.00680496	BAD-PSSS_vs_WT
1430	BAD-PSSS	Thorax	1	AbdA	9.31731e-06	BAD-PSSS_vs_WT
1431	BAD-PSSS	Abdomen	2	AbdA	1.18248	BAD-PSSS_vs_WT
1432	BAD-PSSS	Abdomen	2	AbdA	1.12095	BAD-PSSS_vs_WT
1433	BAD-PSSS	Abdomen	2	AbdA	0.820924	BAD-PSSS_vs_WT
1434	BAD-PSSS	Abdomen	2	AbdA	1.18857	BAD-PSSS_vs_WT
1435	BAD-PSSS	Abdomen	2	AbdA	0.885519	BAD-PSSS_vs_WT
1436	BAD-PSSS	Abdomen	2	AbdA	0.894693	BAD-PSSS_vs_WT
1437	BAD-PSSS	Abdomen	2	AbdA	0.897967	BAD-PSSS_vs_WT
1438	BAD-PSSS	Thorax	2	AbdA	0.00199457	BAD-PSSS_vs_WT
1439	BAD-PSSS	Thorax	2	AbdA	-0.00704688	BAD-PSSS_vs_WT
1440	BAD-PSSS	Thorax	2	AbdA	-0.0292217	BAD-PSSS_vs_WT
1441	BAD-PSSS	Abdomen	3	AbdA	1.08722	BAD-PSSS_vs_WT
1442	BAD-PSSS	Abdomen	3	AbdA	1.27078	BAD-PSSS_vs_WT
1443	BAD-PSSS	Abdomen	3	AbdA	1.30533	BAD-PSSS_vs_WT
1444	BAD-PSSS	Abdomen	3	AbdA	0.991408	BAD-PSSS_vs_WT
1445	BAD-PSSS	Abdomen	3	AbdA	1.25847	BAD-PSSS_vs_WT
1446	BAD-PSSS	Abdomen	3	AbdA	1.37114	BAD-PSSS_vs_WT
1447	BAD-PSSS	Abdomen	3	AbdA	0.998625	BAD-PSSS_vs_WT
1448	BAD-PSSS	Thorax	3	AbdA	0.0513986	BAD-PSSS_vs_WT
1449	BAD-PSSS	Thorax	3	AbdA	0.00916424	BAD-PSSS_vs_WT
1450	BAD-PSSS	Thorax	3	AbdA	0.00482071	BAD-PSSS_vs_WT
1451	BAD-PSSS	Abdomen	4	AbdA	0.895161	BAD-PSSS_vs_WT
1452	BAD-PSSS	Abdomen	4	AbdA	1.13764	BAD-PSSS_vs_WT
1453	BAD-PSSS	Abdomen	4	AbdA	0.8222	BAD-PSSS_vs_WT
1454	BAD-PSSS	Abdomen	4	AbdA	0.876761	BAD-PSSS_vs_WT
1455	BAD-PSSS	Abdomen	4	AbdA	0.775388	BAD-PSSS_vs_WT
1456	BAD-PSSS	Abdomen	4	AbdA	1.25128	BAD-PSSS_vs_WT
1457	BAD-PSSS	Abdomen	4	AbdA	1.04211	BAD-PSSS_vs_WT
1458	BAD-PSSS	Thorax	4	AbdA	0.051205	BAD-PSSS_vs_WT
1459	BAD-PSSS	Thorax	4	AbdA	0.0514287	BAD-PSSS_vs_WT
1460	BAD-PSSS	Thorax	4	AbdA	0.036684	BAD-PSSS_vs_WT
1461	BAD-PSSS	Abdomen	6	AbdA	1.41488	BAD-PSSS_vs_WT
1462	BAD-PSSS	Abdomen	6	AbdA	1.07909	BAD-PSSS_vs_WT
1463	BAD-PSSS	Abdomen	6	AbdA	0.745389	BAD-PSSS_vs_WT
1464	BAD-PSSS	Abdomen	6	AbdA	1.02141	BAD-PSSS_vs_WT
1465	BAD-PSSS	Abdomen	6	AbdA	0.955756	BAD-PSSS_vs_WT
1466	BAD-PSSS	Abdomen	6	AbdA	1.21638	BAD-PSSS_vs_WT
1467	BAD-PSSS	Abdomen	6	AbdA	0.698289	BAD-PSSS_vs_WT
1468	BAD-PSSS	Thorax	6	AbdA	-0.000737065	BAD-PSSS_vs_WT
1469	BAD-PSSS	Thorax	6	AbdA	0.00642062	BAD-PSSS_vs_WT
1470	BAD-PSSS	Thorax	6	AbdA	-0.0170111	BAD-PSSS_vs_WT
1471	BAD-PSSS	Abdomen	7	AbdA	0.995509	BAD-PSSS_vs_WT
1472	BAD-PSSS	Abdomen	7	AbdA	0.840615	BAD-PSSS_vs_WT
1473	BAD-PSSS	Abdomen	7	AbdA	1.27511	BAD-PSSS_vs_WT
1474	BAD-PSSS	Abdomen	7	AbdA	0.995239	BAD-PSSS_vs_WT
1475	BAD-PSSS	Abdomen	7	AbdA	1.32698	BAD-PSSS_vs_WT
1476	BAD-PSSS	Abdomen	7	AbdA	0.740638	BAD-PSSS_vs_WT
1477	BAD-PSSS	Abdomen	7	AbdA	0.688669	BAD-PSSS_vs_WT
1478	BAD-PSSS	Thorax	7	AbdA	-0.0106374	BAD-PSSS_vs_WT
1479	BAD-PSSS	Thorax	7	AbdA	-0.000807278	BAD-PSSS_vs_WT
1480	BAD-PSSS	Thorax	7	AbdA	-0.00659832	BAD-PSSS_vs_WT
1481	BAD-PSSS	Abdomen	8	AbdA	0.863649	BAD-PSSS_vs_WT
1482	BAD-PSSS	Abdomen	8	AbdA	1.08375	BAD-PSSS_vs_WT
1483	BAD-PSSS	Abdomen	8	AbdA	0.904109	BAD-PSSS_vs_WT
1484	BAD-PSSS	Abdomen	8	AbdA	0.875568	BAD-PSSS_vs_WT
1485	BAD-PSSS	Abdomen	8	AbdA	0.820966	BAD-PSSS_vs_WT
1486	BAD-PSSS	Abdomen	8	AbdA	0.81105	BAD-PSSS_vs_WT
1487	BAD-PSSS	Abdomen	8	AbdA	0.888296	BAD-PSSS_vs_WT
1488	BAD-PSSS	Thorax	8	AbdA	0.0116573	BAD-PSSS_vs_WT
1489	BAD-PSSS	Thorax	8	AbdA	0.0209563	BAD-PSSS_vs_WT
1490	BAD-PSSS	Thorax	8	AbdA	0.0183927	BAD-PSSS_vs_WT
1491	BAD-PSSS	Abdomen	9	AbdA	1.24465	BAD-PSSS_vs_WT
1492	BAD-PSSS	Abdomen	9	AbdA	0.917125	BAD-PSSS_vs_WT
1493	BAD-PSSS	Abdomen	9	AbdA	1.28792	BAD-PSSS_vs_WT
1494	BAD-PSSS	Abdomen	9	AbdA	0.726072	BAD-PSSS_vs_WT
1495	BAD-PSSS	Abdomen	9	AbdA	0.946374	BAD-PSSS_vs_WT
1496	BAD-PSSS	Abdomen	9	AbdA	1.09834	BAD-PSSS_vs_WT
1497	BAD-PSSS	Abdomen	9	AbdA	0.96612	BAD-PSSS_vs_WT
1498	BAD-PSSS	Thorax	9	AbdA	0.00541701	BAD-PSSS_vs_WT
1499	BAD-PSSS	Thorax	9	AbdA	0.00811038	BAD-PSSS_vs_WT
1500	BAD-PSSS	Thorax	9	AbdA	0.00889304	BAD-PSSS_vs_WT
1501	BAD-PSSS	Abdomen	10	AbdA	1.02753	BAD-PSSS_vs_WT
1502	BAD-PSSS	Abdomen	10	AbdA	0.939887	BAD-PSSS_vs_WT
1503	BAD-PSSS	Abdomen	10	AbdA	0.950918	BAD-PSSS_vs_WT
1504	BAD-PSSS	Abdomen	10	AbdA	0.647426	BAD-PSSS_vs_WT
1505	BAD-PSSS	Abdomen	10	AbdA	0.938958	BAD-PSSS_vs_WT
1506	BAD-PSSS	Abdomen	10	AbdA	0.732242	BAD-PSSS_vs_WT
1507	BAD-PSSS	Abdomen	10	AbdA	0.845363	BAD-PSSS_vs_WT
1508	BAD-PSSS	Thorax	10	AbdA	0.0158873	BAD-PSSS_vs_WT
1509	BAD-PSSS	Thorax	10	AbdA	-0.0153449	BAD-PSSS_vs_WT
1510	BAD-PSSS	Thorax	10	AbdA	-0.00139094	BAD-PSSS_vs_WT
1511	BAD-PSSS	Abdomen	11	AbdA	0.976624	BAD-PSSS_vs_WT
1512	BAD-PSSS	Abdomen	11	AbdA	0.851972	BAD-PSSS_vs_WT
1513	BAD-PSSS	Abdomen	11	AbdA	1.26768	BAD-PSSS_vs_WT
1514	BAD-PSSS	Abdomen	11	AbdA	0.998137	BAD-PSSS_vs_WT
1515	BAD-PSSS	Abdomen	11	AbdA	0.758251	BAD-PSSS_vs_WT
1516	BAD-PSSS	Abdomen	11	AbdA	1.31166	BAD-PSSS_vs_WT
1517	BAD-PSSS	Abdomen	11	AbdA	0.675349	BAD-PSSS_vs_WT
1518	BAD-PSSS	Thorax	11	AbdA	-0.000347402	BAD-PSSS_vs_WT
1519	BAD-PSSS	Thorax	11	AbdA	0.010488	BAD-PSSS_vs_WT
1520	BAD-PSSS	Thorax	11	AbdA	0.0184383	BAD-PSSS_vs_WT
1521	BAD-PSSS	Abdomen	12	AbdA	0.858812	BAD-PSSS_vs_WT
1522	BAD-PSSS	Abdomen	12	AbdA	1.0714	BAD-PSSS_vs_WT
1523	BAD-PSSS	Abdomen	12	AbdA	0.863484	BAD-PSSS_vs_WT
1524	BAD-PSSS	Abdomen	12	AbdA	0.851235	BAD-PSSS_vs_WT
1525	BAD-PSSS	Abdomen	12	AbdA	0.833916	BAD-PSSS_vs_WT
1526	BAD-PSSS	Abdomen	12	AbdA	0.747937	BAD-PSSS_vs_WT
1527	BAD-PSSS	Abdomen	12	AbdA	0.848141	BAD-PSSS_vs_WT
1528	BAD-PSSS	Thorax	12	AbdA	0.0138828	BAD-PSSS_vs_WT
1529	BAD-PSSS	Thorax	12	AbdA	0.00981678	BAD-PSSS_vs_WT
1530	BAD-PSSS	Thorax	12	AbdA	0.00140824	BAD-PSSS_vs_WT
1531	BAD-PSSS	Abdomen	13	AbdA	1.15619	BAD-PSSS_vs_WT
1532	BAD-PSSS	Abdomen	13	AbdA	0.93613	BAD-PSSS_vs_WT
1533	BAD-PSSS	Abdomen	13	AbdA	0.890688	BAD-PSSS_vs_WT
1534	BAD-PSSS	Abdomen	13	AbdA	0.947311	BAD-PSSS_vs_WT
1535	BAD-PSSS	Abdomen	13	AbdA	1.14883	BAD-PSSS_vs_WT
1536	BAD-PSSS	Abdomen	13	AbdA	0.873757	BAD-PSSS_vs_WT
1537	BAD-PSSS	Abdomen	13	AbdA	0.752204	BAD-PSSS_vs_WT
1538	BAD-PSSS	Thorax	13	AbdA	-0.0124053	BAD-PSSS_vs_WT
1539	BAD-PSSS	Thorax	13	AbdA	-0.0113312	BAD-PSSS_vs_WT
1540	BAD-PSSS	Thorax	13	AbdA	0.013547	BAD-PSSS_vs_WT
1541	BAD-PSSS	Abdomen	14	AbdA	0.796507	BAD-PSSS_vs_WT
1542	BAD-PSSS	Abdomen	14	AbdA	0.985687	BAD-PSSS_vs_WT
1543	BAD-PSSS	Abdomen	14	AbdA	1.03598	BAD-PSSS_vs_WT
1544	BAD-PSSS	Abdomen	14	AbdA	0.848004	BAD-PSSS_vs_WT
1545	BAD-PSSS	Abdomen	14	AbdA	0.63153	BAD-PSSS_vs_WT
1546	BAD-PSSS	Abdomen	14	AbdA	1.0019	BAD-PSSS_vs_WT
1547	BAD-PSSS	Abdomen	14	AbdA	0.651453	BAD-PSSS_vs_WT
1548	BAD-PSSS	Thorax	14	AbdA	0.0101329	BAD-PSSS_vs_WT
1549	BAD-PSSS	Thorax	14	AbdA	-0.00816462	BAD-PSSS_vs_WT
1550	BAD-PSSS	Thorax	14	AbdA	0.0150385	BAD-PSSS_vs_WT
1551	BAD-PSSS	Abdomen	15	AbdA	1.03311	BAD-PSSS_vs_WT
1552	BAD-PSSS	Abdomen	15	AbdA	0.946773	BAD-PSSS_vs_WT
1553	BAD-PSSS	Abdomen	15	AbdA	0.88455	BAD-PSSS_vs_WT
1554	BAD-PSSS	Abdomen	15	AbdA	1.04423	BAD-PSSS_vs_WT
1555	BAD-PSSS	Abdomen	15	AbdA	1.00001	BAD-PSSS_vs_WT
1556	BAD-PSSS	Abdomen	15	AbdA	1.00491	BAD-PSSS_vs_WT
1557	BAD-PSSS	Abdomen	15	AbdA	1.00006	BAD-PSSS_vs_WT
1558	BAD-PSSS	Thorax	15	AbdA	0.00977319	BAD-PSSS_vs_WT
1559	BAD-PSSS	Thorax	15	AbdA	-0.0101545	BAD-PSSS_vs_WT
1560	BAD-PSSS	Thorax	15	AbdA	-0.00846644	BAD-PSSS_vs_WT
1561	BAD-PSSS	Abdomen	16	AbdA	1.02932	BAD-PSSS_vs_WT
1562	BAD-PSSS	Abdomen	16	AbdA	0.868684	BAD-PSSS_vs_WT
1563	BAD-PSSS	Abdomen	16	AbdA	0.954636	BAD-PSSS_vs_WT
1564	BAD-PSSS	Abdomen	16	AbdA	0.839871	BAD-PSSS_vs_WT
1565	BAD-PSSS	Abdomen	16	AbdA	1.04778	BAD-PSSS_vs_WT
1566	BAD-PSSS	Abdomen	16	AbdA	0.875283	BAD-PSSS_vs_WT
1567	BAD-PSSS	Abdomen	16	AbdA	0.377117	BAD-PSSS_vs_WT
1568	BAD-PSSS	Thorax	16	AbdA	0.00910966	BAD-PSSS_vs_WT
1569	BAD-PSSS	Thorax	16	AbdA	-0.00476148	BAD-PSSS_vs_WT
1570	BAD-PSSS	Thorax	16	AbdA	-0.0127627	BAD-PSSS_vs_WT
1571	BAD-PSSS	Abdomen	17	AbdA	0.658557	BAD-PSSS_vs_WT
1572	BAD-PSSS	Abdomen	17	AbdA	1.05878	BAD-PSSS_vs_WT
1573	BAD-PSSS	Abdomen	17	AbdA	1.19974	BAD-PSSS_vs_WT
1574	BAD-PSSS	Abdomen	17	AbdA	0.991717	BAD-PSSS_vs_WT
1575	BAD-PSSS	Abdomen	17	AbdA	0.854944	BAD-PSSS_vs_WT
1576	BAD-PSSS	Abdomen	17	AbdA	1.20644	BAD-PSSS_vs_WT
1577	BAD-PSSS	Abdomen	17	AbdA	1.36628	BAD-PSSS_vs_WT
1578	BAD-PSSS	Thorax	17	AbdA	0.022669	BAD-PSSS_vs_WT
1579	BAD-PSSS	Thorax	17	AbdA	-0.00862117	BAD-PSSS_vs_WT
1580	BAD-PSSS	Thorax	17	AbdA	0.00845446	BAD-PSSS_vs_WT
1581	BAD-PSSS	Abdomen	18	AbdA	0.924702	BAD-PSSS_vs_WT
1582	BAD-PSSS	Abdomen	18	AbdA	1.00084	BAD-PSSS_vs_WT
1583	BAD-PSSS	Abdomen	18	AbdA	0.893505	BAD-PSSS_vs_WT
1584	BAD-PSSS	Abdomen	18	AbdA	0.768899	BAD-PSSS_vs_WT
1585	BAD-PSSS	Abdomen	18	AbdA	1.13304	BAD-PSSS_vs_WT
1586	BAD-PSSS	Abdomen	18	AbdA	1.04547	BAD-PSSS_vs_WT
1587	BAD-PSSS	Abdomen	18	AbdA	0.657222	BAD-PSSS_vs_WT
1588	BAD-PSSS	Thorax	18	AbdA	0.00267274	BAD-PSSS_vs_WT
1589	BAD-PSSS	Thorax	18	AbdA	0.0121245	BAD-PSSS_vs_WT
1590	BAD-PSSS	Thorax	18	AbdA	0.00354723	BAD-PSSS_vs_WT
1591	BAD-PSSS	Abdomen	19	AbdA	1.28348	BAD-PSSS_vs_WT
1592	BAD-PSSS	Abdomen	19	AbdA	0.926722	BAD-PSSS_vs_WT
1593	BAD-PSSS	Abdomen	19	AbdA	0.858057	BAD-PSSS_vs_WT
1594	BAD-PSSS	Abdomen	19	AbdA	1.12981	BAD-PSSS_vs_WT
1595	BAD-PSSS	Abdomen	19	AbdA	0.554506	BAD-PSSS_vs_WT
1596	BAD-PSSS	Abdomen	19	AbdA	0.710203	BAD-PSSS_vs_WT
1597	BAD-PSSS	Abdomen	19	AbdA	0.813167	BAD-PSSS_vs_WT
1598	BAD-PSSS	Thorax	19	AbdA	0.00975489	BAD-PSSS_vs_WT
1599	BAD-PSSS	Thorax	19	AbdA	0.0151706	BAD-PSSS_vs_WT
1600	BAD-PSSS	Thorax	19	AbdA	-0.0309471	BAD-PSSS_vs_WT
1601	BAD-PSSS	Abdomen	20	AbdA	1.09149	BAD-PSSS_vs_WT
1602	BAD-PSSS	Abdomen	20	AbdA	1.1706	BAD-PSSS_vs_WT
1603	BAD-PSSS	Abdomen	20	AbdA	0.619984	BAD-PSSS_vs_WT
1604	BAD-PSSS	Abdomen	20	AbdA	1.20924	BAD-PSSS_vs_WT
1605	BAD-PSSS	Abdomen	20	AbdA	1.27657	BAD-PSSS_vs_WT
1606	BAD-PSSS	Abdomen	20	AbdA	1.01284	BAD-PSSS_vs_WT
1607	BAD-PSSS	Abdomen	20	AbdA	0.929106	BAD-PSSS_vs_WT
1608	BAD-PSSS	Thorax	20	AbdA	0.00563031	BAD-PSSS_vs_WT
1609	BAD-PSSS	Thorax	20	AbdA	-0.00129278	BAD-PSSS_vs_WT
1610	BAD-PSSS	Thorax	20	AbdA	0.00882182	BAD-PSSS_vs_WT
1611	BAD-WT	Abdomen	2	AbdA	0.934496	BAD-PSSS_vs_WT
1612	BAD-WT	Abdomen	2	AbdA	0.722776	BAD-PSSS_vs_WT
1613	BAD-WT	Abdomen	2	AbdA	0.834855	BAD-PSSS_vs_WT
1614	BAD-WT	Abdomen	2	AbdA	0.889254	BAD-PSSS_vs_WT
1615	BAD-WT	Abdomen	2	AbdA	0.819093	BAD-PSSS_vs_WT
1616	BAD-WT	Abdomen	2	AbdA	0.905766	BAD-PSSS_vs_WT
1617	BAD-WT	Abdomen	2	AbdA	1.1656	BAD-PSSS_vs_WT
1618	BAD-WT	Thorax	2	AbdA	0.0059664	BAD-PSSS_vs_WT
1619	BAD-WT	Thorax	2	AbdA	0.000320116	BAD-PSSS_vs_WT
1620	BAD-WT	Thorax	2	AbdA	-0.0146591	BAD-PSSS_vs_WT
1621	BAD-WT	Abdomen	3	AbdA	1.09986	BAD-PSSS_vs_WT
1622	BAD-WT	Abdomen	3	AbdA	1.22473	BAD-PSSS_vs_WT
1623	BAD-WT	Abdomen	3	AbdA	1.24397	BAD-PSSS_vs_WT
1624	BAD-WT	Abdomen	3	AbdA	1.2982	BAD-PSSS_vs_WT
1625	BAD-WT	Abdomen	3	AbdA	1.00586	BAD-PSSS_vs_WT
1626	BAD-WT	Abdomen	3	AbdA	0.839729	BAD-PSSS_vs_WT
1627	BAD-WT	Abdomen	3	AbdA	0.804697	BAD-PSSS_vs_WT
1628	BAD-WT	Thorax	3	AbdA	0.00201753	BAD-PSSS_vs_WT
1629	BAD-WT	Thorax	3	AbdA	-0.000806612	BAD-PSSS_vs_WT
1630	BAD-WT	Thorax	3	AbdA	-0.00437447	BAD-PSSS_vs_WT
1631	BAD-WT	Abdomen	4	AbdA	0.943214	BAD-PSSS_vs_WT
1632	BAD-WT	Abdomen	4	AbdA	1.17056	BAD-PSSS_vs_WT
1633	BAD-WT	Abdomen	4	AbdA	0.777933	BAD-PSSS_vs_WT
1634	BAD-WT	Abdomen	4	AbdA	0.911538	BAD-PSSS_vs_WT
1635	BAD-WT	Abdomen	4	AbdA	1.01247	BAD-PSSS_vs_WT
1636	BAD-WT	Abdomen	4	AbdA	0.655751	BAD-PSSS_vs_WT
1637	BAD-WT	Abdomen	4	AbdA	0.785371	BAD-PSSS_vs_WT
1638	BAD-WT	Thorax	4	AbdA	-0.00435218	BAD-PSSS_vs_WT
1639	BAD-WT	Thorax	4	AbdA	-0.00734303	BAD-PSSS_vs_WT
1640	BAD-WT	Thorax	4	AbdA	-0.0070156	BAD-PSSS_vs_WT
1641	BAD-WT	Abdomen	5	AbdA	0.949409	BAD-PSSS_vs_WT
1642	BAD-WT	Abdomen	5	AbdA	0.969325	BAD-PSSS_vs_WT
1643	BAD-WT	Abdomen	5	AbdA	1.15392	BAD-PSSS_vs_WT
1644	BAD-WT	Abdomen	5	AbdA	1.42215	BAD-PSSS_vs_WT
1645	BAD-WT	Abdomen	5	AbdA	1.10541	BAD-PSSS_vs_WT
1646	BAD-WT	Abdomen	5	AbdA	0.97217	BAD-PSSS_vs_WT
1647	BAD-WT	Abdomen	5	AbdA	0.792394	BAD-PSSS_vs_WT
1648	BAD-WT	Thorax	5	AbdA	-0.0155735	BAD-PSSS_vs_WT
1649	BAD-WT	Thorax	5	AbdA	-0.00549189	BAD-PSSS_vs_WT
1650	BAD-WT	Thorax	5	AbdA	-0.00905276	BAD-PSSS_vs_WT
1651	BAD-WT	Abdomen	6	AbdA	1.17487	BAD-PSSS_vs_WT
1652	BAD-WT	Abdomen	6	AbdA	0.784512	BAD-PSSS_vs_WT
1653	BAD-WT	Abdomen	6	AbdA	0.721663	BAD-PSSS_vs_WT
1654	BAD-WT	Abdomen	6	AbdA	0.694491	BAD-PSSS_vs_WT
1655	BAD-WT	Abdomen	6	AbdA	0.785059	BAD-PSSS_vs_WT
1656	BAD-WT	Abdomen	6	AbdA	0.779899	BAD-PSSS_vs_WT
1657	BAD-WT	Abdomen	6	AbdA	1.05378	BAD-PSSS_vs_WT
1658	BAD-WT	Thorax	6	AbdA	-0.0120629	BAD-PSSS_vs_WT
1659	BAD-WT	Thorax	6	AbdA	-0.000853199	BAD-PSSS_vs_WT
1660	BAD-WT	Thorax	6	AbdA	-0.0213689	BAD-PSSS_vs_WT
1661	BAD-WT	Abdomen	7	AbdA	0.83098	BAD-PSSS_vs_WT
1662	BAD-WT	Abdomen	7	AbdA	0.823102	BAD-PSSS_vs_WT
1663	BAD-WT	Abdomen	7	AbdA	0.665299	BAD-PSSS_vs_WT
1664	BAD-WT	Abdomen	7	AbdA	0.942409	BAD-PSSS_vs_WT
1665	BAD-WT	Abdomen	7	AbdA	1.03519	BAD-PSSS_vs_WT
1666	BAD-WT	Abdomen	7	AbdA	0.823661	BAD-PSSS_vs_WT
1667	BAD-WT	Abdomen	7	AbdA	0.711827	BAD-PSSS_vs_WT
1668	BAD-WT	Thorax	7	AbdA	-0.00197394	BAD-PSSS_vs_WT
1669	BAD-WT	Thorax	7	AbdA	-0.0111312	BAD-PSSS_vs_WT
1670	BAD-WT	Thorax	7	AbdA	-0.00122822	BAD-PSSS_vs_WT
1671	BAD-WT	Abdomen	8	AbdA	0.959583	BAD-PSSS_vs_WT
1672	BAD-WT	Abdomen	8	AbdA	1.39906	BAD-PSSS_vs_WT
1673	BAD-WT	Abdomen	8	AbdA	1.02861	BAD-PSSS_vs_WT
1674	BAD-WT	Abdomen	8	AbdA	1.18181	BAD-PSSS_vs_WT
1675	BAD-WT	Abdomen	8	AbdA	1.09987	BAD-PSSS_vs_WT
1676	BAD-WT	Abdomen	8	AbdA	1.10137	BAD-PSSS_vs_WT
1677	BAD-WT	Abdomen	8	AbdA	0.715254	BAD-PSSS_vs_WT
1678	BAD-WT	Thorax	8	AbdA	0.00746083	BAD-PSSS_vs_WT
1679	BAD-WT	Thorax	8	AbdA	0.0191697	BAD-PSSS_vs_WT
1680	BAD-WT	Thorax	8	AbdA	-0.00342544	BAD-PSSS_vs_WT
1681	BAD-WT	Abdomen	9	AbdA	0.942388	BAD-PSSS_vs_WT
1682	BAD-WT	Abdomen	9	AbdA	0.963252	BAD-PSSS_vs_WT
1683	BAD-WT	Abdomen	9	AbdA	0.930628	BAD-PSSS_vs_WT
1684	BAD-WT	Abdomen	9	AbdA	1.00811	BAD-PSSS_vs_WT
1685	BAD-WT	Abdomen	9	AbdA	1.14561	BAD-PSSS_vs_WT
1686	BAD-WT	Abdomen	9	AbdA	0.938405	BAD-PSSS_vs_WT
1687	BAD-WT	Abdomen	9	AbdA	0.742999	BAD-PSSS_vs_WT
1688	BAD-WT	Thorax	9	AbdA	0.00293828	BAD-PSSS_vs_WT
1689	BAD-WT	Thorax	9	AbdA	-0.0100144	BAD-PSSS_vs_WT
1690	BAD-WT	Thorax	9	AbdA	-0.00754469	BAD-PSSS_vs_WT
1691	BAD-WT	Abdomen	10	AbdA	0.73733	BAD-PSSS_vs_WT
1692	BAD-WT	Abdomen	10	AbdA	1.00304	BAD-PSSS_vs_WT
1693	BAD-WT	Abdomen	10	AbdA	1.06179	BAD-PSSS_vs_WT
1694	BAD-WT	Abdomen	10	AbdA	0.875734	BAD-PSSS_vs_WT
1695	BAD-WT	Abdomen	10	AbdA	0.99823	BAD-PSSS_vs_WT
1696	BAD-WT	Abdomen	10	AbdA	0.638842	BAD-PSSS_vs_WT
1697	BAD-WT	Abdomen	10	AbdA	0.829348	BAD-PSSS_vs_WT
1698	BAD-WT	Thorax	10	AbdA	-0.00161575	BAD-PSSS_vs_WT
1699	BAD-WT	Thorax	10	AbdA	0.00167459	BAD-PSSS_vs_WT
1700	BAD-WT	Thorax	10	AbdA	0.0123852	BAD-PSSS_vs_WT
1701	BAD-WT	Abdomen	11	AbdA	1.54961	BAD-PSSS_vs_WT
1702	BAD-WT	Abdomen	11	AbdA	0.960679	BAD-PSSS_vs_WT
1703	BAD-WT	Abdomen	11	AbdA	0.944367	BAD-PSSS_vs_WT
1704	BAD-WT	Abdomen	11	AbdA	0.795308	BAD-PSSS_vs_WT
1705	BAD-WT	Abdomen	11	AbdA	1.33465	BAD-PSSS_vs_WT
1706	BAD-WT	Abdomen	11	AbdA	0.916984	BAD-PSSS_vs_WT
1707	BAD-WT	Abdomen	11	AbdA	0.738913	BAD-PSSS_vs_WT
1708	BAD-WT	Thorax	11	AbdA	0.00232733	BAD-PSSS_vs_WT
1709	BAD-WT	Thorax	11	AbdA	-0.00429827	BAD-PSSS_vs_WT
1710	BAD-WT	Thorax	11	AbdA	-0.00214797	BAD-PSSS_vs_WT
1711	BAD-WT	Abdomen	12	AbdA	0.961052	BAD-PSSS_vs_WT
1712	BAD-WT	Abdomen	12	AbdA	0.92714	BAD-PSSS_vs_WT
1713	BAD-WT	Abdomen	12	AbdA	1.19271	BAD-PSSS_vs_WT
1714	BAD-WT	Abdomen	12	AbdA	0.963198	BAD-PSSS_vs_WT
1715	BAD-WT	Abdomen	12	AbdA	1.14868	BAD-PSSS_vs_WT
1716	BAD-WT	Abdomen	12	AbdA	1.16533	BAD-PSSS_vs_WT
1717	BAD-WT	Abdomen	12	AbdA	1.17739	BAD-PSSS_vs_WT
1718	BAD-WT	Thorax	12	AbdA	-0.0126772	BAD-PSSS_vs_WT
1719	BAD-WT	Thorax	12	AbdA	-0.0169618	BAD-PSSS_vs_WT
1720	BAD-WT	Thorax	12	AbdA	-0.00510522	BAD-PSSS_vs_WT
1721	BAD-WT	Abdomen	13	AbdA	1.38978	BAD-PSSS_vs_WT
1722	BAD-WT	Abdomen	13	AbdA	1.16513	BAD-PSSS_vs_WT
1723	BAD-WT	Abdomen	13	AbdA	1.25239	BAD-PSSS_vs_WT
1724	BAD-WT	Abdomen	13	AbdA	0.927012	BAD-PSSS_vs_WT
1725	BAD-WT	Abdomen	13	AbdA	1.00379	BAD-PSSS_vs_WT
1726	BAD-WT	Abdomen	13	AbdA	0.954964	BAD-PSSS_vs_WT
1727	BAD-WT	Abdomen	13	AbdA	0.911478	BAD-PSSS_vs_WT
1728	BAD-WT	Thorax	13	AbdA	0.0385969	BAD-PSSS_vs_WT
1729	BAD-WT	Thorax	13	AbdA	0.0253137	BAD-PSSS_vs_WT
1730	BAD-WT	Thorax	13	AbdA	0.0149286	BAD-PSSS_vs_WT
1731	BAD-WT	Abdomen	14	AbdA	0.962127	BAD-PSSS_vs_WT
1732	BAD-WT	Abdomen	14	AbdA	1.11652	BAD-PSSS_vs_WT
1733	BAD-WT	Abdomen	14	AbdA	1.00004	BAD-PSSS_vs_WT
1734	BAD-WT	Abdomen	14	AbdA	1.06087	BAD-PSSS_vs_WT
1735	BAD-WT	Abdomen	14	AbdA	1.07654	BAD-PSSS_vs_WT
1736	BAD-WT	Abdomen	14	AbdA	1.1215	BAD-PSSS_vs_WT
1737	BAD-WT	Abdomen	14	AbdA	0.765525	BAD-PSSS_vs_WT
1738	BAD-WT	Thorax	14	AbdA	0.0127777	BAD-PSSS_vs_WT
1739	BAD-WT	Thorax	14	AbdA	-0.00248007	BAD-PSSS_vs_WT
1740	BAD-WT	Thorax	14	AbdA	0.0135743	BAD-PSSS_vs_WT
1741	BAD-WT	Abdomen	16	AbdA	1.17435	BAD-PSSS_vs_WT
1742	BAD-WT	Abdomen	16	AbdA	1.02738	BAD-PSSS_vs_WT
1743	BAD-WT	Abdomen	16	AbdA	0.981887	BAD-PSSS_vs_WT
1744	BAD-WT	Abdomen	16	AbdA	1.27243	BAD-PSSS_vs_WT
1745	BAD-WT	Abdomen	16	AbdA	0.931284	BAD-PSSS_vs_WT
1746	BAD-WT	Abdomen	16	AbdA	1.2465	BAD-PSSS_vs_WT
1747	BAD-WT	Abdomen	16	AbdA	0.883916	BAD-PSSS_vs_WT
1748	BAD-WT	Thorax	16	AbdA	-0.0199533	BAD-PSSS_vs_WT
1749	BAD-WT	Thorax	16	AbdA	-0.0130892	BAD-PSSS_vs_WT
1750	BAD-WT	Thorax	16	AbdA	-0.00478044	BAD-PSSS_vs_WT
1751	BAD-WT	Abdomen	17	AbdA	0.955307	BAD-PSSS_vs_WT
1752	BAD-WT	Abdomen	17	AbdA	1.12995	BAD-PSSS_vs_WT
1753	BAD-WT	Abdomen	17	AbdA	0.986504	BAD-PSSS_vs_WT
1754	BAD-WT	Abdomen	17	AbdA	1.0773	BAD-PSSS_vs_WT
1755	BAD-WT	Abdomen	17	AbdA	0.871771	BAD-PSSS_vs_WT
1756	BAD-WT	Abdomen	17	AbdA	0.796818	BAD-PSSS_vs_WT
1757	BAD-WT	Abdomen	17	AbdA	0.735385	BAD-PSSS_vs_WT
1758	BAD-WT	Thorax	17	AbdA	-0.0132545	BAD-PSSS_vs_WT
1759	BAD-WT	Thorax	17	AbdA	-0.00572049	BAD-PSSS_vs_WT
1760	BAD-WT	Thorax	17	AbdA	0.00662926	BAD-PSSS_vs_WT
1761	BAD-WT	Abdomen	18	AbdA	1.22788	BAD-PSSS_vs_WT
1762	BAD-WT	Abdomen	18	AbdA	1.4657	BAD-PSSS_vs_WT
1763	BAD-WT	Abdomen	18	AbdA	1.16308	BAD-PSSS_vs_WT
1764	BAD-WT	Abdomen	18	AbdA	0.873331	BAD-PSSS_vs_WT
1765	BAD-WT	Abdomen	18	AbdA	1.3186	BAD-PSSS_vs_WT
1766	BAD-WT	Abdomen	18	AbdA	0.880389	BAD-PSSS_vs_WT
1767	BAD-WT	Abdomen	18	AbdA	0.711631	BAD-PSSS_vs_WT
1768	BAD-WT	Thorax	18	AbdA	0.00923778	BAD-PSSS_vs_WT
1769	BAD-WT	Thorax	18	AbdA	-0.0108826	BAD-PSSS_vs_WT
1770	BAD-WT	Thorax	18	AbdA	-0.0162124	BAD-PSSS_vs_WT
1771	BAD-WT	Abdomen	19	AbdA	0.804948	BAD-PSSS_vs_WT
1772	BAD-WT	Abdomen	19	AbdA	1.5537	BAD-PSSS_vs_WT
1773	BAD-WT	Abdomen	19	AbdA	0.951044	BAD-PSSS_vs_WT
1774	BAD-WT	Abdomen	19	AbdA	1.08052	BAD-PSSS_vs_WT
1775	BAD-WT	Abdomen	19	AbdA	0.983967	BAD-PSSS_vs_WT
1776	BAD-WT	Abdomen	19	AbdA	1.16012	BAD-PSSS_vs_WT
1777	BAD-WT	Abdomen	19	AbdA	0.899433	BAD-PSSS_vs_WT
1778	BAD-WT	Thorax	19	AbdA	-0.0163489	BAD-PSSS_vs_WT
1779	BAD-WT	Thorax	19	AbdA	-0.0162091	BAD-PSSS_vs_WT
1780	BAD-WT	Thorax	19	AbdA	-0.0162151	BAD-PSSS_vs_WT
1781	BAD-WT	Abdomen	20	AbdA	0.95279	BAD-PSSS_vs_WT
1782	BAD-WT	Abdomen	20	AbdA	0.919826	BAD-PSSS_vs_WT
1783	BAD-WT	Abdomen	20	AbdA	1.18465	BAD-PSSS_vs_WT
1784	BAD-WT	Abdomen	20	AbdA	0.903754	BAD-PSSS_vs_WT
1785	BAD-WT	Abdomen	20	AbdA	0.90054	BAD-PSSS_vs_WT
1786	BAD-WT	Abdomen	20	AbdA	0.696003	BAD-PSSS_vs_WT
1787	BAD-WT	Abdomen	20	AbdA	0.620489	BAD-PSSS_vs_WT
1788	BAD-WT	Thorax	20	AbdA	-0.00308303	BAD-PSSS_vs_WT
1789	BAD-WT	Thorax	20	AbdA	-0.00977552	BAD-PSSS_vs_WT
1790	BAD-WT	Thorax	20	AbdA	-0.00122523	BAD-PSSS_vs_WT
1791	BAD-WT	Abdomen	21	AbdA	1.24072	BAD-PSSS_vs_WT
1792	BAD-WT	Abdomen	21	AbdA	1.23416	BAD-PSSS_vs_WT
1793	BAD-WT	Abdomen	21	AbdA	1.28369	BAD-PSSS_vs_WT
1794	BAD-WT	Abdomen	21	AbdA	1.17286	BAD-PSSS_vs_WT
1795	BAD-WT	Abdomen	21	AbdA	1.05608	BAD-PSSS_vs_WT
1796	BAD-WT	Abdomen	21	AbdA	0.652393	BAD-PSSS_vs_WT
1797	BAD-WT	Abdomen	21	AbdA	0.787826	BAD-PSSS_vs_WT
1798	BAD-WT	Thorax	21	AbdA	-2.69536e-05	BAD-PSSS_vs_WT
1799	BAD-WT	Thorax	21	AbdA	-0.00884778	BAD-PSSS_vs_WT
1800	BAD-WT	Thorax	21	AbdA	-0.0101156	BAD-PSSS_vs_WT
1801	BAD-WT	Abdomen	22	AbdA	0.91418	BAD-PSSS_vs_WT
1802	BAD-WT	Abdomen	22	AbdA	1.06555	BAD-PSSS_vs_WT
1803	BAD-WT	Abdomen	22	AbdA	1.00053	BAD-PSSS_vs_WT
1804	BAD-WT	Abdomen	22	AbdA	0.829446	BAD-PSSS_vs_WT
1805	BAD-WT	Abdomen	22	AbdA	0.941513	BAD-PSSS_vs_WT
1806	BAD-WT	Abdomen	22	AbdA	1.18058	BAD-PSSS_vs_WT
1807	BAD-WT	Abdomen	22	AbdA	1.16357	BAD-PSSS_vs_WT
1808	BAD-WT	Thorax	22	AbdA	-0.0127963	BAD-PSSS_vs_WT
1809	BAD-WT	Thorax	22	AbdA	-0.0197244	BAD-PSSS_vs_WT
1810	BAD-WT	Thorax	22	AbdA	-0.00232234	BAD-PSSS_vs_WT
1811	BAD-WT	Abdomen	23	AbdA	0.931575	BAD-PSSS_vs_WT
1812	BAD-WT	Abdomen	23	AbdA	1.07373	BAD-PSSS_vs_WT
1813	BAD-WT	Abdomen	23	AbdA	0.958379	BAD-PSSS_vs_WT
1814	BAD-WT	Abdomen	23	AbdA	1.09393	BAD-PSSS_vs_WT
1815	BAD-WT	Abdomen	23	AbdA	0.745807	BAD-PSSS_vs_WT
1816	BAD-WT	Abdomen	23	AbdA	0.768302	BAD-PSSS_vs_WT
1817	BAD-WT	Abdomen	23	AbdA	0.907347	BAD-PSSS_vs_WT
1818	BAD-WT	Thorax	23	AbdA	0.0259783	BAD-PSSS_vs_WT
1819	BAD-WT	Thorax	23	AbdA	-0.0064539	BAD-PSSS_vs_WT
1820	BAD-WT	Thorax	23	AbdA	-0.00699597	BAD-PSSS_vs_WT
1821	BAD-WT	Abdomen	24	AbdA	1.37371	BAD-PSSS_vs_WT
1822	BAD-WT	Abdomen	24	AbdA	1.20944	BAD-PSSS_vs_WT
1823	BAD-WT	Abdomen	24	AbdA	1.20616	BAD-PSSS_vs_WT
1824	BAD-WT	Abdomen	24	AbdA	1.27375	BAD-PSSS_vs_WT
1825	BAD-WT	Abdomen	24	AbdA	1.14605	BAD-PSSS_vs_WT
1826	BAD-WT	Abdomen	24	AbdA	1.33483	BAD-PSSS_vs_WT
1827	BAD-WT	Abdomen	24	AbdA	1.10854	BAD-PSSS_vs_WT
1828	BAD-WT	Thorax	24	AbdA	0.00237558	BAD-PSSS_vs_WT
1829	BAD-WT	Thorax	24	AbdA	-0.0068216	BAD-PSSS_vs_WT
1830	BAD-WT	Thorax	24	AbdA	0.0272757	BAD-PSSS_vs_WT
1831	BAD-SS	Abdomen	1	Bgal	0.359342	BAD-SS_vs_WT
1832	BAD-SS	Abdomen	1	Bgal	0.0669482	BAD-SS_vs_WT
1833	BAD-SS	Abdomen	1	Bgal	0.0769313	BAD-SS_vs_WT
1834	BAD-SS	Abdomen	1	Bgal	0.0277995	BAD-SS_vs_WT
1835	BAD-SS	Abdomen	1	Bgal	0.0722468	BAD-SS_vs_WT
1836	BAD-SS	Abdomen	1	Bgal	0.0317125	BAD-SS_vs_WT
1837	BAD-SS	Abdomen	1	Bgal	0.0186671	BAD-SS_vs_WT
1838	BAD-SS	Thorax	1	Bgal	0.0604101	BAD-SS_vs_WT
1839	BAD-SS	Thorax	1	Bgal	0.0069033	BAD-SS_vs_WT
1840	BAD-SS	Thorax	1	Bgal	0.0130726	BAD-SS_vs_WT
1841	BAD-SS	Abdomen	2	Bgal	0.126876	BAD-SS_vs_WT
1842	BAD-SS	Abdomen	2	Bgal	0.0506259	BAD-SS_vs_WT
1843	BAD-SS	Abdomen	2	Bgal	0.089462	BAD-SS_vs_WT
1844	BAD-SS	Abdomen	2	Bgal	0.0651667	BAD-SS_vs_WT
1845	BAD-SS	Abdomen	2	Bgal	0.0650987	BAD-SS_vs_WT
1846	BAD-SS	Abdomen	2	Bgal	0.05373	BAD-SS_vs_WT
1847	BAD-SS	Thorax	2	Bgal	0.221591	BAD-SS_vs_WT
1848	BAD-SS	Thorax	2	Bgal	0.102054	BAD-SS_vs_WT
1849	BAD-SS	Thorax	2	Bgal	0.0344908	BAD-SS_vs_WT
1850	BAD-SS	Abdomen	3	Bgal	0.0766385	BAD-SS_vs_WT
1851	BAD-SS	Abdomen	3	Bgal	0.00296519	BAD-SS_vs_WT
1852	BAD-SS	Abdomen	3	Bgal	0.0243234	BAD-SS_vs_WT
1853	BAD-SS	Abdomen	3	Bgal	0.0290588	BAD-SS_vs_WT
1854	BAD-SS	Abdomen	3	Bgal	0.051233	BAD-SS_vs_WT
1855	BAD-SS	Abdomen	3	Bgal	0.0415622	BAD-SS_vs_WT
1856	BAD-SS	Thorax	3	Bgal	0.0411659	BAD-SS_vs_WT
1857	BAD-SS	Thorax	3	Bgal	0.0215243	BAD-SS_vs_WT
1858	BAD-SS	Thorax	3	Bgal	0.0597208	BAD-SS_vs_WT
1859	BAD-SS	Abdomen	4	Bgal	0.122107	BAD-SS_vs_WT
1860	BAD-SS	Abdomen	4	Bgal	0.0303751	BAD-SS_vs_WT
1861	BAD-SS	Abdomen	4	Bgal	0.0397964	BAD-SS_vs_WT
1862	BAD-SS	Abdomen	4	Bgal	0.0429137	BAD-SS_vs_WT
1863	BAD-SS	Thorax	4	Bgal	0.0202362	BAD-SS_vs_WT
1864	BAD-SS	Thorax	4	Bgal	0.0309817	BAD-SS_vs_WT
1865	BAD-SS	Thorax	4	Bgal	0.00632244	BAD-SS_vs_WT
1866	BAD-SS	Abdomen	8	Bgal	0.0555883	BAD-SS_vs_WT
1867	BAD-SS	Abdomen	8	Bgal	0.0456368	BAD-SS_vs_WT
1868	BAD-SS	Abdomen	8	Bgal	0.0483727	BAD-SS_vs_WT
1869	BAD-SS	Abdomen	8	Bgal	0.00587655	BAD-SS_vs_WT
1870	BAD-SS	Abdomen	8	Bgal	0.0389305	BAD-SS_vs_WT
1871	BAD-SS	Abdomen	8	Bgal	0.0413995	BAD-SS_vs_WT
1872	BAD-SS	Thorax	8	Bgal	0.00903854	BAD-SS_vs_WT
1873	BAD-SS	Thorax	8	Bgal	0.0676696	BAD-SS_vs_WT
1874	BAD-SS	Thorax	8	Bgal	0.0414047	BAD-SS_vs_WT
1875	BAD-SS	Abdomen	9	Bgal	0.0498565	BAD-SS_vs_WT
1876	BAD-SS	Abdomen	9	Bgal	0.0501079	BAD-SS_vs_WT
1877	BAD-SS	Abdomen	9	Bgal	-0.000729709	BAD-SS_vs_WT
1878	BAD-SS	Abdomen	9	Bgal	0.0123159	BAD-SS_vs_WT
1879	BAD-SS	Abdomen	9	Bgal	0.0344103	BAD-SS_vs_WT
1880	BAD-SS	Abdomen	9	Bgal	-0.00225774	BAD-SS_vs_WT
1881	BAD-SS	Thorax	9	Bgal	0.110839	BAD-SS_vs_WT
1882	BAD-SS	Thorax	9	Bgal	0.0314803	BAD-SS_vs_WT
1883	BAD-SS	Thorax	9	Bgal	0.0233432	BAD-SS_vs_WT
1884	BAD-SS	Abdomen	11	Bgal	0.131131	BAD-SS_vs_WT
1885	BAD-SS	Abdomen	11	Bgal	0.197581	BAD-SS_vs_WT
1886	BAD-SS	Abdomen	11	Bgal	0.0775682	BAD-SS_vs_WT
1887	BAD-SS	Abdomen	11	Bgal	0.0935535	BAD-SS_vs_WT
1888	BAD-SS	Abdomen	11	Bgal	0.053087	BAD-SS_vs_WT
1889	BAD-SS	Abdomen	11	Bgal	0.00184626	BAD-SS_vs_WT
1890	BAD-SS	Abdomen	11	Bgal	0.0691395	BAD-SS_vs_WT
1891	BAD-SS	Thorax	11	Bgal	0.0369506	BAD-SS_vs_WT
1892	BAD-SS	Thorax	11	Bgal	0.0143838	BAD-SS_vs_WT
1893	BAD-SS	Thorax	11	Bgal	0.0276205	BAD-SS_vs_WT
1894	BAD-SS	Abdomen	12	Bgal	0.0455369	BAD-SS_vs_WT
1895	BAD-SS	Abdomen	12	Bgal	0.0212593	BAD-SS_vs_WT
1896	BAD-SS	Abdomen	12	Bgal	0.0175927	BAD-SS_vs_WT
1897	BAD-SS	Abdomen	12	Bgal	0.0418217	BAD-SS_vs_WT
1898	BAD-SS	Abdomen	12	Bgal	0.0505515	BAD-SS_vs_WT
1899	BAD-SS	Abdomen	12	Bgal	0.0347905	BAD-SS_vs_WT
1900	BAD-SS	Abdomen	12	Bgal	0.0263332	BAD-SS_vs_WT
1901	BAD-SS	Thorax	12	Bgal	0.0976909	BAD-SS_vs_WT
1902	BAD-SS	Thorax	12	Bgal	0.0131793	BAD-SS_vs_WT
1903	BAD-SS	Thorax	12	Bgal	0.0120865	BAD-SS_vs_WT
1904	BAD-SS	Abdomen	13	Bgal	0.0665001	BAD-SS_vs_WT
1905	BAD-SS	Abdomen	13	Bgal	0.0280929	BAD-SS_vs_WT
1906	BAD-SS	Abdomen	13	Bgal	0.0153888	BAD-SS_vs_WT
1907	BAD-SS	Abdomen	13	Bgal	0.0331495	BAD-SS_vs_WT
1908	BAD-SS	Abdomen	13	Bgal	0.0183799	BAD-SS_vs_WT
1909	BAD-SS	Abdomen	13	Bgal	0.0367059	BAD-SS_vs_WT
1910	BAD-SS	Abdomen	13	Bgal	0.0276068	BAD-SS_vs_WT
1911	BAD-SS	Thorax	13	Bgal	0.0315275	BAD-SS_vs_WT
1912	BAD-SS	Thorax	13	Bgal	0.0162764	BAD-SS_vs_WT
1913	BAD-SS	Thorax	13	Bgal	0.0685336	BAD-SS_vs_WT
1914	BAD-WT	Abdomen	1	Bgal	1.21312	BAD-SS_vs_WT
1915	BAD-WT	Abdomen	1	Bgal	1.22432	BAD-SS_vs_WT
1916	BAD-WT	Abdomen	1	Bgal	1.48874	BAD-SS_vs_WT
1917	BAD-WT	Abdomen	1	Bgal	1.80226	BAD-SS_vs_WT
1918	BAD-WT	Abdomen	1	Bgal	1.50421	BAD-SS_vs_WT
1919	BAD-WT	Abdomen	1	Bgal	2.0056	BAD-SS_vs_WT
1920	BAD-WT	Abdomen	1	Bgal	1.63804	BAD-SS_vs_WT
1921	BAD-WT	Thorax	1	Bgal	0.233454	BAD-SS_vs_WT
1922	BAD-WT	Thorax	1	Bgal	0.176008	BAD-SS_vs_WT
1923	BAD-WT	Thorax	1	Bgal	0.132769	BAD-SS_vs_WT
1924	BAD-WT	Abdomen	2	Bgal	0.735233	BAD-SS_vs_WT
1925	BAD-WT	Abdomen	2	Bgal	0.604033	BAD-SS_vs_WT
1926	BAD-WT	Abdomen	2	Bgal	0.653766	BAD-SS_vs_WT
1927	BAD-WT	Abdomen	2	Bgal	0.761305	BAD-SS_vs_WT
1928	BAD-WT	Abdomen	2	Bgal	0.535885	BAD-SS_vs_WT
1929	BAD-WT	Abdomen	2	Bgal	0.981872	BAD-SS_vs_WT
1930	BAD-WT	Abdomen	2	Bgal	0.45761	BAD-SS_vs_WT
1931	BAD-WT	Thorax	2	Bgal	0.193336	BAD-SS_vs_WT
1932	BAD-WT	Thorax	2	Bgal	0.167346	BAD-SS_vs_WT
1933	BAD-WT	Thorax	2	Bgal	0.107389	BAD-SS_vs_WT
1934	BAD-WT	Abdomen	3	Bgal	1.09479	BAD-SS_vs_WT
1935	BAD-WT	Abdomen	3	Bgal	0.995465	BAD-SS_vs_WT
1936	BAD-WT	Abdomen	3	Bgal	0.654649	BAD-SS_vs_WT
1937	BAD-WT	Abdomen	3	Bgal	0.83657	BAD-SS_vs_WT
1938	BAD-WT	Abdomen	3	Bgal	0.736324	BAD-SS_vs_WT
1939	BAD-WT	Abdomen	3	Bgal	0.525035	BAD-SS_vs_WT
1940	BAD-WT	Abdomen	3	Bgal	0.455687	BAD-SS_vs_WT
1941	BAD-WT	Thorax	3	Bgal	0.154362	BAD-SS_vs_WT
1942	BAD-WT	Thorax	3	Bgal	0.156028	BAD-SS_vs_WT
1943	BAD-WT	Thorax	3	Bgal	0.31281	BAD-SS_vs_WT
1944	BAD-WT	Abdomen	4	Bgal	0.578033	BAD-SS_vs_WT
1945	BAD-WT	Abdomen	4	Bgal	1.4893	BAD-SS_vs_WT
1946	BAD-WT	Abdomen	4	Bgal	0.663438	BAD-SS_vs_WT
1947	BAD-WT	Abdomen	4	Bgal	0.545135	BAD-SS_vs_WT
1948	BAD-WT	Abdomen	4	Bgal	0.399652	BAD-SS_vs_WT
1949	BAD-WT	Abdomen	4	Bgal	0.614441	BAD-SS_vs_WT
1950	BAD-WT	Abdomen	4	Bgal	0.72683	BAD-SS_vs_WT
1951	BAD-WT	Thorax	4	Bgal	0.180091	BAD-SS_vs_WT
1952	BAD-WT	Thorax	4	Bgal	0.11441	BAD-SS_vs_WT
1953	BAD-WT	Thorax	4	Bgal	0.208564	BAD-SS_vs_WT
1954	BAD-WT	Abdomen	7	Bgal	1.98308	BAD-SS_vs_WT
1955	BAD-WT	Abdomen	7	Bgal	0.627804	BAD-SS_vs_WT
1956	BAD-WT	Abdomen	7	Bgal	1.33824	BAD-SS_vs_WT
1957	BAD-WT	Abdomen	7	Bgal	1.01691	BAD-SS_vs_WT
1958	BAD-WT	Abdomen	7	Bgal	1.14644	BAD-SS_vs_WT
1959	BAD-WT	Abdomen	7	Bgal	0.6303	BAD-SS_vs_WT
1960	BAD-WT	Abdomen	7	Bgal	0.911447	BAD-SS_vs_WT
1961	BAD-WT	Thorax	7	Bgal	0.221809	BAD-SS_vs_WT
1962	BAD-WT	Thorax	7	Bgal	0.163064	BAD-SS_vs_WT
1963	BAD-WT	Thorax	7	Bgal	0.23753	BAD-SS_vs_WT
1964	BAD-WT	Abdomen	8	Bgal	1.35534	BAD-SS_vs_WT
1965	BAD-WT	Abdomen	8	Bgal	1.03382	BAD-SS_vs_WT
1966	BAD-WT	Abdomen	8	Bgal	0.680617	BAD-SS_vs_WT
1967	BAD-WT	Abdomen	8	Bgal	0.662937	BAD-SS_vs_WT
1968	BAD-WT	Abdomen	8	Bgal	0.613066	BAD-SS_vs_WT
1969	BAD-WT	Abdomen	8	Bgal	0.715301	BAD-SS_vs_WT
1970	BAD-WT	Abdomen	8	Bgal	0.488535	BAD-SS_vs_WT
1971	BAD-WT	Thorax	8	Bgal	0.183082	BAD-SS_vs_WT
1972	BAD-WT	Thorax	8	Bgal	0.227257	BAD-SS_vs_WT
1973	BAD-WT	Thorax	8	Bgal	0.133145	BAD-SS_vs_WT
1974	BAD-WT	Abdomen	9	Bgal	0.9794	BAD-SS_vs_WT
1975	BAD-WT	Abdomen	9	Bgal	0.833678	BAD-SS_vs_WT
1976	BAD-WT	Abdomen	9	Bgal	1.07593	BAD-SS_vs_WT
1977	BAD-WT	Abdomen	9	Bgal	0.894249	BAD-SS_vs_WT
1978	BAD-WT	Abdomen	9	Bgal	0.741055	BAD-SS_vs_WT
1979	BAD-WT	Abdomen	9	Bgal	0.882678	BAD-SS_vs_WT
1980	BAD-WT	Abdomen	9	Bgal	0.46476	BAD-SS_vs_WT
1981	BAD-WT	Thorax	9	Bgal	0.15162	BAD-SS_vs_WT
1982	BAD-WT	Thorax	9	Bgal	0.278993	BAD-SS_vs_WT
1983	BAD-WT	Thorax	9	Bgal	0.0498732	BAD-SS_vs_WT
1984	BAD-WT	Abdomen	11	Bgal	0.986613	BAD-SS_vs_WT
1985	BAD-WT	Abdomen	11	Bgal	1.04477	BAD-SS_vs_WT
1986	BAD-WT	Abdomen	11	Bgal	0.868659	BAD-SS_vs_WT
1987	BAD-WT	Abdomen	11	Bgal	0.764967	BAD-SS_vs_WT
1988	BAD-WT	Abdomen	11	Bgal	1.05864	BAD-SS_vs_WT
1989	BAD-WT	Abdomen	11	Bgal	0.470951	BAD-SS_vs_WT
1990	BAD-WT	Abdomen	11	Bgal	0.525654	BAD-SS_vs_WT
1991	BAD-WT	Thorax	11	Bgal	0.213231	BAD-SS_vs_WT
1992	BAD-WT	Thorax	11	Bgal	0.057528	BAD-SS_vs_WT
1993	BAD-WT	Thorax	11	Bgal	0.0863397	BAD-SS_vs_WT
1994	BAD-WT	Abdomen	12	Bgal	1.38645	BAD-SS_vs_WT
1995	BAD-WT	Abdomen	12	Bgal	1.42604	BAD-SS_vs_WT
1996	BAD-WT	Abdomen	12	Bgal	1.74849	BAD-SS_vs_WT
1997	BAD-WT	Abdomen	12	Bgal	1.05105	BAD-SS_vs_WT
1998	BAD-WT	Abdomen	12	Bgal	0.984635	BAD-SS_vs_WT
1999	BAD-WT	Thorax	12	Bgal	0.131626	BAD-SS_vs_WT
[truncated: 431 more rows]

## Sheet: Fig 5B
	Genotype	Region	Embryo	Channel	Intensity
1	BAD-RDM	Thoracic C1-SOPs	1	Bgal	0.175957
2	BAD-RDM	Thoracic C1-SOPs	1	Bgal	0.245667
3	BAD-RDM	Abdominal C1-SOPs	1	Bgal	1.12167
4	BAD-RDM	Abdominal C1-SOPs	1	Bgal	0.532335
5	BAD-RDM	Abdominal C1-SOPs	1	Bgal	0.790594
6	BAD-RDM	Abdominal C1-SOPs	1	Bgal	0.570874
7	BAD-RDM	Abdominal C1-SOPs	1	Bgal	1.10323
8	BAD-RDM	Abdominal C1-SOPs	1	Bgal	1.05082
9	BAD-RDM	Abdominal C1-SOPs	1	Bgal	0.983588
10	BAD-RDM	Abdominal C1-SOPs	1	Bgal	1.09114
11	BAD-RDM	Thoracic C1-SOPs	2	Bgal	0.167668
12	BAD-RDM	Thoracic C1-SOPs	2	Bgal	0.147208
13	BAD-RDM	Thoracic C1-SOPs	2	Bgal	0.114295
14	BAD-RDM	Abdominal C1-SOPs	2	Bgal	0.804969
15	BAD-RDM	Abdominal C1-SOPs	2	Bgal	1.10703
16	BAD-RDM	Abdominal C1-SOPs	2	Bgal	0.956221
17	BAD-RDM	Abdominal C1-SOPs	2	Bgal	1.16207
18	BAD-RDM	Abdominal C1-SOPs	2	Bgal	1.02991
19	BAD-RDM	Abdominal C1-SOPs	2	Bgal	1.10149
20	BAD-RDM	Abdominal C1-SOPs	2	Bgal	0.932657
21	BAD-RDM	Thoracic C1-SOPs	3	Bgal	0.349571
22	BAD-RDM	Thoracic C1-SOPs	3	Bgal	0.43794
23	BAD-RDM	Thoracic C1-SOPs	3	Bgal	0.145166
24	BAD-RDM	Abdominal C1-SOPs	3	Bgal	1.49284
25	BAD-RDM	Abdominal C1-SOPs	3	Bgal	1.75761
26	BAD-RDM	Abdominal C1-SOPs	3	Bgal	2.01416
27	BAD-RDM	Abdominal C1-SOPs	3	Bgal	2.19348
28	BAD-RDM	Abdominal C1-SOPs	3	Bgal	2.0304
29	BAD-RDM	Abdominal C1-SOPs	3	Bgal	1.32765
30	BAD-RDM	Abdominal C1-SOPs	3	Bgal	2.213
31	BAD-RDM	Thoracic C1-SOPs	4	Bgal	0.135756
32	BAD-RDM	Thoracic C1-SOPs	4	Bgal	0.265947
33	BAD-RDM	Thoracic C1-SOPs	4	Bgal	0.210852
34	BAD-RDM	Abdominal C1-SOPs	4	Bgal	0.637741
35	BAD-RDM	Abdominal C1-SOPs	4	Bgal	0.700324
36	BAD-RDM	Abdominal C1-SOPs	4	Bgal	0.590613
37	BAD-RDM	Abdominal C1-SOPs	4	Bgal	0.70711
38	BAD-RDM	Abdominal C1-SOPs	4	Bgal	0.618241
39	BAD-RDM	Abdominal C1-SOPs	4	Bgal	0.72683
40	BAD-RDM	Abdominal C1-SOPs	4	Bgal	0.902667
41	BAD-RDM	Abdominal C1-SOPs	5	Bgal	0.482625
42	BAD-RDM	Abdominal C1-SOPs	5	Bgal	0.532115
43	BAD-RDM	Abdominal C1-SOPs	5	Bgal	0.899884
44	BAD-RDM	Abdominal C1-SOPs	5	Bgal	0.757581
45	BAD-RDM	Abdominal C1-SOPs	5	Bgal	0.573096
46	BAD-RDM	Abdominal C1-SOPs	5	Bgal	0.817041
47	BAD-RDM	Abdominal C1-SOPs	5	Bgal	0.66693
48	BAD-RDM	Thoracic C1-SOPs	6	Bgal	0.182764
49	BAD-RDM	Thoracic C1-SOPs	6	Bgal	0.218179
50	BAD-RDM	Thoracic C1-SOPs	6	Bgal	0.121182
51	BAD-RDM	Abdominal C1-SOPs	6	Bgal	0.892937
52	BAD-RDM	Abdominal C1-SOPs	6	Bgal	0.74611
53	BAD-RDM	Abdominal C1-SOPs	6	Bgal	0.883628
54	BAD-RDM	Abdominal C1-SOPs	6	Bgal	1.03842
55	BAD-RDM	Abdominal C1-SOPs	6	Bgal	0.713637
56	BAD-RDM	Abdominal C1-SOPs	6	Bgal	0.624728
57	BAD-RDM	Abdominal C1-SOPs	6	Bgal	0.938243
58	BAD-RDM	Thoracic C1-SOPs	7	Bgal	0.146828
59	BAD-RDM	Thoracic C1-SOPs	7	Bgal	0.385007
60	BAD-RDM	Thoracic C1-SOPs	7	Bgal	0.322684
61	BAD-RDM	Abdominal C1-SOPs	7	Bgal	0.787611
62	BAD-RDM	Abdominal C1-SOPs	7	Bgal	0.790694
63	BAD-RDM	Abdominal C1-SOPs	7	Bgal	1.14996
64	BAD-RDM	Abdominal C1-SOPs	7	Bgal	0.839323
65	BAD-RDM	Abdominal C1-SOPs	7	Bgal	1.41594
66	BAD-RDM	Abdominal C1-SOPs	7	Bgal	0.958363
67	BAD-RDM	Abdominal C1-SOPs	7	Bgal	0.978964
68	BAD-RDM	Thoracic C1-SOPs	8	Bgal	0.312074
69	BAD-RDM	Thoracic C1-SOPs	8	Bgal	0.41758
70	BAD-RDM	Thoracic C1-SOPs	8	Bgal	0.191913
71	BAD-RDM	Abdominal C1-SOPs	8	Bgal	0.142563
72	BAD-RDM	Abdominal C1-SOPs	8	Bgal	1.22777
73	BAD-RDM	Abdominal C1-SOPs	8	Bgal	1.08077
74	BAD-RDM	Abdominal C1-SOPs	8	Bgal	1.07674
75	BAD-RDM	Abdominal C1-SOPs	8	Bgal	0.936981
76	BAD-RDM	Abdominal C1-SOPs	8	Bgal	0.847331
77	BAD-RDM	Abdominal C1-SOPs	8	Bgal	1.25494
78	BAD-RDM	Thoracic C1-SOPs	9	Bgal	0.22881
79	BAD-RDM	Thoracic C1-SOPs	9	Bgal	0.204525
80	BAD-RDM	Thoracic C1-SOPs	9	Bgal	0.184666
81	BAD-RDM	Abdominal C1-SOPs	9	Bgal	0.873197
82	BAD-RDM	Abdominal C1-SOPs	9	Bgal	1.06395
83	BAD-RDM	Abdominal C1-SOPs	9	Bgal	0.899804
84	BAD-RDM	Abdominal C1-SOPs	9	Bgal	0.712035
85	BAD-RDM	Abdominal C1-SOPs	9	Bgal	0.765709
86	BAD-RDM	Abdominal C1-SOPs	9	Bgal	0.970335
87	BAD-RDM	Abdominal C1-SOPs	9	Bgal	0.842546
88	BAD-RDM	Thoracic C1-SOPs	10	Bgal	0.391774
89	BAD-RDM	Thoracic C1-SOPs	10	Bgal	0.418761
90	BAD-RDM	Abdominal C1-SOPs	10	Bgal	1.38427
91	BAD-RDM	Abdominal C1-SOPs	10	Bgal	0.963188
92	BAD-RDM	Abdominal C1-SOPs	10	Bgal	1.54561
93	BAD-RDM	Abdominal C1-SOPs	10	Bgal	1.40097
94	BAD-RDM	Abdominal C1-SOPs	10	Bgal	1.44998
95	BAD-RDM	Abdominal C1-SOPs	10	Bgal	0.804849
96	BAD-RDM	Abdominal C1-SOPs	10	Bgal	1.56243
97	BAD-RDM	Thoracic C1-SOPs	11	Bgal	0.136457
98	BAD-RDM	Thoracic C1-SOPs	11	Bgal	0.362965
99	BAD-RDM	Thoracic C1-SOPs	11	Bgal	0.161042
100	BAD-RDM	Abdominal C1-SOPs	11	Bgal	1.11206
101	BAD-RDM	Abdominal C1-SOPs	11	Bgal	0.902066
102	BAD-RDM	Abdominal C1-SOPs	11	Bgal	1.00016
103	BAD-RDM	Abdominal C1-SOPs	11	Bgal	1.03924
104	BAD-RDM	Abdominal C1-SOPs	11	Bgal	1.15006
105	BAD-RDM	Abdominal C1-SOPs	11	Bgal	0.849353
106	BAD-RDM	Abdominal C1-SOPs	11	Bgal	0.30869
107	BAD-RDM	Thoracic C1-SOPs	12	Bgal	0.200421
108	BAD-RDM	Thoracic C1-SOPs	12	Bgal	0.375297
109	BAD-RDM	Thoracic C1-SOPs	12	Bgal	0.345067
110	BAD-RDM	Abdominal C1-SOPs	12	Bgal	1.07048
111	BAD-RDM	Abdominal C1-SOPs	12	Bgal	0.873618
112	BAD-RDM	Abdominal C1-SOPs	12	Bgal	1.2931
113	BAD-RDM	Abdominal C1-SOPs	12	Bgal	0.947692
114	BAD-RDM	Abdominal C1-SOPs	12	Bgal	1.51746
115	BAD-RDM	Abdominal C1-SOPs	12	Bgal	1.85514
116	BAD-RDM	Abdominal C1-SOPs	12	Bgal	0.968313
117	BAD-RDM	Thoracic C1-SOPs	13	Bgal	0.177799
118	BAD-RDM	Thoracic C1-SOPs	13	Bgal	0.260662
119	BAD-RDM	Thoracic C1-SOPs	13	Bgal	0.146787
120	BAD-RDM	Abdominal C1-SOPs	13	Bgal	1.37578
121	BAD-RDM	Abdominal C1-SOPs	13	Bgal	1.34179
122	BAD-RDM	Abdominal C1-SOPs	13	Bgal	1.36681
123	BAD-RDM	Abdominal C1-SOPs	13	Bgal	1.20833
124	BAD-RDM	Abdominal C1-SOPs	13	Bgal	1.21848
125	BAD-RDM	Abdominal C1-SOPs	13	Bgal	1.00155
126	BAD-RDM	Abdominal C1-SOPs	13	Bgal	1.28377
127	BAD-RDM	Thoracic C1-SOPs	14	Bgal	0.135917
128	BAD-RDM	Thoracic C1-SOPs	14	Bgal	0.217218
129	BAD-RDM	Thoracic C1-SOPs	14	Bgal	0.186427
130	BAD-RDM	Abdominal C1-SOPs	14	Bgal	0.813597
131	BAD-RDM	Abdominal C1-SOPs	14	Bgal	0.594037
132	BAD-RDM	Abdominal C1-SOPs	14	Bgal	0.758802
133	BAD-RDM	Abdominal C1-SOPs	14	Bgal	0.909914
134	BAD-RDM	Abdominal C1-SOPs	14	Bgal	0.924208
135	BAD-RDM	Abdominal C1-SOPs	14	Bgal	0.837942
136	BAD-RDM	Abdominal C1-SOPs	14	Bgal	0.811195
137	BAD-RDM	Thoracic C1-SOPs	15	Bgal	0.32887
138	BAD-RDM	Thoracic C1-SOPs	15	Bgal	0.224946
139	BAD-RDM	Thoracic C1-SOPs	15	Bgal	0.156177
140	BAD-RDM	Thoracic C1-SOPs	15	Bgal	0.157779
141	BAD-RDM	Abdominal C1-SOPs	15	Bgal	0.974699
142	BAD-RDM	Abdominal C1-SOPs	15	Bgal	1.02583
143	BAD-RDM	Abdominal C1-SOPs	15	Bgal	1.03718
144	BAD-RDM	Abdominal C1-SOPs	15	Bgal	1.39002
145	BAD-RDM	Abdominal C1-SOPs	15	Bgal	1.07476
146	BAD-RDM	Abdominal C1-SOPs	15	Bgal	0.949454
147	BAD-RDM	Abdominal C1-SOPs	15	Bgal	0.964889
148	BAD-RDM	Thoracic C1-SOPs	16	Bgal	0.182623
149	BAD-RDM	Thoracic C1-SOPs	16	Bgal	0.276037
150	BAD-RDM	Thoracic C1-SOPs	16	Bgal	0.236037
151	BAD-RDM	Abdominal C1-SOPs	16	Bgal	1.06621
152	BAD-RDM	Abdominal C1-SOPs	16	Bgal	0.842687
153	BAD-RDM	Abdominal C1-SOPs	16	Bgal	1.31574
154	BAD-RDM	Abdominal C1-SOPs	16	Bgal	0.787591
155	BAD-RDM	Abdominal C1-SOPs	16	Bgal	1.11846
156	BAD-RDM	Abdominal C1-SOPs	16	Bgal	1.08525
157	BAD-RDM	Abdominal C1-SOPs	16	Bgal	1.49817
158	BAD-RDM	Thoracic C1-SOPs	17	Bgal	0.234756
159	BAD-RDM	Thoracic C1-SOPs	17	Bgal	0.261483
160	BAD-RDM	Thoracic C1-SOPs	17	Bgal	0.154956
161	BAD-RDM	Abdominal C1-SOPs	17	Bgal	0.788612
162	BAD-RDM	Abdominal C1-SOPs	17	Bgal	0.568811
163	BAD-RDM	Abdominal C1-SOPs	17	Bgal	0.724908
164	BAD-RDM	Abdominal C1-SOPs	17	Bgal	1.17078
165	BAD-RDM	Abdominal C1-SOPs	17	Bgal	1.12221
166	BAD-RDM	Abdominal C1-SOPs	17	Bgal	0.747671
167	BAD-RDM	Abdominal C1-SOPs	17	Bgal	0.496138
168	BAD-RDM	Thoracic C1-SOPs	18	Bgal	0.281603
169	BAD-RDM	Thoracic C1-SOPs	18	Bgal	0.302104
170	BAD-RDM	Thoracic C1-SOPs	18	Bgal	0.185867
171	BAD-RDM	Abdominal C1-SOPs	18	Bgal	1.38483
172	BAD-RDM	Abdominal C1-SOPs	18	Bgal	1.25394
173	BAD-RDM	Abdominal C1-SOPs	18	Bgal	1.53801
174	BAD-RDM	Abdominal C1-SOPs	18	Bgal	1.14135
175	BAD-RDM	Abdominal C1-SOPs	18	Bgal	0.974679
176	BAD-RDM	Abdominal C1-SOPs	18	Bgal	1.31088
177	BAD-RDM	Abdominal C1-SOPs	18	Bgal	1.39192
178	BAD-WT	Thoracic C1-SOPs	1	Bgal	0.215677
179	BAD-WT	Thoracic C1-SOPs	1	Bgal	0.117278
180	BAD-WT	Thoracic C1-SOPs	1	Bgal	0.224325
181	BAD-WT	Abdominal C1-SOPs	1	Bgal	0.741805
182	BAD-WT	Abdominal C1-SOPs	1	Bgal	0.934219
183	BAD-WT	Abdominal C1-SOPs	1	Bgal	1.12743
184	BAD-WT	Abdominal C1-SOPs	1	Bgal	1.12729
185	BAD-WT	Abdominal C1-SOPs	1	Bgal	1.05466
186	BAD-WT	Abdominal C1-SOPs	1	Bgal	1.08767
187	BAD-WT	Abdominal C1-SOPs	1	Bgal	1.30283
188	BAD-WT	Thoracic C1-SOPs	2	Bgal	0.229691
189	BAD-WT	Thoracic C1-SOPs	2	Bgal	0.213274
190	BAD-WT	Thoracic C1-SOPs	2	Bgal	0.0966371
191	BAD-WT	Abdominal C1-SOPs	2	Bgal	0.928793
192	BAD-WT	Abdominal C1-SOPs	2	Bgal	0.791615
193	BAD-WT	Abdominal C1-SOPs	2	Bgal	0.987412
194	BAD-WT	Abdominal C1-SOPs	2	Bgal	0.958363
195	BAD-WT	Abdominal C1-SOPs	2	Bgal	1.57396
196	BAD-WT	Abdominal C1-SOPs	2	Bgal	1.24337
197	BAD-WT	Abdominal C1-SOPs	2	Bgal	0.829774
198	BAD-WT	Abdominal C1-SOPs	2	Bgal	1.33919
199	BAD-WT	Thoracic C1-SOPs	3	Bgal	0.257278
200	BAD-WT	Thoracic C1-SOPs	3	Bgal	0.303765
201	BAD-WT	Thoracic C1-SOPs	3	Bgal	0.262684
202	BAD-WT	Abdominal C1-SOPs	3	Bgal	1.83068
203	BAD-WT	Abdominal C1-SOPs	3	Bgal	1.3738
204	BAD-WT	Abdominal C1-SOPs	3	Bgal	1.48834
205	BAD-WT	Abdominal C1-SOPs	3	Bgal	0.95564
206	BAD-WT	Abdominal C1-SOPs	3	Bgal	0.721245
207	BAD-WT	Abdominal C1-SOPs	3	Bgal	1.13686
208	BAD-WT	Abdominal C1-SOPs	3	Bgal	1.55672
209	BAD-WT	Thoracic C1-SOPs	4	Bgal	0.171212
210	BAD-WT	Thoracic C1-SOPs	4	Bgal	0.291393
211	BAD-WT	Thoracic C1-SOPs	4	Bgal	0.229571
212	BAD-WT	Abdominal C1-SOPs	4	Bgal	0.850134
213	BAD-WT	Abdominal C1-SOPs	4	Bgal	0.802406
214	BAD-WT	Abdominal C1-SOPs	4	Bgal	1.51969
215	BAD-WT	Abdominal C1-SOPs	4	Bgal	1.67612
216	BAD-WT	Abdominal C1-SOPs	4	Bgal	1.40245
217	BAD-WT	Abdominal C1-SOPs	4	Bgal	0.672956
218	BAD-WT	Abdominal C1-SOPs	4	Bgal	1.235
219	BAD-WT	Thoracic C1-SOPs	5	Bgal	0.167949
220	BAD-WT	Thoracic C1-SOPs	5	Bgal	0.439562
221	BAD-WT	Thoracic C1-SOPs	5	Bgal	0.143985
222	BAD-WT	Abdominal C1-SOPs	5	Bgal	1.32819
223	BAD-WT	Abdominal C1-SOPs	5	Bgal	0.600363
224	BAD-WT	Abdominal C1-SOPs	5	Bgal	0.920425
225	BAD-WT	Abdominal C1-SOPs	5	Bgal	0.847091
226	BAD-WT	Abdominal C1-SOPs	5	Bgal	1.17516
227	BAD-WT	Abdominal C1-SOPs	5	Bgal	1.19176
228	BAD-WT	Abdominal C1-SOPs	5	Bgal	1.03644
229	BAD-WT	Thoracic C1-SOPs	6	Bgal	0.113234
230	BAD-WT	Thoracic C1-SOPs	6	Bgal	0.110311
231	BAD-WT	Thoracic C1-SOPs	6	Bgal	0.145206
232	BAD-WT	Abdominal C1-SOPs	6	Bgal	0.73656
233	BAD-WT	Abdominal C1-SOPs	6	Bgal	0.952557
234	BAD-WT	Abdominal C1-SOPs	6	Bgal	1.05504
235	BAD-WT	Abdominal C1-SOPs	6	Bgal	0.714258
236	BAD-WT	Abdominal C1-SOPs	6	Bgal	0.967752
237	BAD-WT	Abdominal C1-SOPs	6	Bgal	1.1538
238	BAD-WT	Abdominal C1-SOPs	6	Bgal	0.861706
239	BAD-WT	Thoracic C1-SOPs	7	Bgal	0.20905
240	BAD-WT	Thoracic C1-SOPs	7	Bgal	0.209551
241	BAD-WT	Thoracic C1-SOPs	7	Bgal	0.264666
242	BAD-WT	Thoracic C1-SOPs	7	Bgal	0.166928
243	BAD-WT	Abdominal C1-SOPs	7	Bgal	1.09552
244	BAD-WT	Abdominal C1-SOPs	7	Bgal	0.659322
245	BAD-WT	Abdominal C1-SOPs	7	Bgal	0.355898
246	BAD-WT	Abdominal C1-SOPs	7	Bgal	1.22771
247	BAD-WT	Abdominal C1-SOPs	7	Bgal	0.828232
248	BAD-WT	Abdominal C1-SOPs	7	Bgal	0.770354
249	BAD-WT	Abdominal C1-SOPs	7	Bgal	0.993939
250	BAD-WT	Thoracic C1-SOPs	8	Bgal	0.100521
251	BAD-WT	Thoracic C1-SOPs	8	Bgal	0.162643
252	BAD-WT	Thoracic C1-SOPs	8	Bgal	0.117918
253	BAD-WT	Abdominal C1-SOPs	8	Bgal	0.556519
254	BAD-WT	Abdominal C1-SOPs	8	Bgal	0.502885
255	BAD-WT	Abdominal C1-SOPs	8	Bgal	0.725449
256	BAD-WT	Abdominal C1-SOPs	8	Bgal	0.812016
257	BAD-WT	Abdominal C1-SOPs	8	Bgal	0.468331
258	BAD-WT	Abdominal C1-SOPs	8	Bgal	0.980605
259	BAD-WT	Abdominal C1-SOPs	8	Bgal	0.709333
260	BAD-WT	Thoracic C1-SOPs	9	Bgal	0.181863
261	BAD-WT	Thoracic C1-SOPs	9	Bgal	0.424106
262	BAD-WT	Thoracic C1-SOPs	9	Bgal	0.220021
263	BAD-WT	Abdominal C1-SOPs	9	Bgal	0.6773
264	BAD-WT	Abdominal C1-SOPs	9	Bgal	0.653236
265	BAD-WT	Abdominal C1-SOPs	9	Bgal	0.306128
266	BAD-WT	Abdominal C1-SOPs	9	Bgal	0.549032
267	BAD-WT	Abdominal C1-SOPs	9	Bgal	1.22559
268	BAD-WT	Abdominal C1-SOPs	9	Bgal	0.791295
269	BAD-WT	Abdominal C1-SOPs	9	Bgal	0.779103
270	BAD-WT	Abdominal C1-SOPs	9	Bgal	1.40843
271	BAD-WT	Thoracic C1-SOPs	10	Bgal	0.240802
272	BAD-WT	Thoracic C1-SOPs	10	Bgal	0.248249
273	BAD-WT	Thoracic C1-SOPs	10	Bgal	0.187328
274	BAD-WT	Abdominal C1-SOPs	10	Bgal	1.08865
275	BAD-WT	Abdominal C1-SOPs	10	Bgal	0.952177
276	BAD-WT	Abdominal C1-SOPs	10	Bgal	0.523025
277	BAD-WT	Abdominal C1-SOPs	10	Bgal	0.86591
278	BAD-WT	Abdominal C1-SOPs	10	Bgal	1.37985
279	BAD-WT	Abdominal C1-SOPs	10	Bgal	1.7322
280	BAD-WT	Abdominal C1-SOPs	10	Bgal	2.0481
281	BAD-WT	Thoracic C1-SOPs	11	Bgal	0.155556
282	BAD-WT	Thoracic C1-SOPs	11	Bgal	0.394156
283	BAD-WT	Thoracic C1-SOPs	11	Bgal	0.153094
284	BAD-WT	Abdominal C1-SOPs	11	Bgal	0.707951
285	BAD-WT	Abdominal C1-SOPs	11	Bgal	1.66365
286	BAD-WT	Abdominal C1-SOPs	11	Bgal	0.7966
287	BAD-WT	Abdominal C1-SOPs	11	Bgal	0.996882
288	BAD-WT	Abdominal C1-SOPs	11	Bgal	0.991696
289	BAD-WT	Abdominal C1-SOPs	11	Bgal	1.30301
290	BAD-WT	Abdominal C1-SOPs	11	Bgal	1.00725
291	BAD-WT	Abdominal C1-SOPs	11	Bgal	1.47186
292	BAD-WT	Thoracic C1-SOPs	12	Bgal	0.17966
293	BAD-WT	Thoracic C1-SOPs	12	Bgal	0.157178
294	BAD-WT	Thoracic C1-SOPs	12	Bgal	0.195897
295	BAD-WT	Abdominal C1-SOPs	12	Bgal	0.182744
296	BAD-WT	Abdominal C1-SOPs	12	Bgal	0.833557
297	BAD-WT	Abdominal C1-SOPs	12	Bgal	0.736059
298	BAD-WT	Abdominal C1-SOPs	12	Bgal	0.582225
299	BAD-WT	Abdominal C1-SOPs	12	Bgal	0.552915
300	BAD-WT	Abdominal C1-SOPs	12	Bgal	1.10983
301	BAD-WT	Abdominal C1-SOPs	12	Bgal	1.17458
302	BAD-WT	Abdominal C1-SOPs	12	Bgal	1.22936
303	BAD-RDM	Thoracic C1-SOPs	1	AbdA	0.0586324
304	BAD-RDM	Thoracic C1-SOPs	1	AbdA	0.0499302
305	BAD-RDM	Abdominal C1-SOPs	1	AbdA	1.83206
306	BAD-RDM	Abdominal C1-SOPs	1	AbdA	0.984938
307	BAD-RDM	Abdominal C1-SOPs	1	AbdA	1.64515
308	BAD-RDM	Abdominal C1-SOPs	1	AbdA	1.52282
309	BAD-RDM	Abdominal C1-SOPs	1	AbdA	0.929846
310	BAD-RDM	Abdominal C1-SOPs	1	AbdA	0.94156
311	BAD-RDM	Abdominal C1-SOPs	1	AbdA	0.837861
312	BAD-RDM	Abdominal C1-SOPs	1	AbdA	0.911284
313	BAD-RDM	Thoracic C1-SOPs	2	AbdA	0.0467868
314	BAD-RDM	Thoracic C1-SOPs	2	AbdA	0.0534706
315	BAD-RDM	Thoracic C1-SOPs	2	AbdA	0.0511214
316	BAD-RDM	Abdominal C1-SOPs	2	AbdA	0.681585
317	BAD-RDM	Abdominal C1-SOPs	2	AbdA	1.32638
318	BAD-RDM	Abdominal C1-SOPs	2	AbdA	0.658556
319	BAD-RDM	Abdominal C1-SOPs	2	AbdA	0.997942
320	BAD-RDM	Abdominal C1-SOPs	2	AbdA	1.29779
321	BAD-RDM	Abdominal C1-SOPs	2	AbdA	0.967997
322	BAD-RDM	Abdominal C1-SOPs	2	AbdA	1.06591
323	BAD-RDM	Thoracic C1-SOPs	3	AbdA	0.0670368
324	BAD-RDM	Thoracic C1-SOPs	3	AbdA	0.079842
325	BAD-RDM	Thoracic C1-SOPs	3	AbdA	0.0740184
326	BAD-RDM	Abdominal C1-SOPs	3	AbdA	1.15078
327	BAD-RDM	Abdominal C1-SOPs	3	AbdA	1.7151
328	BAD-RDM	Abdominal C1-SOPs	3	AbdA	1.26291
329	BAD-RDM	Abdominal C1-SOPs	3	AbdA	1.23975
330	BAD-RDM	Abdominal C1-SOPs	3	AbdA	1.14078
331	BAD-RDM	Abdominal C1-SOPs	3	AbdA	1.27562
332	BAD-RDM	Abdominal C1-SOPs	3	AbdA	1.31539
333	BAD-RDM	Thoracic C1-SOPs	4	AbdA	0.0594927
334	BAD-RDM	Thoracic C1-SOPs	4	AbdA	0.061478
335	BAD-RDM	Thoracic C1-SOPs	4	AbdA	0.0476471
336	BAD-RDM	Abdominal C1-SOPs	4	AbdA	1.51336
337	BAD-RDM	Abdominal C1-SOPs	4	AbdA	1.54959
338	BAD-RDM	Abdominal C1-SOPs	4	AbdA	1.21285
339	BAD-RDM	Abdominal C1-SOPs	4	AbdA	1.08698
340	BAD-RDM	Abdominal C1-SOPs	4	AbdA	0.778567
341	BAD-RDM	Abdominal C1-SOPs	4	AbdA	1.0935
342	BAD-RDM	Abdominal C1-SOPs	4	AbdA	0.821648
343	BAD-RDM	Abdominal C1-SOPs	5	AbdA	1.15974
344	BAD-RDM	Abdominal C1-SOPs	5	AbdA	0.878096
345	BAD-RDM	Abdominal C1-SOPs	5	AbdA	1.15693
346	BAD-RDM	Abdominal C1-SOPs	5	AbdA	0.901258
347	BAD-RDM	Abdominal C1-SOPs	5	AbdA	0.989571
348	BAD-RDM	Abdominal C1-SOPs	5	AbdA	0.859898
349	BAD-RDM	Abdominal C1-SOPs	5	AbdA	1.24802
350	BAD-RDM	Thoracic C1-SOPs	6	AbdA	0.0790479
351	BAD-RDM	Thoracic C1-SOPs	6	AbdA	0.0402022
352	BAD-RDM	Thoracic C1-SOPs	6	AbdA	0.048375
353	BAD-RDM	Abdominal C1-SOPs	6	AbdA	0.886931
354	BAD-RDM	Abdominal C1-SOPs	6	AbdA	1.43127
355	BAD-RDM	Abdominal C1-SOPs	6	AbdA	0.936299
356	BAD-RDM	Abdominal C1-SOPs	6	AbdA	1.00191
357	BAD-RDM	Abdominal C1-SOPs	6	AbdA	1.06743
358	BAD-RDM	Abdominal C1-SOPs	6	AbdA	1.49516
359	BAD-RDM	Abdominal C1-SOPs	6	AbdA	1.00161
360	BAD-RDM	Thoracic C1-SOPs	7	AbdA	0.0625368
361	BAD-RDM	Thoracic C1-SOPs	7	AbdA	0.0395074
362	BAD-RDM	Thoracic C1-SOPs	7	AbdA	0.0714045
363	BAD-RDM	Abdominal C1-SOPs	7	AbdA	1.12163
364	BAD-RDM	Abdominal C1-SOPs	7	AbdA	1.30087
365	BAD-RDM	Abdominal C1-SOPs	7	AbdA	1.58341
366	BAD-RDM	Abdominal C1-SOPs	7	AbdA	1.13632
367	BAD-RDM	Abdominal C1-SOPs	7	AbdA	1.16557
368	BAD-RDM	Abdominal C1-SOPs	7	AbdA	1.09519
369	BAD-RDM	Abdominal C1-SOPs	7	AbdA	0.859699
370	BAD-RDM	Thoracic C1-SOPs	8	AbdA	0.0634964
371	BAD-RDM	Thoracic C1-SOPs	8	AbdA	0.062967
372	BAD-RDM	Thoracic C1-SOPs	8	AbdA	0.0705442
373	BAD-RDM	Abdominal C1-SOPs	8	AbdA	0.433423
374	BAD-RDM	Abdominal C1-SOPs	8	AbdA	0.958071
375	BAD-RDM	Abdominal C1-SOPs	8	AbdA	0.79564
376	BAD-RDM	Abdominal C1-SOPs	8	AbdA	0.856854
377	BAD-RDM	Abdominal C1-SOPs	8	AbdA	1.15925
378	BAD-RDM	Abdominal C1-SOPs	8	AbdA	1.21106
379	BAD-RDM	Abdominal C1-SOPs	8	AbdA	1.10267
380	BAD-RDM	Thoracic C1-SOPs	9	AbdA	0.0612795
381	BAD-RDM	Thoracic C1-SOPs	9	AbdA	0.0758052
382	BAD-RDM	Thoracic C1-SOPs	9	AbdA	0.0952942
383	BAD-RDM	Abdominal C1-SOPs	9	AbdA	1.04969
384	BAD-RDM	Abdominal C1-SOPs	9	AbdA	0.844148
385	BAD-RDM	Abdominal C1-SOPs	9	AbdA	0.831012
386	BAD-RDM	Abdominal C1-SOPs	9	AbdA	0.917174
387	BAD-RDM	Abdominal C1-SOPs	9	AbdA	0.846762
388	BAD-RDM	Abdominal C1-SOPs	9	AbdA	0.90364
389	BAD-RDM	Abdominal C1-SOPs	9	AbdA	1.11699
390	BAD-RDM	Thoracic C1-SOPs	10	AbdA	0.0639596
391	BAD-RDM	Thoracic C1-SOPs	10	AbdA	0.0731581
392	BAD-RDM	Abdominal C1-SOPs	10	AbdA	1.45019
393	BAD-RDM	Abdominal C1-SOPs	10	AbdA	1.09975
394	BAD-RDM	Abdominal C1-SOPs	10	AbdA	1.17169
395	BAD-RDM	Abdominal C1-SOPs	10	AbdA	1.4581
396	BAD-RDM	Abdominal C1-SOPs	10	AbdA	1.34279
397	BAD-RDM	Abdominal C1-SOPs	10	AbdA	1.15313
398	BAD-RDM	Abdominal C1-SOPs	10	AbdA	1.3813
399	BAD-RDM	Thoracic C1-SOPs	11	AbdA	0.0911251
400	BAD-RDM	Thoracic C1-SOPs	11	AbdA	0.0616434
401	BAD-RDM	Thoracic C1-SOPs	11	AbdA	0.0654817
402	BAD-RDM	Abdominal C1-SOPs	11	AbdA	1.05978
403	BAD-RDM	Abdominal C1-SOPs	11	AbdA	1.00016
404	BAD-RDM	Abdominal C1-SOPs	11	AbdA	1.19283
405	BAD-RDM	Abdominal C1-SOPs	11	AbdA	1.24888
406	BAD-RDM	Abdominal C1-SOPs	11	AbdA	1.32462
407	BAD-RDM	Abdominal C1-SOPs	11	AbdA	1.47345
408	BAD-RDM	Abdominal C1-SOPs	11	AbdA	0.92078
409	BAD-RDM	Thoracic C1-SOPs	12	AbdA	0.0757059
410	BAD-RDM	Thoracic C1-SOPs	12	AbdA	0.0637942
411	BAD-RDM	Thoracic C1-SOPs	12	AbdA	0.0717354
412	BAD-RDM	Abdominal C1-SOPs	12	AbdA	1.21126
413	BAD-RDM	Abdominal C1-SOPs	12	AbdA	1.39685
414	BAD-RDM	Abdominal C1-SOPs	12	AbdA	1.13602
415	BAD-RDM	Abdominal C1-SOPs	12	AbdA	1.24971
416	BAD-RDM	Abdominal C1-SOPs	12	AbdA	1.01554
417	BAD-RDM	Abdominal C1-SOPs	12	AbdA	1.09099
418	BAD-RDM	Abdominal C1-SOPs	12	AbdA	1.13453
419	BAD-RDM	Thoracic C1-SOPs	13	AbdA	0.0495
420	BAD-RDM	Thoracic C1-SOPs	13	AbdA	0.0302096
421	BAD-RDM	Thoracic C1-SOPs	13	AbdA	0.0610148
422	BAD-RDM	Abdominal C1-SOPs	13	AbdA	0.873431
423	BAD-RDM	Abdominal C1-SOPs	13	AbdA	0.956251
424	BAD-RDM	Abdominal C1-SOPs	13	AbdA	1.0578
425	BAD-RDM	Abdominal C1-SOPs	13	AbdA	1.17903
426	BAD-RDM	Abdominal C1-SOPs	13	AbdA	1.28197
427	BAD-RDM	Abdominal C1-SOPs	13	AbdA	1.42415
428	BAD-RDM	Abdominal C1-SOPs	13	AbdA	0.870023
429	BAD-RDM	Thoracic C1-SOPs	14	AbdA	0.0541655
430	BAD-RDM	Thoracic C1-SOPs	14	AbdA	0.0488714
431	BAD-RDM	Thoracic C1-SOPs	14	AbdA	0.0445037
432	BAD-RDM	Abdominal C1-SOPs	14	AbdA	1.14439
433	BAD-RDM	Abdominal C1-SOPs	14	AbdA	1.2786
434	BAD-RDM	Abdominal C1-SOPs	14	AbdA	1.46558
435	BAD-RDM	Abdominal C1-SOPs	14	AbdA	1.18152
436	BAD-RDM	Abdominal C1-SOPs	14	AbdA	1.01478
437	BAD-RDM	Abdominal C1-SOPs	14	AbdA	0.812846
438	BAD-RDM	Abdominal C1-SOPs	14	AbdA	1.36979
439	BAD-RDM	Thoracic C1-SOPs	15	AbdA	0.0471177
440	BAD-RDM	Thoracic C1-SOPs	15	AbdA	0.0410956
441	BAD-RDM	Thoracic C1-SOPs	15	AbdA	0.0628346
442	BAD-RDM	Thoracic C1-SOPs	15	AbdA	0.0476471
443	BAD-RDM	Abdominal C1-SOPs	15	AbdA	0.870453
444	BAD-RDM	Abdominal C1-SOPs	15	AbdA	1.00496
445	BAD-RDM	Abdominal C1-SOPs	15	AbdA	1.0619
446	BAD-RDM	Abdominal C1-SOPs	15	AbdA	0.837729
447	BAD-RDM	Abdominal C1-SOPs	15	AbdA	1.00923
448	BAD-RDM	Abdominal C1-SOPs	15	AbdA	1.1113
449	BAD-RDM	Abdominal C1-SOPs	15	AbdA	1.5259
450	BAD-RDM	Thoracic C1-SOPs	16	AbdA	0.0474486
451	BAD-RDM	Thoracic C1-SOPs	16	AbdA	0.0606839
452	BAD-RDM	Thoracic C1-SOPs	16	AbdA	0.130996
453	BAD-RDM	Abdominal C1-SOPs	16	AbdA	1.01551
454	BAD-RDM	Abdominal C1-SOPs	16	AbdA	1.25146
455	BAD-RDM	Abdominal C1-SOPs	16	AbdA	1.20964
456	BAD-RDM	Abdominal C1-SOPs	16	AbdA	1.08215
457	BAD-RDM	Abdominal C1-SOPs	16	AbdA	1.1392
458	BAD-RDM	Abdominal C1-SOPs	16	AbdA	1.02564
459	BAD-RDM	Abdominal C1-SOPs	16	AbdA	0.792729
460	BAD-RDM	Thoracic C1-SOPs	17	AbdA	0.0741839
461	BAD-RDM	Thoracic C1-SOPs	17	AbdA	0.0677648
462	BAD-RDM	Thoracic C1-SOPs	17	AbdA	0.082489
463	BAD-RDM	Abdominal C1-SOPs	17	AbdA	1.07203
464	BAD-RDM	Abdominal C1-SOPs	17	AbdA	0.895832
465	BAD-RDM	Abdominal C1-SOPs	17	AbdA	1.02766
466	BAD-RDM	Abdominal C1-SOPs	17	AbdA	1.06859
467	BAD-RDM	Abdominal C1-SOPs	17	AbdA	0.965582
468	BAD-RDM	Abdominal C1-SOPs	17	AbdA	1.20365
469	BAD-RDM	Abdominal C1-SOPs	17	AbdA	0.997148
470	BAD-RDM	Thoracic C1-SOPs	18	AbdA	0.0504596
471	BAD-RDM	Thoracic C1-SOPs	18	AbdA	0.0451986
472	BAD-RDM	Thoracic C1-SOPs	18	AbdA	0.0595258
473	BAD-RDM	Abdominal C1-SOPs	18	AbdA	1.1258
474	BAD-RDM	Abdominal C1-SOPs	18	AbdA	0.978784
475	BAD-RDM	Abdominal C1-SOPs	18	AbdA	1.20739
476	BAD-RDM	Abdominal C1-SOPs	18	AbdA	1.08437
477	BAD-RDM	Abdominal C1-SOPs	18	AbdA	1.21242
478	BAD-RDM	Abdominal C1-SOPs	18	AbdA	1.76794
479	BAD-RDM	Abdominal C1-SOPs	18	AbdA	1.19114
480	BAD-WT	Thoracic C1-SOPs	1	AbdA	0.0533052
481	BAD-WT	Thoracic C1-SOPs	1	AbdA	0.059625
482	BAD-WT	Thoracic C1-SOPs	1	AbdA	0.1035
483	BAD-WT	Abdominal C1-SOPs	1	AbdA	1.22572
484	BAD-WT	Abdominal C1-SOPs	1	AbdA	0.942718
485	BAD-WT	Abdominal C1-SOPs	1	AbdA	0.979611
486	BAD-WT	Abdominal C1-SOPs	1	AbdA	1.14254
487	BAD-WT	Abdominal C1-SOPs	1	AbdA	1.65557
488	BAD-WT	Abdominal C1-SOPs	1	AbdA	1.70034
489	BAD-WT	Abdominal C1-SOPs	1	AbdA	1.49711
490	BAD-WT	Thoracic C1-SOPs	2	AbdA	0.0417905
491	BAD-WT	Thoracic C1-SOPs	2	AbdA	0.036728
492	BAD-WT	Thoracic C1-SOPs	2	AbdA	0.0529743
493	BAD-WT	Abdominal C1-SOPs	2	AbdA	0.852122
494	BAD-WT	Abdominal C1-SOPs	2	AbdA	0.70382
495	BAD-WT	Abdominal C1-SOPs	2	AbdA	0.694853
496	BAD-WT	Abdominal C1-SOPs	2	AbdA	1.01329
497	BAD-WT	Abdominal C1-SOPs	2	AbdA	0.917901
498	BAD-WT	Abdominal C1-SOPs	2	AbdA	0.761725
499	BAD-WT	Abdominal C1-SOPs	2	AbdA	1.3859
500	BAD-WT	Abdominal C1-SOPs	2	AbdA	0.974813
501	BAD-WT	Thoracic C1-SOPs	3	AbdA	0.0606177
502	BAD-WT	Thoracic C1-SOPs	3	AbdA	0.0648199
503	BAD-WT	Thoracic C1-SOPs	3	AbdA	0.0565148
504	BAD-WT	Abdominal C1-SOPs	3	AbdA	0.794118
505	BAD-WT	Abdominal C1-SOPs	3	AbdA	1.72195
506	BAD-WT	Abdominal C1-SOPs	3	AbdA	1.0893
507	BAD-WT	Abdominal C1-SOPs	3	AbdA	1.15968
508	BAD-WT	Abdominal C1-SOPs	3	AbdA	1.12292
509	BAD-WT	Abdominal C1-SOPs	3	AbdA	1.28114
510	BAD-WT	Abdominal C1-SOPs	3	AbdA	0.891464
511	BAD-WT	Thoracic C1-SOPs	4	AbdA	0.0443383
512	BAD-WT	Thoracic C1-SOPs	4	AbdA	0.0527758
513	BAD-WT	Thoracic C1-SOPs	4	AbdA	0.0530405
514	BAD-WT	Abdominal C1-SOPs	4	AbdA	1.16216
515	BAD-WT	Abdominal C1-SOPs	4	AbdA	0.944471
516	BAD-WT	Abdominal C1-SOPs	4	AbdA	0.853181
517	BAD-WT	Abdominal C1-SOPs	4	AbdA	0.989769
518	BAD-WT	Abdominal C1-SOPs	4	AbdA	0.680493
519	BAD-WT	Abdominal C1-SOPs	4	AbdA	0.903806
520	BAD-WT	Abdominal C1-SOPs	4	AbdA	0.99728
521	BAD-WT	Thoracic C1-SOPs	5	AbdA	0.0777905
522	BAD-WT	Thoracic C1-SOPs	5	AbdA	0.0692868
523	BAD-WT	Thoracic C1-SOPs	5	AbdA	0.0897685
524	BAD-WT	Abdominal C1-SOPs	5	AbdA	1.42584
525	BAD-WT	Abdominal C1-SOPs	5	AbdA	0.586357
526	BAD-WT	Abdominal C1-SOPs	5	AbdA	1.05886
527	BAD-WT	Abdominal C1-SOPs	5	AbdA	1.01111
528	BAD-WT	Abdominal C1-SOPs	5	AbdA	1.21884
529	BAD-WT	Abdominal C1-SOPs	5	AbdA	1.44718
530	BAD-WT	Abdominal C1-SOPs	5	AbdA	1.40781
531	BAD-WT	Thoracic C1-SOPs	6	AbdA	0.0317647
532	BAD-WT	Thoracic C1-SOPs	6	AbdA	0.0437096
533	BAD-WT	Thoracic C1-SOPs	6	AbdA	0.0474155
534	BAD-WT	Abdominal C1-SOPs	6	AbdA	0.818471
535	BAD-WT	Abdominal C1-SOPs	6	AbdA	0.981332
536	BAD-WT	Abdominal C1-SOPs	6	AbdA	1.05353
537	BAD-WT	Abdominal C1-SOPs	6	AbdA	0.986196
538	BAD-WT	Abdominal C1-SOPs	6	AbdA	0.964324
539	BAD-WT	Abdominal C1-SOPs	6	AbdA	0.540265
540	BAD-WT	Abdominal C1-SOPs	6	AbdA	0.780089
541	BAD-WT	Thoracic C1-SOPs	7	AbdA	0.0730258
542	BAD-WT	Thoracic C1-SOPs	7	AbdA	0.0474486
543	BAD-WT	Thoracic C1-SOPs	7	AbdA	0.0604192
544	BAD-WT	Thoracic C1-SOPs	7	AbdA	0.0525442
545	BAD-WT	Abdominal C1-SOPs	7	AbdA	1.035
546	BAD-WT	Abdominal C1-SOPs	7	AbdA	1.23522
547	BAD-WT	Abdominal C1-SOPs	7	AbdA	1.39047
548	BAD-WT	Abdominal C1-SOPs	7	AbdA	0.962504
549	BAD-WT	Abdominal C1-SOPs	7	AbdA	0.942486
550	BAD-WT	Abdominal C1-SOPs	7	AbdA	1.19697
551	BAD-WT	Abdominal C1-SOPs	7	AbdA	1.01938
552	BAD-WT	Thoracic C1-SOPs	8	AbdA	0.0481434
553	BAD-WT	Thoracic C1-SOPs	8	AbdA	0.0666398
554	BAD-WT	Thoracic C1-SOPs	8	AbdA	0.0742501
555	BAD-WT	Abdominal C1-SOPs	8	AbdA	0.39428
556	BAD-WT	Abdominal C1-SOPs	8	AbdA	0.669508
557	BAD-WT	Abdominal C1-SOPs	8	AbdA	1.02984
558	BAD-WT	Abdominal C1-SOPs	8	AbdA	0.725427
559	BAD-WT	Abdominal C1-SOPs	8	AbdA	0.96535
560	BAD-WT	Abdominal C1-SOPs	8	AbdA	0.752427
561	BAD-WT	Abdominal C1-SOPs	8	AbdA	0.648762
562	BAD-WT	Thoracic C1-SOPs	9	AbdA	0.060717
563	BAD-WT	Thoracic C1-SOPs	9	AbdA	0.077592
564	BAD-WT	Thoracic C1-SOPs	9	AbdA	0.0598236
565	BAD-WT	Abdominal C1-SOPs	9	AbdA	1.00883
566	BAD-WT	Abdominal C1-SOPs	9	AbdA	1.14059
567	BAD-WT	Abdominal C1-SOPs	9	AbdA	0.721159
568	BAD-WT	Abdominal C1-SOPs	9	AbdA	0.931004
569	BAD-WT	Abdominal C1-SOPs	9	AbdA	0.914328
570	BAD-WT	Abdominal C1-SOPs	9	AbdA	0.883854
571	BAD-WT	Abdominal C1-SOPs	9	AbdA	1.05558
572	BAD-WT	Abdominal C1-SOPs	9	AbdA	1.10495
573	BAD-WT	Thoracic C1-SOPs	10	AbdA	0.0489706
574	BAD-WT	Thoracic C1-SOPs	10	AbdA	0.0563824
575	BAD-WT	Thoracic C1-SOPs	10	AbdA	0.0545295
576	BAD-WT	Abdominal C1-SOPs	10	AbdA	0.760137
577	BAD-WT	Abdominal C1-SOPs	10	AbdA	1.04106
578	BAD-WT	Abdominal C1-SOPs	10	AbdA	0.811821
579	BAD-WT	Abdominal C1-SOPs	10	AbdA	0.661931
580	BAD-WT	Abdominal C1-SOPs	10	AbdA	0.905096
581	BAD-WT	Abdominal C1-SOPs	10	AbdA	1.03808
582	BAD-WT	Abdominal C1-SOPs	10	AbdA	1.17649
583	BAD-WT	Thoracic C1-SOPs	11	AbdA	0.0601545
584	BAD-WT	Thoracic C1-SOPs	11	AbdA	0.059592
585	BAD-WT	Thoracic C1-SOPs	11	AbdA	0.0550589
586	BAD-WT	Abdominal C1-SOPs	11	AbdA	0.446625
587	BAD-WT	Abdominal C1-SOPs	11	AbdA	0.78985
588	BAD-WT	Abdominal C1-SOPs	11	AbdA	0.875383
589	BAD-WT	Abdominal C1-SOPs	11	AbdA	1.32667
590	BAD-WT	Abdominal C1-SOPs	11	AbdA	0.737008
591	BAD-WT	Abdominal C1-SOPs	11	AbdA	1.05833
592	BAD-WT	Abdominal C1-SOPs	11	AbdA	0.867442
593	BAD-WT	Abdominal C1-SOPs	11	AbdA	0.80517
594	BAD-WT	Thoracic C1-SOPs	12	AbdA	0.0610148
595	BAD-WT	Thoracic C1-SOPs	12	AbdA	0.0706104
596	BAD-WT	Thoracic C1-SOPs	12	AbdA	0.0593934
597	BAD-WT	Abdominal C1-SOPs	12	AbdA	1.07041
598	BAD-WT	Abdominal C1-SOPs	12	AbdA	1.02908
599	BAD-WT	Abdominal C1-SOPs	12	AbdA	1.1425
600	BAD-WT	Abdominal C1-SOPs	12	AbdA	0.899306
601	BAD-WT	Abdominal C1-SOPs	12	AbdA	1.26344
602	BAD-WT	Abdominal C1-SOPs	12	AbdA	0.960089
603	BAD-WT	Abdominal C1-SOPs	12	AbdA	0.735949
604	BAD-WT	Abdominal C1-SOPs	12	AbdA	1.35344

## Sheet: Fig 5C
	Genotype	Region	Embryo	Channel	Intensity
1	BAD-WT	Thoracic C1-SOPs	1	Bgal	0.510464
2	BAD-WT	Thoracic C1-SOPs	1	Bgal	0.587617
3	BAD-WT	Thoracic C1-SOPs	1	Bgal	0.488646
4	BAD-WT	Abdominal C1-SOPs	1	Bgal	0.808047
5	BAD-WT	Abdominal C1-SOPs	1	Bgal	0.629987
6	BAD-WT	Abdominal C1-SOPs	1	Bgal	0.793897
7	BAD-WT	Abdominal C1-SOPs	1	Bgal	0.591095
8	BAD-WT	Abdominal C1-SOPs	1	Bgal	0.602043
9	BAD-WT	Abdominal C1-SOPs	1	Bgal	0.619
10	BAD-WT	Abdominal C1-SOPs	1	Bgal	0.843699
11	BAD-WT	Thoracic C1-SOPs	2	Bgal	0.272248
12	BAD-WT	Thoracic C1-SOPs	2	Bgal	0.342444
13	BAD-WT	Thoracic C1-SOPs	2	Bgal	0.375842
14	BAD-WT	Abdominal C1-SOPs	2	Bgal	1.26484
15	BAD-WT	Abdominal C1-SOPs	2	Bgal	0.939428
16	BAD-WT	Abdominal C1-SOPs	2	Bgal	0.917413
17	BAD-WT	Abdominal C1-SOPs	2	Bgal	1.29993
18	BAD-WT	Abdominal C1-SOPs	2	Bgal	1.2899
19	BAD-WT	Abdominal C1-SOPs	2	Bgal	1.31369
20	BAD-WT	Abdominal C1-SOPs	2	Bgal	1.51238
21	BAD-WT	Thoracic C1-SOPs	3	Bgal	0.40513
22	BAD-WT	Thoracic C1-SOPs	3	Bgal	0.287583
23	BAD-WT	Thoracic C1-SOPs	3	Bgal	0.343985
24	BAD-WT	Abdominal C1-SOPs	3	Bgal	0.906978
25	BAD-WT	Abdominal C1-SOPs	3	Bgal	0.854805
26	BAD-WT	Abdominal C1-SOPs	3	Bgal	0.476908
27	BAD-WT	Abdominal C1-SOPs	3	Bgal	0.772593
28	BAD-WT	Abdominal C1-SOPs	3	Bgal	0.68639
29	BAD-WT	Abdominal C1-SOPs	3	Bgal	0.580265
30	BAD-WT	Abdominal C1-SOPs	3	Bgal	0.84441
31	BAD-WT	Thoracic C1-SOPs	4	Bgal	0.159918
32	BAD-WT	Thoracic C1-SOPs	4	Bgal	0.435288
33	BAD-WT	Thoracic C1-SOPs	4	Bgal	0.240588
34	BAD-WT	Abdominal C1-SOPs	4	Bgal	0.967728
35	BAD-WT	Abdominal C1-SOPs	4	Bgal	0.768759
36	BAD-WT	Abdominal C1-SOPs	4	Bgal	0.651963
37	BAD-WT	Abdominal C1-SOPs	4	Bgal	0.91848
38	BAD-WT	Abdominal C1-SOPs	4	Bgal	0.936108
39	BAD-WT	Abdominal C1-SOPs	4	Bgal	1.29531
40	BAD-WT	Abdominal C1-SOPs	4	Bgal	1.2544
41	BAD-WT	Thoracic C1-SOPs	5	Bgal	0.22798
42	BAD-WT	Thoracic C1-SOPs	5	Bgal	0.281931
43	BAD-WT	Thoracic C1-SOPs	5	Bgal	0.331574
44	BAD-WT	Abdominal C1-SOPs	5	Bgal	1.12563
45	BAD-WT	Abdominal C1-SOPs	5	Bgal	1.10915
46	BAD-WT	Abdominal C1-SOPs	5	Bgal	0.823027
47	BAD-WT	Abdominal C1-SOPs	5	Bgal	0.982826
48	BAD-WT	Abdominal C1-SOPs	5	Bgal	1.46629
49	BAD-WT	Abdominal C1-SOPs	5	Bgal	0.520108
50	BAD-WT	Abdominal C1-SOPs	5	Bgal	0.999427
51	BAD-WT	Abdominal C1-SOPs	5	Bgal	0.482085
52	BAD-WT	Thoracic C1-SOPs	6	Bgal	0.280073
53	BAD-WT	Thoracic C1-SOPs	6	Bgal	0.362404
54	BAD-WT	Thoracic C1-SOPs	6	Bgal	0.199877
55	BAD-WT	Abdominal C1-SOPs	6	Bgal	1.31353
56	BAD-WT	Abdominal C1-SOPs	6	Bgal	1.20168
57	BAD-WT	Abdominal C1-SOPs	6	Bgal	2.48576
58	BAD-WT	Abdominal C1-SOPs	6	Bgal	1.15923
59	BAD-WT	Abdominal C1-SOPs	6	Bgal	1.88316
60	BAD-WT	Abdominal C1-SOPs	6	Bgal	1.81388
61	BAD-WT	Abdominal C1-SOPs	6	Bgal	1.98372
62	BAD-WT	Thoracic C1-SOPs	7	Bgal	0.176953
63	BAD-WT	Thoracic C1-SOPs	7	Bgal	0.310784
64	BAD-WT	Thoracic C1-SOPs	7	Bgal	0.263671
65	BAD-WT	Abdominal C1-SOPs	7	Bgal	1.08899
66	BAD-WT	Abdominal C1-SOPs	7	Bgal	1.20519
67	BAD-WT	Abdominal C1-SOPs	7	Bgal	0.925476
68	BAD-WT	Abdominal C1-SOPs	7	Bgal	0.640422
69	BAD-WT	Abdominal C1-SOPs	7	Bgal	1.1778
70	BAD-WT	Abdominal C1-SOPs	7	Bgal	1.00215
71	BAD-WT	Abdominal C1-SOPs	7	Bgal	0.915318
72	BAD-WT	Thoracic C1-SOPs	8	Bgal	0.264184
73	BAD-WT	Thoracic C1-SOPs	8	Bgal	0.317425
74	BAD-WT	Thoracic C1-SOPs	8	Bgal	0.223711
75	BAD-WT	Abdominal C1-SOPs	8	Bgal	1.37697
76	BAD-WT	Abdominal C1-SOPs	8	Bgal	0.98089
77	BAD-WT	Abdominal C1-SOPs	8	Bgal	1.16622
78	BAD-WT	Abdominal C1-SOPs	8	Bgal	1.61072
79	BAD-WT	Abdominal C1-SOPs	8	Bgal	1.5104
80	BAD-WT	Abdominal C1-SOPs	8	Bgal	1.69001
81	BAD-WT	Abdominal C1-SOPs	8	Bgal	1.0199
82	BAD-WT	Thoracic C1-SOPs	9	Bgal	0.179008
83	BAD-WT	Thoracic C1-SOPs	9	Bgal	0.384538
84	BAD-WT	Thoracic C1-SOPs	9	Bgal	0.514021
85	BAD-WT	Abdominal C1-SOPs	9	Bgal	1.04899
86	BAD-WT	Abdominal C1-SOPs	9	Bgal	1.04243
87	BAD-WT	Abdominal C1-SOPs	9	Bgal	0.87852
88	BAD-WT	Abdominal C1-SOPs	9	Bgal	0.830734
89	BAD-WT	Abdominal C1-SOPs	9	Bgal	0.89437
90	BAD-WT	Abdominal C1-SOPs	9	Bgal	1.09425
91	BAD-WT	Abdominal C1-SOPs	9	Bgal	0.773463
92	BAD-WT	Thoracic C1-SOPs	10	Bgal	0.280429
93	BAD-WT	Thoracic C1-SOPs	10	Bgal	0.349321
94	BAD-WT	Thoracic C1-SOPs	10	Bgal	0.348293
95	BAD-WT	Abdominal C1-SOPs	10	Bgal	1.26871
96	BAD-WT	Abdominal C1-SOPs	10	Bgal	1.23942
97	BAD-WT	Abdominal C1-SOPs	10	Bgal	1.62981
98	BAD-WT	Abdominal C1-SOPs	10	Bgal	0.953025
99	BAD-WT	Abdominal C1-SOPs	10	Bgal	1.3776
100	BAD-WT	Abdominal C1-SOPs	10	Bgal	1.12603
101	BAD-WT	Abdominal C1-SOPs	10	Bgal	1.14219
102	BAD-WT	Thoracic C1-SOPs	11	Bgal	0.25371
103	BAD-WT	Thoracic C1-SOPs	11	Bgal	0.247031
104	BAD-WT	Thoracic C1-SOPs	11	Bgal	0.270746
105	BAD-WT	Abdominal C1-SOPs	11	Bgal	0.620462
106	BAD-WT	Abdominal C1-SOPs	11	Bgal	0.877532
107	BAD-WT	Abdominal C1-SOPs	11	Bgal	1.17255
108	BAD-WT	Abdominal C1-SOPs	11	Bgal	0.770301
109	BAD-WT	Abdominal C1-SOPs	11	Bgal	0.908164
110	BAD-WT	Abdominal C1-SOPs	11	Bgal	1.05595
111	BAD-WT	Abdominal C1-SOPs	11	Bgal	1.13733
112	BAD-WT	Thoracic C1-SOPs	12	Bgal	0.334065
113	BAD-WT	Thoracic C1-SOPs	12	Bgal	0.46924
114	BAD-WT	Thoracic C1-SOPs	12	Bgal	0.333788
115	BAD-WT	Abdominal C1-SOPs	12	Bgal	1.14033
116	BAD-WT	Abdominal C1-SOPs	12	Bgal	1.03069
117	BAD-WT	Abdominal C1-SOPs	12	Bgal	0.86856
118	BAD-WT	Abdominal C1-SOPs	12	Bgal	1.00816
119	BAD-WT	Abdominal C1-SOPs	12	Bgal	1.01247
120	BAD-WT	Abdominal C1-SOPs	12	Bgal	1.26492
121	BAD-WT	Abdominal C1-SOPs	12	Bgal	1.11243
122	BAD-WT	Thoracic C1-SOPs	13	Bgal	0.196874
123	BAD-WT	Thoracic C1-SOPs	13	Bgal	0.438766
124	BAD-WT	Thoracic C1-SOPs	13	Bgal	0.309361
125	BAD-WT	Abdominal C1-SOPs	13	Bgal	0.495642
126	BAD-WT	Abdominal C1-SOPs	13	Bgal	0.656943
127	BAD-WT	Abdominal C1-SOPs	13	Bgal	0.627537
128	BAD-WT	Abdominal C1-SOPs	13	Bgal	0.67469
129	BAD-WT	Abdominal C1-SOPs	13	Bgal	0.555839
130	BAD-WT	Abdominal C1-SOPs	13	Bgal	0.759945
131	BAD-WT	Abdominal C1-SOPs	13	Bgal	0.523231
132	BAD-WT	Thoracic C1-SOPs	14	Bgal	0.367186
133	BAD-WT	Thoracic C1-SOPs	14	Bgal	0.306713
134	BAD-WT	Abdominal C1-SOPs	14	Bgal	0.602241
135	BAD-WT	Abdominal C1-SOPs	14	Bgal	0.693188
136	BAD-WT	Abdominal C1-SOPs	14	Bgal	0.771052
137	BAD-WT	Abdominal C1-SOPs	14	Bgal	0.948123
138	BAD-WT	Abdominal C1-SOPs	14	Bgal	0.673267
139	BAD-WT	Abdominal C1-SOPs	14	Bgal	1.00571
140	BAD-WT	Abdominal C1-SOPs	14	Bgal	1.10148
141	BAD-WT	Thoracic C1-SOPs	15	Bgal	0.19383
142	BAD-WT	Thoracic C1-SOPs	15	Bgal	0.308018
143	BAD-WT	Thoracic C1-SOPs	15	Bgal	0.399083
144	BAD-WT	Abdominal C1-SOPs	15	Bgal	0.763977
145	BAD-WT	Abdominal C1-SOPs	15	Bgal	0.634177
146	BAD-WT	Abdominal C1-SOPs	15	Bgal	0.827414
147	BAD-WT	Abdominal C1-SOPs	15	Bgal	0.626865
148	BAD-WT	Abdominal C1-SOPs	15	Bgal	0.681686
149	BAD-WT	Abdominal C1-SOPs	15	Bgal	1.14535
150	BAD-WT	Abdominal C1-SOPs	15	Bgal	0.890417
151	BAD-SM	Thoracic C1-SOPs	1	Bgal	0.445446
152	BAD-SM	Thoracic C1-SOPs	1	Bgal	0.547578
153	BAD-SM	Thoracic C1-SOPs	1	Bgal	0.336713
154	BAD-SM	Abdominal C1-SOPs	1	Bgal	0.820339
155	BAD-SM	Abdominal C1-SOPs	1	Bgal	0.222288
156	BAD-SM	Abdominal C1-SOPs	1	Bgal	0.550503
157	BAD-SM	Abdominal C1-SOPs	1	Bgal	0.681291
158	BAD-SM	Abdominal C1-SOPs	1	Bgal	0.851722
159	BAD-SM	Abdominal C1-SOPs	1	Bgal	0.703069
160	BAD-SM	Abdominal C1-SOPs	1	Bgal	0.865358
161	BAD-SM	Thoracic C1-SOPs	2	Bgal	0.615245
162	BAD-SM	Thoracic C1-SOPs	2	Bgal	0.528685
163	BAD-SM	Thoracic C1-SOPs	2	Bgal	0.255963
164	BAD-SM	Abdominal C1-SOPs	2	Bgal	0.595719
165	BAD-SM	Abdominal C1-SOPs	2	Bgal	0.666153
166	BAD-SM	Abdominal C1-SOPs	2	Bgal	0.870417
167	BAD-SM	Abdominal C1-SOPs	2	Bgal	0.724531
168	BAD-SM	Abdominal C1-SOPs	2	Bgal	0.74046
169	BAD-SM	Abdominal C1-SOPs	2	Bgal	0.571807
170	BAD-SM	Abdominal C1-SOPs	2	Bgal	0.606668
171	BAD-SM	Abdominal C1-SOPs	2	Bgal	0.389083
172	BAD-SM	Thoracic C1-SOPs	3	Bgal	0.227901
173	BAD-SM	Thoracic C1-SOPs	3	Bgal	0.488291
174	BAD-SM	Thoracic C1-SOPs	3	Bgal	0.435604
175	BAD-SM	Abdominal C1-SOPs	3	Bgal	1.60578
176	BAD-SM	Abdominal C1-SOPs	3	Bgal	1.09729
177	BAD-SM	Abdominal C1-SOPs	3	Bgal	0.976898
178	BAD-SM	Abdominal C1-SOPs	3	Bgal	1.39302
179	BAD-SM	Abdominal C1-SOPs	3	Bgal	0.965554
180	BAD-SM	Abdominal C1-SOPs	3	Bgal	0.937807
181	BAD-SM	Abdominal C1-SOPs	3	Bgal	1.61372
182	BAD-SM	Abdominal C1-SOPs	3	Bgal	1.18519
183	BAD-SM	Abdominal C1-SOPs	3	Bgal	0.364341
184	BAD-SM	Thoracic C1-SOPs	4	Bgal	0.315804
185	BAD-SM	Thoracic C1-SOPs	4	Bgal	0.361574
186	BAD-SM	Thoracic C1-SOPs	4	Bgal	0.338136
187	BAD-SM	Abdominal C1-SOPs	4	Bgal	0.799549
188	BAD-SM	Abdominal C1-SOPs	4	Bgal	1.0599
189	BAD-SM	Abdominal C1-SOPs	4	Bgal	0.798601
190	BAD-SM	Abdominal C1-SOPs	4	Bgal	0.871998
191	BAD-SM	Abdominal C1-SOPs	4	Bgal	0.916583
192	BAD-SM	Abdominal C1-SOPs	4	Bgal	0.857572
193	BAD-SM	Thoracic C1-SOPs	5	Bgal	0.329242
194	BAD-SM	Thoracic C1-SOPs	5	Bgal	0.907571
195	BAD-SM	Thoracic C1-SOPs	5	Bgal	0.566352
196	BAD-SM	Abdominal C1-SOPs	5	Bgal	0.737772
197	BAD-SM	Abdominal C1-SOPs	5	Bgal	1.60198
198	BAD-SM	Abdominal C1-SOPs	5	Bgal	1.05425
199	BAD-SM	Abdominal C1-SOPs	5	Bgal	1.08666
200	BAD-SM	Thoracic C1-SOPs	6	Bgal	0.382562
201	BAD-SM	Thoracic C1-SOPs	6	Bgal	0.272761
202	BAD-SM	Thoracic C1-SOPs	6	Bgal	0.213869
203	BAD-SM	Abdominal C1-SOPs	6	Bgal	0.312207
204	BAD-SM	Abdominal C1-SOPs	6	Bgal	0.700105
205	BAD-SM	Abdominal C1-SOPs	6	Bgal	0.548764
206	BAD-SM	Abdominal C1-SOPs	6	Bgal	0.580739
207	BAD-SM	Thoracic C1-SOPs	7	Bgal	0.303947
208	BAD-SM	Thoracic C1-SOPs	7	Bgal	0.487777
209	BAD-SM	Thoracic C1-SOPs	7	Bgal	0.294856
210	BAD-SM	Abdominal C1-SOPs	7	Bgal	1.01852
211	BAD-SM	Abdominal C1-SOPs	7	Bgal	1.05595
212	BAD-SM	Abdominal C1-SOPs	7	Bgal	0.856979
213	BAD-SM	Abdominal C1-SOPs	7	Bgal	0.830576
214	BAD-SM	Abdominal C1-SOPs	7	Bgal	0.899152
215	BAD-SM	Abdominal C1-SOPs	7	Bgal	0.770064
216	BAD-SM	Abdominal C1-SOPs	7	Bgal	0.779708
217	BAD-SM	Thoracic C1-SOPs	8	Bgal	0.515761
218	BAD-SM	Thoracic C1-SOPs	8	Bgal	0.896069
219	BAD-SM	Thoracic C1-SOPs	8	Bgal	0.428806
220	BAD-SM	Thoracic C1-SOPs	8	Bgal	0.275647
221	BAD-SM	Abdominal C1-SOPs	8	Bgal	1.64779
222	BAD-SM	Abdominal C1-SOPs	8	Bgal	2.22774
223	BAD-SM	Thoracic C1-SOPs	9	Bgal	0.489714
224	BAD-SM	Thoracic C1-SOPs	9	Bgal	0.54829
225	BAD-SM	Thoracic C1-SOPs	9	Bgal	0.438529
226	BAD-SM	Abdominal C1-SOPs	9	Bgal	0.756191
227	BAD-SM	Abdominal C1-SOPs	9	Bgal	0.974052
228	BAD-SM	Abdominal C1-SOPs	9	Bgal	0.873303
229	BAD-SM	Abdominal C1-SOPs	9	Bgal	0.932393
230	BAD-SM	Abdominal C1-SOPs	9	Bgal	1.11832
231	BAD-SM	Abdominal C1-SOPs	9	Bgal	0.962906
232	BAD-SM	Abdominal C1-SOPs	9	Bgal	0.812988
233	BAD-SM	Thoracic C1-SOPs	10	Bgal	0.286318
234	BAD-SM	Thoracic C1-SOPs	10	Bgal	0.668366
235	BAD-SM	Thoracic C1-SOPs	10	Bgal	0.234817
236	BAD-SM	Abdominal C1-SOPs	10	Bgal	1.15025
237	BAD-SM	Abdominal C1-SOPs	10	Bgal	0.456829
238	BAD-SM	Abdominal C1-SOPs	10	Bgal	1.15298
239	BAD-SM	Abdominal C1-SOPs	10	Bgal	1.49961
240	BAD-SM	Abdominal C1-SOPs	10	Bgal	1.015
241	BAD-SM	Abdominal C1-SOPs	10	Bgal	0.978558
242	BAD-SM	Abdominal C1-SOPs	10	Bgal	1.3625
243	BAD-SM	Thoracic C1-SOPs	11	Bgal	0.4958
244	BAD-SM	Thoracic C1-SOPs	11	Bgal	0.846228
245	BAD-SM	Thoracic C1-SOPs	11	Bgal	0.331416
246	BAD-SM	Abdominal C1-SOPs	11	Bgal	0.818482
247	BAD-SM	Abdominal C1-SOPs	11	Bgal	1.24543
248	BAD-SM	Abdominal C1-SOPs	11	Bgal	1.02512
249	BAD-SM	Abdominal C1-SOPs	11	Bgal	1.02271
250	BAD-SM	Abdominal C1-SOPs	11	Bgal	0.867256
251	BAD-SM	Abdominal C1-SOPs	11	Bgal	0.828719
252	BAD-SM	Abdominal C1-SOPs	11	Bgal	1.13353
253	BAD-SM	Thoracic C1-SOPs	12	Bgal	0.32114
254	BAD-SM	Thoracic C1-SOPs	12	Bgal	0.302524
255	BAD-SM	Thoracic C1-SOPs	12	Bgal	0.408846
256	BAD-SM	Abdominal C1-SOPs	12	Bgal	0.669394
257	BAD-SM	Abdominal C1-SOPs	12	Bgal	0.67141
258	BAD-SM	Abdominal C1-SOPs	12	Bgal	0.51995
259	BAD-SM	Abdominal C1-SOPs	12	Bgal	0.542598
260	BAD-SM	Abdominal C1-SOPs	12	Bgal	0.656825
261	BAD-SM	Abdominal C1-SOPs	12	Bgal	0.600818
262	BAD-SM	Abdominal C1-SOPs	12	Bgal	0.63224
263	BAD-WT	Thoracic C1-SOPs	1	AbdA	0.247287
264	BAD-WT	Thoracic C1-SOPs	1	AbdA	0.252633
265	BAD-WT	Thoracic C1-SOPs	1	AbdA	0.226887
266	BAD-WT	Abdominal C1-SOPs	1	AbdA	0.520375
267	BAD-WT	Abdominal C1-SOPs	1	AbdA	0.538648
268	BAD-WT	Abdominal C1-SOPs	1	AbdA	0.4241
269	BAD-WT	Abdominal C1-SOPs	1	AbdA	0.378226
270	BAD-WT	Abdominal C1-SOPs	1	AbdA	0.686087
271	BAD-WT	Abdominal C1-SOPs	1	AbdA	0.363881
272	BAD-WT	Abdominal C1-SOPs	1	AbdA	0.549775
273	BAD-WT	Thoracic C1-SOPs	2	AbdA	0.183249
274	BAD-WT	Thoracic C1-SOPs	2	AbdA	0.19214
275	BAD-WT	Thoracic C1-SOPs	2	AbdA	0.16634
276	BAD-WT	Abdominal C1-SOPs	2	AbdA	0.961057
277	BAD-WT	Abdominal C1-SOPs	2	AbdA	1.17333
278	BAD-WT	Abdominal C1-SOPs	2	AbdA	1.3356
279	BAD-WT	Abdominal C1-SOPs	2	AbdA	1.19435
280	BAD-WT	Abdominal C1-SOPs	2	AbdA	0.947966
281	BAD-WT	Abdominal C1-SOPs	2	AbdA	1.2945
282	BAD-WT	Abdominal C1-SOPs	2	AbdA	0.685897
283	BAD-WT	Thoracic C1-SOPs	3	AbdA	0.173676
284	BAD-WT	Thoracic C1-SOPs	3	AbdA	0.231769
285	BAD-WT	Thoracic C1-SOPs	3	AbdA	0.149949
286	BAD-WT	Abdominal C1-SOPs	3	AbdA	0.817463
287	BAD-WT	Abdominal C1-SOPs	3	AbdA	0.929529
288	BAD-WT	Abdominal C1-SOPs	3	AbdA	0.87201
289	BAD-WT	Abdominal C1-SOPs	3	AbdA	1.36988
290	BAD-WT	Abdominal C1-SOPs	3	AbdA	1.31766
291	BAD-WT	Abdominal C1-SOPs	3	AbdA	0.955821
292	BAD-WT	Abdominal C1-SOPs	3	AbdA	1.03911
293	BAD-WT	Thoracic C1-SOPs	4	AbdA	0.267578
294	BAD-WT	Thoracic C1-SOPs	4	AbdA	0.250014
295	BAD-WT	Thoracic C1-SOPs	4	AbdA	0.321198
296	BAD-WT	Abdominal C1-SOPs	4	AbdA	0.985767
297	BAD-WT	Abdominal C1-SOPs	4	AbdA	1.16588
298	BAD-WT	Abdominal C1-SOPs	4	AbdA	0.798317
299	BAD-WT	Abdominal C1-SOPs	4	AbdA	0.818118
300	BAD-WT	Abdominal C1-SOPs	4	AbdA	0.795208
301	BAD-WT	Abdominal C1-SOPs	4	AbdA	1.59783
302	BAD-WT	Abdominal C1-SOPs	4	AbdA	1.19075
303	BAD-WT	Thoracic C1-SOPs	5	AbdA	0.358862
304	BAD-WT	Thoracic C1-SOPs	5	AbdA	0.353217
305	BAD-WT	Thoracic C1-SOPs	5	AbdA	0.301397
306	BAD-WT	Abdominal C1-SOPs	5	AbdA	0.975648
307	BAD-WT	Abdominal C1-SOPs	5	AbdA	1.53641
308	BAD-WT	Abdominal C1-SOPs	5	AbdA	1.10986
309	BAD-WT	Abdominal C1-SOPs	5	AbdA	1.61924
310	BAD-WT	Abdominal C1-SOPs	5	AbdA	1.18001
311	BAD-WT	Abdominal C1-SOPs	5	AbdA	1.18494
312	BAD-WT	Abdominal C1-SOPs	5	AbdA	1.16312
313	BAD-WT	Abdominal C1-SOPs	5	AbdA	0.353271
314	BAD-WT	Thoracic C1-SOPs	6	AbdA	0.343289
315	BAD-WT	Thoracic C1-SOPs	6	AbdA	0.330989
316	BAD-WT	Thoracic C1-SOPs	6	AbdA	0.318852
317	BAD-WT	Abdominal C1-SOPs	6	AbdA	1.10056
318	BAD-WT	Abdominal C1-SOPs	6	AbdA	1.67644
319	BAD-WT	Abdominal C1-SOPs	6	AbdA	0.996103
320	BAD-WT	Abdominal C1-SOPs	6	AbdA	1.18816
321	BAD-WT	Abdominal C1-SOPs	6	AbdA	1.17341
322	BAD-WT	Abdominal C1-SOPs	6	AbdA	1.21134
323	BAD-WT	Abdominal C1-SOPs	6	AbdA	1.02638
324	BAD-WT	Thoracic C1-SOPs	7	AbdA	0.179813
325	BAD-WT	Thoracic C1-SOPs	7	AbdA	0.184013
326	BAD-WT	Thoracic C1-SOPs	7	AbdA	0.182704
327	BAD-WT	Abdominal C1-SOPs	7	AbdA	0.964357
328	BAD-WT	Abdominal C1-SOPs	7	AbdA	0.832654
329	BAD-WT	Abdominal C1-SOPs	7	AbdA	0.950311
330	BAD-WT	Abdominal C1-SOPs	7	AbdA	0.844245
331	BAD-WT	Abdominal C1-SOPs	7	AbdA	0.749852
332	BAD-WT	Abdominal C1-SOPs	7	AbdA	0.634405
333	BAD-WT	Abdominal C1-SOPs	7	AbdA	0.614086
334	BAD-WT	Thoracic C1-SOPs	8	AbdA	0.273851
335	BAD-WT	Thoracic C1-SOPs	8	AbdA	0.24336
336	BAD-WT	Thoracic C1-SOPs	8	AbdA	0.217068
337	BAD-WT	Abdominal C1-SOPs	8	AbdA	0.817872
338	BAD-WT	Abdominal C1-SOPs	8	AbdA	1.14518
339	BAD-WT	Abdominal C1-SOPs	8	AbdA	0.927374
340	BAD-WT	Abdominal C1-SOPs	8	AbdA	0.651505
341	BAD-WT	Abdominal C1-SOPs	8	AbdA	0.938857
342	BAD-WT	Abdominal C1-SOPs	8	AbdA	0.849045
343	BAD-WT	Abdominal C1-SOPs	8	AbdA	0.775626
344	BAD-WT	Thoracic C1-SOPs	9	AbdA	0.181913
345	BAD-WT	Thoracic C1-SOPs	9	AbdA	0.237469
346	BAD-WT	Thoracic C1-SOPs	9	AbdA	0.189959
347	BAD-WT	Abdominal C1-SOPs	9	AbdA	0.948293
348	BAD-WT	Abdominal C1-SOPs	9	AbdA	1.13452
349	BAD-WT	Abdominal C1-SOPs	9	AbdA	1.15481
350	BAD-WT	Abdominal C1-SOPs	9	AbdA	1.2585
351	BAD-WT	Abdominal C1-SOPs	9	AbdA	1.62233
352	BAD-WT	Abdominal C1-SOPs	9	AbdA	1.24991
353	BAD-WT	Abdominal C1-SOPs	9	AbdA	1.57626
354	BAD-WT	Thoracic C1-SOPs	10	AbdA	0.216823
355	BAD-WT	Thoracic C1-SOPs	10	AbdA	0.203295
356	BAD-WT	Thoracic C1-SOPs	10	AbdA	0.262451
357	BAD-WT	Abdominal C1-SOPs	10	AbdA	1.01143
358	BAD-WT	Abdominal C1-SOPs	10	AbdA	1.60724
359	BAD-WT	Abdominal C1-SOPs	10	AbdA	1.22599
360	BAD-WT	Abdominal C1-SOPs	10	AbdA	1.31444
361	BAD-WT	Abdominal C1-SOPs	10	AbdA	0.871546
362	BAD-WT	Abdominal C1-SOPs	10	AbdA	0.961112
363	BAD-WT	Abdominal C1-SOPs	10	AbdA	0.874164
364	BAD-WT	Thoracic C1-SOPs	11	AbdA	0.215405
365	BAD-WT	Thoracic C1-SOPs	11	AbdA	0.208832
366	BAD-WT	Thoracic C1-SOPs	11	AbdA	0.192386
367	BAD-WT	Abdominal C1-SOPs	11	AbdA	0.961602
368	BAD-WT	Abdominal C1-SOPs	11	AbdA	0.911229
369	BAD-WT	Abdominal C1-SOPs	11	AbdA	1.16329
370	BAD-WT	Abdominal C1-SOPs	11	AbdA	0.750562
371	BAD-WT	Abdominal C1-SOPs	11	AbdA	1.34264
372	BAD-WT	Abdominal C1-SOPs	11	AbdA	1.05092
373	BAD-WT	Abdominal C1-SOPs	11	AbdA	0.87231
374	BAD-WT	Thoracic C1-SOPs	12	AbdA	0.198577
375	BAD-WT	Thoracic C1-SOPs	12	AbdA	0.267715
376	BAD-WT	Thoracic C1-SOPs	12	AbdA	0.238696
377	BAD-WT	Abdominal C1-SOPs	12	AbdA	0.98473
378	BAD-WT	Abdominal C1-SOPs	12	AbdA	0.892328
379	BAD-WT	Abdominal C1-SOPs	12	AbdA	1.14597
380	BAD-WT	Abdominal C1-SOPs	12	AbdA	1.53448
381	BAD-WT	Abdominal C1-SOPs	12	AbdA	1.52182
382	BAD-WT	Abdominal C1-SOPs	12	AbdA	0.934547
383	BAD-WT	Abdominal C1-SOPs	12	AbdA	1.0495
384	BAD-WT	Thoracic C1-SOPs	13	AbdA	0.151585
385	BAD-WT	Thoracic C1-SOPs	13	AbdA	0.172749
386	BAD-WT	Thoracic C1-SOPs	13	AbdA	0.185949
387	BAD-WT	Abdominal C1-SOPs	13	AbdA	0.487456
388	BAD-WT	Abdominal C1-SOPs	13	AbdA	0.782771
389	BAD-WT	Abdominal C1-SOPs	13	AbdA	0.779362
390	BAD-WT	Abdominal C1-SOPs	13	AbdA	0.679187
391	BAD-WT	Abdominal C1-SOPs	13	AbdA	0.536139
392	BAD-WT	Abdominal C1-SOPs	13	AbdA	0.648368
393	BAD-WT	Abdominal C1-SOPs	13	AbdA	0.474474
394	BAD-WT	Thoracic C1-SOPs	14	AbdA	0.160231
395	BAD-WT	Thoracic C1-SOPs	14	AbdA	0.146758
396	BAD-WT	Abdominal C1-SOPs	14	AbdA	0.925411
397	BAD-WT	Abdominal C1-SOPs	14	AbdA	1.17114
398	BAD-WT	Abdominal C1-SOPs	14	AbdA	1.4862
399	BAD-WT	Abdominal C1-SOPs	14	AbdA	0.965448
400	BAD-WT	Abdominal C1-SOPs	14	AbdA	1.51034
401	BAD-WT	Abdominal C1-SOPs	14	AbdA	1.17376
402	BAD-WT	Abdominal C1-SOPs	14	AbdA	0.944011
403	BAD-WT	Thoracic C1-SOPs	15	AbdA	0.204195
404	BAD-WT	Thoracic C1-SOPs	15	AbdA	0.228169
405	BAD-WT	Thoracic C1-SOPs	15	AbdA	0.258142
406	BAD-WT	Abdominal C1-SOPs	15	AbdA	0.735179
407	BAD-WT	Abdominal C1-SOPs	15	AbdA	0.963566
408	BAD-WT	Abdominal C1-SOPs	15	AbdA	0.979903
409	BAD-WT	Abdominal C1-SOPs	15	AbdA	1.05823
410	BAD-WT	Abdominal C1-SOPs	15	AbdA	1.00164
411	BAD-WT	Abdominal C1-SOPs	15	AbdA	0.973439
412	BAD-WT	Abdominal C1-SOPs	15	AbdA	1.0404
413	BAD-SM	Thoracic C1-SOPs	1	AbdA	0.360553
414	BAD-SM	Thoracic C1-SOPs	1	AbdA	0.294361
415	BAD-SM	Thoracic C1-SOPs	1	AbdA	0.277288
416	BAD-SM	Abdominal C1-SOPs	1	AbdA	0.800499
417	BAD-SM	Abdominal C1-SOPs	1	AbdA	0.442455
418	BAD-SM	Abdominal C1-SOPs	1	AbdA	0.966048
419	BAD-SM	Abdominal C1-SOPs	1	AbdA	1.08324
420	BAD-SM	Abdominal C1-SOPs	1	AbdA	1.15778
421	BAD-SM	Abdominal C1-SOPs	1	AbdA	0.830391
422	BAD-SM	Abdominal C1-SOPs	1	AbdA	1.15126
423	BAD-SM	Thoracic C1-SOPs	2	AbdA	0.324252
424	BAD-SM	Thoracic C1-SOPs	2	AbdA	0.265942
425	BAD-SM	Thoracic C1-SOPs	2	AbdA	0.365244
426	BAD-SM	Abdominal C1-SOPs	2	AbdA	1.31253
427	BAD-SM	Abdominal C1-SOPs	2	AbdA	1.44759
428	BAD-SM	Abdominal C1-SOPs	2	AbdA	0.955957
429	BAD-SM	Abdominal C1-SOPs	2	AbdA	1.59614
430	BAD-SM	Abdominal C1-SOPs	2	AbdA	1.19116
431	BAD-SM	Abdominal C1-SOPs	2	AbdA	1.32096
432	BAD-SM	Abdominal C1-SOPs	2	AbdA	1.13989
433	BAD-SM	Abdominal C1-SOPs	2	AbdA	0.317161
434	BAD-SM	Thoracic C1-SOPs	3	AbdA	0.160313
435	BAD-SM	Thoracic C1-SOPs	3	AbdA	0.118557
436	BAD-SM	Thoracic C1-SOPs	3	AbdA	0.199422
437	BAD-SM	Abdominal C1-SOPs	3	AbdA	1.05441
438	BAD-SM	Abdominal C1-SOPs	3	AbdA	0.589949
439	BAD-SM	Abdominal C1-SOPs	3	AbdA	1.28744
440	BAD-SM	Abdominal C1-SOPs	3	AbdA	0.970766
441	BAD-SM	Abdominal C1-SOPs	3	AbdA	1.22874
442	BAD-SM	Abdominal C1-SOPs	3	AbdA	0.65835
443	BAD-SM	Abdominal C1-SOPs	3	AbdA	0.671551
444	BAD-SM	Abdominal C1-SOPs	3	AbdA	0.74197
445	BAD-SM	Abdominal C1-SOPs	3	AbdA	0.206895
446	BAD-SM	Thoracic C1-SOPs	4	AbdA	0.214368
447	BAD-SM	Thoracic C1-SOPs	4	AbdA	0.288606
448	BAD-SM	Thoracic C1-SOPs	4	AbdA	0.282879
449	BAD-SM	Abdominal C1-SOPs	4	AbdA	1.32906
450	BAD-SM	Abdominal C1-SOPs	4	AbdA	1.0734
451	BAD-SM	Abdominal C1-SOPs	4	AbdA	1.53761
452	BAD-SM	Abdominal C1-SOPs	4	AbdA	1.08799
453	BAD-SM	Abdominal C1-SOPs	4	AbdA	1.20851
454	BAD-SM	Abdominal C1-SOPs	4	AbdA	0.994112
455	BAD-SM	Thoracic C1-SOPs	5	AbdA	0.473192
456	BAD-SM	Thoracic C1-SOPs	5	AbdA	0.458901
457	BAD-SM	Thoracic C1-SOPs	5	AbdA	0.393636
458	BAD-SM	Abdominal C1-SOPs	5	AbdA	1.0761
459	BAD-SM	Abdominal C1-SOPs	5	AbdA	1.01307
460	BAD-SM	Abdominal C1-SOPs	5	AbdA	1.3506
461	BAD-SM	Abdominal C1-SOPs	5	AbdA	0.736816
462	BAD-SM	Thoracic C1-SOPs	6	AbdA	0.448537
463	BAD-SM	Thoracic C1-SOPs	6	AbdA	0.417745
464	BAD-SM	Thoracic C1-SOPs	6	AbdA	0.361099
465	BAD-SM	Abdominal C1-SOPs	6	AbdA	0.82199
466	BAD-SM	Abdominal C1-SOPs	6	AbdA	0.923202
467	BAD-SM	Abdominal C1-SOPs	6	AbdA	0.741452
468	BAD-SM	Abdominal C1-SOPs	6	AbdA	0.696397
469	BAD-SM	Thoracic C1-SOPs	7	AbdA	0.374681
470	BAD-SM	Thoracic C1-SOPs	7	AbdA	0.382399
471	BAD-SM	Thoracic C1-SOPs	7	AbdA	0.395408
472	BAD-SM	Abdominal C1-SOPs	7	AbdA	1.71437
473	BAD-SM	Abdominal C1-SOPs	7	AbdA	2.09132
474	BAD-SM	Abdominal C1-SOPs	7	AbdA	1.94693
475	BAD-SM	Abdominal C1-SOPs	7	AbdA	1.685
476	BAD-SM	Abdominal C1-SOPs	7	AbdA	1.54261
477	BAD-SM	Abdominal C1-SOPs	7	AbdA	1.72179
478	BAD-SM	Abdominal C1-SOPs	7	AbdA	1.62241
479	BAD-SM	Thoracic C1-SOPs	8	AbdA	0.283915
480	BAD-SM	Thoracic C1-SOPs	8	AbdA	0.341953
481	BAD-SM	Thoracic C1-SOPs	8	AbdA	0.299816
482	BAD-SM	Thoracic C1-SOPs	8	AbdA	0.325316
483	BAD-SM	Abdominal C1-SOPs	8	AbdA	1.4241
484	BAD-SM	Abdominal C1-SOPs	8	AbdA	1.05256
485	BAD-SM	Thoracic C1-SOPs	9	AbdA	0.317352
486	BAD-SM	Thoracic C1-SOPs	9	AbdA	0.267797
487	BAD-SM	Thoracic C1-SOPs	9	AbdA	0.286943
488	BAD-SM	Abdominal C1-SOPs	9	AbdA	1.01247
489	BAD-SM	Abdominal C1-SOPs	9	AbdA	1.10291
490	BAD-SM	Abdominal C1-SOPs	9	AbdA	1.4295
491	BAD-SM	Abdominal C1-SOPs	9	AbdA	1.06928
492	BAD-SM	Abdominal C1-SOPs	9	AbdA	0.618831
493	BAD-SM	Abdominal C1-SOPs	9	AbdA	1.05654
494	BAD-SM	Abdominal C1-SOPs	9	AbdA	0.987048
495	BAD-SM	Thoracic C1-SOPs	10	AbdA	0.253015
496	BAD-SM	Thoracic C1-SOPs	10	AbdA	0.244778
497	BAD-SM	Thoracic C1-SOPs	10	AbdA	0.263869
498	BAD-SM	Abdominal C1-SOPs	10	AbdA	1.5662
499	BAD-SM	Abdominal C1-SOPs	10	AbdA	0.818527
500	BAD-SM	Abdominal C1-SOPs	10	AbdA	0.96943
501	BAD-SM	Abdominal C1-SOPs	10	AbdA	1.80138
502	BAD-SM	Abdominal C1-SOPs	10	AbdA	1.40561
503	BAD-SM	Abdominal C1-SOPs	10	AbdA	1.39148
504	BAD-SM	Abdominal C1-SOPs	10	AbdA	1.06489
505	BAD-SM	Thoracic C1-SOPs	11	AbdA	0.4049
506	BAD-SM	Thoracic C1-SOPs	11	AbdA	0.372744
507	BAD-SM	Thoracic C1-SOPs	11	AbdA	0.38439
508	BAD-SM	Abdominal C1-SOPs	11	AbdA	1.21552
509	BAD-SM	Abdominal C1-SOPs	11	AbdA	1.04855
510	BAD-SM	Abdominal C1-SOPs	11	AbdA	1.2054
511	BAD-SM	Abdominal C1-SOPs	11	AbdA	1.52859
512	BAD-SM	Abdominal C1-SOPs	11	AbdA	1.4669
513	BAD-SM	Abdominal C1-SOPs	11	AbdA	1.78654
514	BAD-SM	Abdominal C1-SOPs	11	AbdA	1.18205
515	BAD-SM	Thoracic C1-SOPs	12	AbdA	0.199586
516	BAD-SM	Thoracic C1-SOPs	12	AbdA	0.162822
517	BAD-SM	Thoracic C1-SOPs	12	AbdA	0.218432
518	BAD-SM	Abdominal C1-SOPs	12	AbdA	0.743825
519	BAD-SM	Abdominal C1-SOPs	12	AbdA	1.22662
520	BAD-SM	Abdominal C1-SOPs	12	AbdA	1.20322
521	BAD-SM	Abdominal C1-SOPs	12	AbdA	1.36617
522	BAD-SM	Abdominal C1-SOPs	12	AbdA	1.20267
523	BAD-SM	Abdominal C1-SOPs	12	AbdA	0.8356
524	BAD-SM	Abdominal C1-SOPs	12	AbdA	0.651914

## Sheet: Fig 5J
	Genotype	Region	Embryo	Channel	Intensity
1	BAD-SM-SS	Thoracic C1-SOPs	1	Bgal	0.0730365
2	BAD-SM-SS	Thoracic C1-SOPs	1	Bgal	0.108676
3	BAD-SM-SS	Abdominal C1-SOPs	1	Bgal	0.1056
4	BAD-SM-SS	Abdominal C1-SOPs	1	Bgal	0.169458
5	BAD-SM-SS	Abdominal C1-SOPs	1	Bgal	0.109701
6	BAD-SM-SS	Abdominal C1-SOPs	1	Bgal	0.137871
7	BAD-SM-SS	Abdominal C1-SOPs	1	Bgal	0.160329
8	BAD-SM-SS	Abdominal C1-SOPs	1	Bgal	0.226237
9	BAD-SM-SS	Abdominal C1-SOPs	1	Bgal	0.0867064
10	BAD-SM-SS	Thoracic C1-SOPs	2	Bgal	0.072353
11	BAD-SM-SS	Thoracic C1-SOPs	2	Bgal	0.0652739
12	BAD-SM-SS	Abdominal C1-SOPs	2	Bgal	0.100767
13	BAD-SM-SS	Abdominal C1-SOPs	2	Bgal	0.0953966
14	BAD-SM-SS	Abdominal C1-SOPs	2	Bgal	0.0741594
15	BAD-SM-SS	Abdominal C1-SOPs	2	Bgal	0.107748
16	BAD-SM-SS	Abdominal C1-SOPs	2	Bgal	0.165504
17	BAD-SM-SS	Abdominal C1-SOPs	2	Bgal	0.0527757
18	BAD-SM-SS	Abdominal C1-SOPs	2	Bgal	0.109115
19	BAD-SM-SS	Thoracic C1-SOPs	3	Bgal	0.0602453
20	BAD-SM-SS	Thoracic C1-SOPs	3	Bgal	0.0832889
21	BAD-SM-SS	Thoracic C1-SOPs	3	Bgal	0.0887081
22	BAD-SM-SS	Abdominal C1-SOPs	3	Bgal	0.0902215
23	BAD-SM-SS	Abdominal C1-SOPs	3	Bgal	0.154568
24	BAD-SM-SS	Abdominal C1-SOPs	3	Bgal	0.133917
25	BAD-SM-SS	Abdominal C1-SOPs	3	Bgal	0.136113
26	BAD-SM-SS	Abdominal C1-SOPs	3	Bgal	0.146415
27	BAD-SM-SS	Abdominal C1-SOPs	3	Bgal	0.130108
28	BAD-SM-SS	Abdominal C1-SOPs	3	Bgal	0.090368
29	BAD-SM-SS	Thoracic C1-SOPs	4	Bgal	0.113168
30	BAD-SM-SS	Thoracic C1-SOPs	4	Bgal	0.0906609
31	BAD-SM-SS	Abdominal C1-SOPs	4	Bgal	0.157595
32	BAD-SM-SS	Abdominal C1-SOPs	4	Bgal	0.0970565
33	BAD-SM-SS	Abdominal C1-SOPs	4	Bgal	0.167896
34	BAD-SM-SS	Abdominal C1-SOPs	4	Bgal	0.142997
35	BAD-SM-SS	Abdominal C1-SOPs	4	Bgal	0.11678
36	BAD-SM-SS	Abdominal C1-SOPs	4	Bgal	0.104477
37	BAD-SM-SS	Abdominal C1-SOPs	4	Bgal	0.231217
38	BAD-SM-SS	Thoracic C1-SOPs	5	Bgal	0.205732
39	BAD-SM-SS	Thoracic C1-SOPs	5	Bgal	0.110629
40	BAD-SM-SS	Abdominal C1-SOPs	5	Bgal	0.107162
41	BAD-SM-SS	Abdominal C1-SOPs	5	Bgal	0.135381
42	BAD-SM-SS	Abdominal C1-SOPs	5	Bgal	0.0729877
43	BAD-SM-SS	Abdominal C1-SOPs	5	Bgal	0.152615
44	BAD-SM-SS	Abdominal C1-SOPs	5	Bgal	0.254554
45	BAD-SM-SS	Abdominal C1-SOPs	5	Bgal	0.128937
46	BAD-SM-SS	Thoracic C1-SOPs	6	Bgal	0.0631746
47	BAD-SM-SS	Thoracic C1-SOPs	6	Bgal	0.0877805
48	BAD-SM-SS	Abdominal C1-SOPs	6	Bgal	0.0781627
49	BAD-SM-SS	Abdominal C1-SOPs	6	Bgal	0.136309
50	BAD-SM-SS	Abdominal C1-SOPs	6	Bgal	0.119758
51	BAD-SM-SS	Abdominal C1-SOPs	6	Bgal	0.132989
52	BAD-SM-SS	Abdominal C1-SOPs	6	Bgal	0.182884
53	BAD-SM-SS	Abdominal C1-SOPs	6	Bgal	0.100083
54	BAD-SM-SS	Abdominal C1-SOPs	6	Bgal	0.0973494
55	BAD-SM-SS	Thoracic C1-SOPs	7	Bgal	0.146854
56	BAD-SM-SS	Thoracic C1-SOPs	7	Bgal	0.127619
57	BAD-SM-SS	Thoracic C1-SOPs	7	Bgal	0.110434
58	BAD-SM-SS	Abdominal C1-SOPs	7	Bgal	0.134698
59	BAD-SM-SS	Abdominal C1-SOPs	7	Bgal	0.081092
60	BAD-SM-SS	Abdominal C1-SOPs	7	Bgal	0.264953
61	BAD-SM-SS	Abdominal C1-SOPs	7	Bgal	0.0727924
62	BAD-SM-SS	Abdominal C1-SOPs	7	Bgal	0.0864623
63	BAD-SM-SS	Abdominal C1-SOPs	7	Bgal	0.0661527
64	BAD-SM-SS	Abdominal C1-SOPs	7	Bgal	0.089831
65	BAD-SM-SS	Thoracic C1-SOPs	8	Bgal	0.0842654
66	BAD-SM-SS	Thoracic C1-SOPs	8	Bgal	0.10062
67	BAD-SM-SS	Thoracic C1-SOPs	8	Bgal	0.151443
68	BAD-SM-SS	Abdominal C1-SOPs	8	Bgal	0.225066
69	BAD-SM-SS	Abdominal C1-SOPs	8	Bgal	0.14456
70	BAD-SM-SS	Abdominal C1-SOPs	8	Bgal	0.465217
71	BAD-SM-SS	Abdominal C1-SOPs	8	Bgal	0.145975
72	BAD-SM-SS	Abdominal C1-SOPs	8	Bgal	0.187083
73	BAD-SM-SS	Abdominal C1-SOPs	8	Bgal	0.0734759
74	BAD-SM-SS	Thoracic C1-SOPs	10	Bgal	0.0396428
75	BAD-SM-SS	Thoracic C1-SOPs	10	Bgal	0.0933461
76	BAD-SM-SS	Abdominal C1-SOPs	10	Bgal	0.0602942
77	BAD-SM-SS	Abdominal C1-SOPs	10	Bgal	0.0713277
78	BAD-SM-SS	Abdominal C1-SOPs	10	Bgal	0.0904657
79	BAD-SM-SS	Abdominal C1-SOPs	10	Bgal	0.0469172
80	BAD-SM-SS	Abdominal C1-SOPs	10	Bgal	0.0474054
81	BAD-SM-SS	Abdominal C1-SOPs	10	Bgal	0.0762587
82	BAD-SM-SS	Abdominal C1-SOPs	10	Bgal	0.0540939
83	BAD-SM-SS	Thoracic C1-SOPs	11	Bgal	0.0361765
84	BAD-SM-SS	Thoracic C1-SOPs	11	Bgal	0.0508717
85	BAD-SM-SS	Abdominal C1-SOPs	11	Bgal	0.144657
86	BAD-SM-SS	Abdominal C1-SOPs	11	Bgal	0.108529
87	BAD-SM-SS	Abdominal C1-SOPs	11	Bgal	0.0955431
88	BAD-SM-SS	Abdominal C1-SOPs	11	Bgal	0.107016
89	BAD-SM-SS	Abdominal C1-SOPs	11	Bgal	0.0715719
90	BAD-SM-SS	Abdominal C1-SOPs	11	Bgal	0.121028
91	BAD-SM-SS	Abdominal C1-SOPs	11	Bgal	0.123908
92	BAD-SM-SS	Thoracic C1-SOPs	12	Bgal	0.11429
93	BAD-SM-SS	Thoracic C1-SOPs	12	Bgal	0.110922
94	BAD-SM-SS	Thoracic C1-SOPs	12	Bgal	0.065518
95	BAD-SM-SS	Abdominal C1-SOPs	12	Bgal	0.099937
96	BAD-SM-SS	Abdominal C1-SOPs	12	Bgal	0.0776257
97	BAD-SM-SS	Abdominal C1-SOPs	12	Bgal	0.084363
98	BAD-SM-SS	Abdominal C1-SOPs	12	Bgal	0.14949
99	BAD-SM-SS	Abdominal C1-SOPs	12	Bgal	0.133721
100	BAD-SM-SS	Abdominal C1-SOPs	12	Bgal	0.0761122
101	BAD-SM-SS	Abdominal C1-SOPs	12	Bgal	0.141679
102	BAD-SM-SS	Thoracic C1-SOPs	13	Bgal	0.0661039
103	BAD-SM-SS	Thoracic C1-SOPs	13	Bgal	0.138359
104	BAD-SM-SS	Thoracic C1-SOPs	13	Bgal	0.0593177
105	BAD-SM-SS	Abdominal C1-SOPs	13	Bgal	0.130548
106	BAD-SM-SS	Abdominal C1-SOPs	13	Bgal	0.0679591
107	BAD-SM-SS	Abdominal C1-SOPs	13	Bgal	0.108676
108	BAD-SM-SS	Abdominal C1-SOPs	13	Bgal	0.170093
109	BAD-SM-SS	Abdominal C1-SOPs	13	Bgal	0.153201
110	BAD-SM-SS	Abdominal C1-SOPs	13	Bgal	0.177563
111	BAD-SM-SS	Abdominal C1-SOPs	13	Bgal	0.114876
112	BAD-SM-SS	Thoracic C1-SOPs	14	Bgal	0.0844606
113	BAD-SM-SS	Thoracic C1-SOPs	14	Bgal	0.0932485
114	BAD-SM-SS	Abdominal C1-SOPs	14	Bgal	0.0753799
115	BAD-SM-SS	Abdominal C1-SOPs	14	Bgal	0.0906121
116	BAD-SM-SS	Abdominal C1-SOPs	14	Bgal	0.0902215
117	BAD-SM-SS	Abdominal C1-SOPs	14	Bgal	0.102817
118	BAD-SM-SS	Abdominal C1-SOPs	14	Bgal	0.1429
119	BAD-SM-SS	Abdominal C1-SOPs	14	Bgal	0.108627
120	BAD-SM-SS	Abdominal C1-SOPs	14	Bgal	0.100425
121	BAD-SM-SS	Thoracic C1-SOPs	15	Bgal	0.112435
122	BAD-SM-SS	Thoracic C1-SOPs	15	Bgal	0.121467
123	BAD-SM-SS	Abdominal C1-SOPs	15	Bgal	0.113802
124	BAD-SM-SS	Abdominal C1-SOPs	15	Bgal	0.172876
125	BAD-SM-SS	Abdominal C1-SOPs	15	Bgal	0.116683
126	BAD-SM-SS	Abdominal C1-SOPs	15	Bgal	0.148465
127	BAD-SM-SS	Abdominal C1-SOPs	15	Bgal	0.155544
128	BAD-SM-SS	Abdominal C1-SOPs	15	Bgal	0.266075
129	BAD-SM-SS	Thoracic C1-SOPs	16	Bgal	0.0653227
130	BAD-SM-SS	Thoracic C1-SOPs	16	Bgal	0.1056
131	BAD-SM-SS	Thoracic C1-SOPs	16	Bgal	0.0670803
132	BAD-SM-SS	Abdominal C1-SOPs	16	Bgal	0.141874
133	BAD-SM-SS	Abdominal C1-SOPs	16	Bgal	0.120051
134	BAD-SM-SS	Abdominal C1-SOPs	16	Bgal	0.160133
135	BAD-SM-SS	Abdominal C1-SOPs	16	Bgal	0.116829
136	BAD-SM-SS	Abdominal C1-SOPs	16	Bgal	0.118294
137	BAD-SM-SS	Abdominal C1-SOPs	16	Bgal	0.16316
138	BAD-SM-SS	Abdominal C1-SOPs	16	Bgal	0.265783
139	BAD-SM-SS	Thoracic C1-SOPs	17	Bgal	0.0505787
140	BAD-SM-SS	Thoracic C1-SOPs	17	Bgal	0.0497
141	BAD-SM-SS	Thoracic C1-SOPs	17	Bgal	0.148856
142	BAD-SM-SS	Abdominal C1-SOPs	17	Bgal	0.066885
143	BAD-SM-SS	Abdominal C1-SOPs	17	Bgal	0.138164
144	BAD-SM-SS	Abdominal C1-SOPs	17	Bgal	0.103696
145	BAD-SM-SS	Abdominal C1-SOPs	17	Bgal	0.12923
146	BAD-SM-SS	Abdominal C1-SOPs	17	Bgal	0.135332
147	BAD-SM-SS	Abdominal C1-SOPs	17	Bgal	0.179174
148	BAD-SM-SS	Abdominal C1-SOPs	17	Bgal	0.109262
149	BAD-SM-SS	Thoracic C1-SOPs	18	Bgal	0.07372
150	BAD-SM-SS	Thoracic C1-SOPs	18	Bgal	0.104868
151	BAD-SM-SS	Thoracic C1-SOPs	18	Bgal	0.116976
152	BAD-SM-SS	Abdominal C1-SOPs	18	Bgal	0.129474
153	BAD-SM-SS	Abdominal C1-SOPs	18	Bgal	0.156277
154	BAD-SM-SS	Abdominal C1-SOPs	18	Bgal	0.0498464
155	BAD-SM-SS	Abdominal C1-SOPs	18	Bgal	0.0660062
156	BAD-SM-SS	Abdominal C1-SOPs	18	Bgal	0.075624
157	BAD-SM-SS	Abdominal C1-SOPs	18	Bgal	0.0454037
158	BAD-SM-SS	Thoracic C1-SOPs	19	Bgal	0.114144
159	BAD-SM-SS	Thoracic C1-SOPs	19	Bgal	0.170093
160	BAD-SM-SS	Abdominal C1-SOPs	19	Bgal	0.0999858
161	BAD-SM-SS	Abdominal C1-SOPs	19	Bgal	0.123078
162	BAD-SM-SS	Abdominal C1-SOPs	19	Bgal	0.193771
163	BAD-SM-SS	Abdominal C1-SOPs	19	Bgal	0.150369
164	BAD-SM-SS	Abdominal C1-SOPs	19	Bgal	0.0301715
165	BAD-SM-SS	Abdominal C1-SOPs	19	Bgal	0.0793832
166	BAD-SM-SS	Abdominal C1-SOPs	19	Bgal	0.0737688
167	BAD-SM-SS	Thoracic C1-SOPs	20	Bgal	0.0605383
168	BAD-SM-SS	Thoracic C1-SOPs	20	Bgal	0.066885
169	BAD-SM-SS	Thoracic C1-SOPs	20	Bgal	0.04887
170	BAD-SM-SS	Abdominal C1-SOPs	20	Bgal	0.0489188
171	BAD-SM-SS	Abdominal C1-SOPs	20	Bgal	0.126691
172	BAD-SM-SS	Abdominal C1-SOPs	20	Bgal	0.0650298
173	BAD-SM-SS	Abdominal C1-SOPs	20	Bgal	0.095006
174	BAD-SM-SS	Abdominal C1-SOPs	20	Bgal	0.145438
175	BAD-SM-SS	Abdominal C1-SOPs	20	Bgal	0.131524
176	BAD-SM-SS	Abdominal C1-SOPs	20	Bgal	0.0793832
177	BAD-SM-SS	Thoracic C1-SOPs	21	Bgal	0.0827519
178	BAD-SM-SS	Thoracic C1-SOPs	21	Bgal	0.105844
179	BAD-SM-SS	Thoracic C1-SOPs	21	Bgal	0.0651275
180	BAD-SM-SS	Abdominal C1-SOPs	21	Bgal	0.116585
181	BAD-SM-SS	Abdominal C1-SOPs	21	Bgal	0.197628
182	BAD-SM-SS	Abdominal C1-SOPs	21	Bgal	0.248012
183	BAD-SM-SS	Abdominal C1-SOPs	21	Bgal	0.169849
184	BAD-SM-SS	Abdominal C1-SOPs	21	Bgal	0.079188
185	BAD-SM-SS	Abdominal C1-SOPs	21	Bgal	0.124689
186	BAD-SM-SS	Abdominal C1-SOPs	21	Bgal	0.10604
187	BAD-SM-SS	Thoracic C1-SOPs	22	Bgal	0.0755752
188	BAD-SM-SS	Thoracic C1-SOPs	22	Bgal	0.173755
189	BAD-SM-SS	Abdominal C1-SOPs	22	Bgal	0.0702537
190	BAD-SM-SS	Abdominal C1-SOPs	22	Bgal	0.062784
191	BAD-SM-SS	Abdominal C1-SOPs	22	Bgal	0.0856324
192	BAD-SM-SS	Abdominal C1-SOPs	22	Bgal	0.164527
193	BAD-SM-SS	Abdominal C1-SOPs	22	Bgal	0.187962
194	BAD-SM-SS	Abdominal C1-SOPs	22	Bgal	0.347216
195	BAD-SM-SS	Abdominal C1-SOPs	22	Bgal	0.0739641
196	BAD-SM-SS	Thoracic C1-SOPs	23	Bgal	0.092272
197	BAD-SM-SS	Thoracic C1-SOPs	23	Bgal	0.065811
198	BAD-SM-SS	Thoracic C1-SOPs	23	Bgal	0.0933461
199	BAD-SM-SS	Abdominal C1-SOPs	23	Bgal	0.079725
200	BAD-SM-SS	Abdominal C1-SOPs	23	Bgal	0.0754775
201	BAD-SM-SS	Abdominal C1-SOPs	23	Bgal	0.057609
202	BAD-SM-SS	Abdominal C1-SOPs	23	Bgal	0.109848
203	BAD-SM-SS	Abdominal C1-SOPs	23	Bgal	0.186448
204	BAD-SM-SS	Abdominal C1-SOPs	23	Bgal	0.0696678
205	BAD-SM-SS	Abdominal C1-SOPs	23	Bgal	0.101255
206	BAD-SM-SS	Thoracic C1-SOPs	24	Bgal	0.0933461
207	BAD-SM-SS	Thoracic C1-SOPs	24	Bgal	0.0983747
208	BAD-SM-SS	Thoracic C1-SOPs	24	Bgal	0.253821
209	BAD-SM-SS	Abdominal C1-SOPs	24	Bgal	0.121028
210	BAD-SM-SS	Abdominal C1-SOPs	24	Bgal	0.10975
211	BAD-SM-SS	Abdominal C1-SOPs	24	Bgal	0.0579019
212	BAD-SM-SS	Abdominal C1-SOPs	24	Bgal	0.176342
213	BAD-SM-SS	Abdominal C1-SOPs	24	Bgal	0.0718648
214	BAD-SM-SS	Abdominal C1-SOPs	24	Bgal	0.112777
215	BAD-SM-SWT	Thoracic C1-SOPs	1	Bgal	0.317387
216	BAD-SM-SWT	Thoracic C1-SOPs	1	Bgal	0.246205
217	BAD-SM-SWT	Thoracic C1-SOPs	1	Bgal	0.087634
218	BAD-SM-SWT	Abdominal C1-SOPs	1	Bgal	0.86931
219	BAD-SM-SWT	Abdominal C1-SOPs	1	Bgal	0.83411
220	BAD-SM-SWT	Abdominal C1-SOPs	1	Bgal	1.15975
221	BAD-SM-SWT	Abdominal C1-SOPs	1	Bgal	0.987506
222	BAD-SM-SWT	Abdominal C1-SOPs	1	Bgal	0.672268
223	BAD-SM-SWT	Abdominal C1-SOPs	1	Bgal	0.933705
224	BAD-SM-SWT	Abdominal C1-SOPs	1	Bgal	0.996977
225	BAD-SM-SWT	Thoracic C1-SOPs	2	Bgal	0.315922
226	BAD-SM-SWT	Thoracic C1-SOPs	2	Bgal	0.195285
227	BAD-SM-SWT	Abdominal C1-SOPs	2	Bgal	0.793051
228	BAD-SM-SWT	Abdominal C1-SOPs	2	Bgal	0.702342
229	BAD-SM-SWT	Abdominal C1-SOPs	2	Bgal	0.811359
230	BAD-SM-SWT	Abdominal C1-SOPs	2	Bgal	0.569548
231	BAD-SM-SWT	Abdominal C1-SOPs	2	Bgal	0.584097
232	BAD-SM-SWT	Abdominal C1-SOPs	2	Bgal	1.39882
233	BAD-SM-SWT	Abdominal C1-SOPs	2	Bgal	0.999711
234	BAD-SM-SWT	Thoracic C1-SOPs	3	Bgal	0.261535
235	BAD-SM-SWT	Thoracic C1-SOPs	3	Bgal	0.584292
236	BAD-SM-SWT	Thoracic C1-SOPs	3	Bgal	0.473858
237	BAD-SM-SWT	Abdominal C1-SOPs	3	Bgal	0.182201
238	BAD-SM-SWT	Abdominal C1-SOPs	3	Bgal	1.14891
239	BAD-SM-SWT	Abdominal C1-SOPs	3	Bgal	1.34063
240	BAD-SM-SWT	Abdominal C1-SOPs	3	Bgal	1.21755
241	BAD-SM-SWT	Abdominal C1-SOPs	3	Bgal	1.30372
242	BAD-SM-SWT	Abdominal C1-SOPs	3	Bgal	1.12962
243	BAD-SM-SWT	Abdominal C1-SOPs	3	Bgal	1.70679
244	BAD-SM-SWT	Thoracic C1-SOPs	4	Bgal	0.276767
245	BAD-SM-SWT	Thoracic C1-SOPs	4	Bgal	0.15076
246	BAD-SM-SWT	Abdominal C1-SOPs	4	Bgal	0.442271
247	BAD-SM-SWT	Abdominal C1-SOPs	4	Bgal	0.650786
248	BAD-SM-SWT	Abdominal C1-SOPs	4	Bgal	0.609386
249	BAD-SM-SWT	Abdominal C1-SOPs	4	Bgal	0.698045
250	BAD-SM-SWT	Abdominal C1-SOPs	4	Bgal	0.484013
251	BAD-SM-SWT	Abdominal C1-SOPs	4	Bgal	0.582827
252	BAD-SM-SWT	Abdominal C1-SOPs	4	Bgal	1.16443
253	BAD-SM-SWT	Thoracic C1-SOPs	5	Bgal	0.176733
254	BAD-SM-SWT	Thoracic C1-SOPs	5	Bgal	0.339893
255	BAD-SM-SWT	Thoracic C1-SOPs	5	Bgal	0.431628
256	BAD-SM-SWT	Abdominal C1-SOPs	5	Bgal	0.924527
257	BAD-SM-SWT	Abdominal C1-SOPs	5	Bgal	0.856763
258	BAD-SM-SWT	Abdominal C1-SOPs	5	Bgal	1.01616
259	BAD-SM-SWT	Abdominal C1-SOPs	5	Bgal	0.894551
260	BAD-SM-SWT	Abdominal C1-SOPs	5	Bgal	0.651372
261	BAD-SM-SWT	Abdominal C1-SOPs	5	Bgal	0.980378
262	BAD-SM-SWT	Abdominal C1-SOPs	5	Bgal	1.02398
263	BAD-SM-SWT	Thoracic C1-SOPs	6	Bgal	0.385883
264	BAD-SM-SWT	Thoracic C1-SOPs	6	Bgal	0.647564
265	BAD-SM-SWT	Thoracic C1-SOPs	6	Bgal	0.279648
266	BAD-SM-SWT	Abdominal C1-SOPs	6	Bgal	1.05839
267	BAD-SM-SWT	Abdominal C1-SOPs	6	Bgal	0.987067
268	BAD-SM-SWT	Abdominal C1-SOPs	6	Bgal	0.910173
269	BAD-SM-SWT	Abdominal C1-SOPs	6	Bgal	1.75034
270	BAD-SM-SWT	Abdominal C1-SOPs	6	Bgal	1.10512
271	BAD-SM-SWT	Abdominal C1-SOPs	6	Bgal	0.937806
272	BAD-SM-SWT	Abdominal C1-SOPs	6	Bgal	0.69331
273	BAD-SM-SWT	Thoracic C1-SOPs	7	Bgal	0.377583
274	BAD-SM-SWT	Thoracic C1-SOPs	7	Bgal	0.220135
275	BAD-SM-SWT	Abdominal C1-SOPs	7	Bgal	0.603381
276	BAD-SM-SWT	Abdominal C1-SOPs	7	Bgal	0.927749
277	BAD-SM-SWT	Abdominal C1-SOPs	7	Bgal	0.807649
278	BAD-SM-SWT	Abdominal C1-SOPs	7	Bgal	0.74052
279	BAD-SM-SWT	Abdominal C1-SOPs	7	Bgal	1.33472
280	BAD-SM-SWT	Abdominal C1-SOPs	7	Bgal	0.849098
281	BAD-SM-SWT	Abdominal C1-SOPs	7	Bgal	1.12172
282	BAD-SM-SWT	Thoracic C1-SOPs	8	Bgal	0.293171
283	BAD-SM-SWT	Thoracic C1-SOPs	8	Bgal	0.279355
284	BAD-SM-SWT	Thoracic C1-SOPs	8	Bgal	0.497683
285	BAD-SM-SWT	Abdominal C1-SOPs	8	Bgal	1.32237
286	BAD-SM-SWT	Abdominal C1-SOPs	8	Bgal	1.2467
287	BAD-SM-SWT	Abdominal C1-SOPs	8	Bgal	1.02974
288	BAD-SM-SWT	Abdominal C1-SOPs	8	Bgal	1.1783
289	BAD-SM-SWT	Abdominal C1-SOPs	8	Bgal	1.20569
290	BAD-SM-SWT	Abdominal C1-SOPs	8	Bgal	1.44081
291	BAD-SM-SWT	Abdominal C1-SOPs	8	Bgal	1.0583
292	BAD-SM-SWT	Thoracic C1-SOPs	9	Bgal	0.148514
293	BAD-SM-SWT	Thoracic C1-SOPs	9	Bgal	0.205635
294	BAD-SM-SWT	Thoracic C1-SOPs	9	Bgal	0.458089
295	BAD-SM-SWT	Abdominal C1-SOPs	9	Bgal	0.46966
296	BAD-SM-SWT	Abdominal C1-SOPs	9	Bgal	1.00147
297	BAD-SM-SWT	Abdominal C1-SOPs	9	Bgal	0.521459
298	BAD-SM-SWT	Abdominal C1-SOPs	9	Bgal	1.38276
299	BAD-SM-SWT	Abdominal C1-SOPs	9	Bgal	0.481084
300	BAD-SM-SWT	Abdominal C1-SOPs	9	Bgal	0.560516
301	BAD-SM-SWT	Abdominal C1-SOPs	9	Bgal	0.511695
302	BAD-SM-SWT	Thoracic C1-SOPs	10	Bgal	0.234
303	BAD-SM-SWT	Thoracic C1-SOPs	10	Bgal	0.400968
304	BAD-SM-SWT	Thoracic C1-SOPs	10	Bgal	0.165943
305	BAD-SM-SWT	Abdominal C1-SOPs	10	Bgal	0.447837
306	BAD-SM-SWT	Abdominal C1-SOPs	10	Bgal	1.01084
307	BAD-SM-SWT	Abdominal C1-SOPs	10	Bgal	0.69702
308	BAD-SM-SWT	Abdominal C1-SOPs	10	Bgal	1.06113
309	BAD-SM-SWT	Abdominal C1-SOPs	10	Bgal	0.764393
310	BAD-SM-SWT	Abdominal C1-SOPs	10	Bgal	1.06298
311	BAD-SM-SWT	Abdominal C1-SOPs	10	Bgal	0.716304
312	BAD-SM-SWT	Thoracic C1-SOPs	11	Bgal	0.337257
313	BAD-SM-SWT	Thoracic C1-SOPs	11	Bgal	0.428064
314	BAD-SM-SWT	Thoracic C1-SOPs	11	Bgal	0.435192
315	BAD-SM-SWT	Abdominal C1-SOPs	11	Bgal	1.18035
316	BAD-SM-SWT	Abdominal C1-SOPs	11	Bgal	1.24382
317	BAD-SM-SWT	Abdominal C1-SOPs	11	Bgal	1.15169
318	BAD-SM-SWT	Abdominal C1-SOPs	11	Bgal	1.3027
319	BAD-SM-SWT	Abdominal C1-SOPs	11	Bgal	1.73667
320	BAD-SM-SWT	Abdominal C1-SOPs	11	Bgal	1.09125
321	BAD-SM-SWT	Abdominal C1-SOPs	11	Bgal	1.73467
322	BAD-SM-SWT	Thoracic C1-SOPs	12	Bgal	0.412002
323	BAD-SM-SWT	Thoracic C1-SOPs	12	Bgal	0.352391
324	BAD-SM-SWT	Thoracic C1-SOPs	12	Bgal	0.334327
325	BAD-SM-SWT	Abdominal C1-SOPs	12	Bgal	1.11981
326	BAD-SM-SWT	Abdominal C1-SOPs	12	Bgal	1.2239
327	BAD-SM-SWT	Abdominal C1-SOPs	12	Bgal	1.23337
328	BAD-SM-SWT	Abdominal C1-SOPs	12	Bgal	1.04853
329	BAD-SM-SWT	Abdominal C1-SOPs	12	Bgal	0.808625
330	BAD-SM-SWT	Abdominal C1-SOPs	12	Bgal	1.59484
331	BAD-SM-SWT	Abdominal C1-SOPs	12	Bgal	0.865258
332	BAD-SM-SWT	Thoracic C1-SOPs	13	Bgal	0.143583
333	BAD-SM-SWT	Thoracic C1-SOPs	13	Bgal	0.305376
334	BAD-SM-SWT	Thoracic C1-SOPs	13	Bgal	0.478399
335	BAD-SM-SWT	Abdominal C1-SOPs	13	Bgal	1.40219
336	BAD-SM-SWT	Abdominal C1-SOPs	13	Bgal	1.09853
337	BAD-SM-SWT	Abdominal C1-SOPs	13	Bgal	1.36353
338	BAD-SM-SWT	Abdominal C1-SOPs	13	Bgal	1.47464
339	BAD-SM-SWT	Abdominal C1-SOPs	13	Bgal	0.889131
340	BAD-SM-SWT	Abdominal C1-SOPs	13	Bgal	1.51966
341	BAD-SM-SWT	Abdominal C1-SOPs	13	Bgal	1.48495
342	BAD-SM-SWT	Thoracic C1-SOPs	14	Bgal	0.223015
343	BAD-SM-SWT	Thoracic C1-SOPs	14	Bgal	0.133819
344	BAD-SM-SWT	Thoracic C1-SOPs	14	Bgal	0.170288
345	BAD-SM-SWT	Abdominal C1-SOPs	14	Bgal	0.69038
346	BAD-SM-SWT	Abdominal C1-SOPs	14	Bgal	0.95089
347	BAD-SM-SWT	Abdominal C1-SOPs	14	Bgal	1.09555
348	BAD-SM-SWT	Abdominal C1-SOPs	14	Bgal	1.08315
349	BAD-SM-SWT	Abdominal C1-SOPs	14	Bgal	0.758876
350	BAD-SM-SWT	Abdominal C1-SOPs	14	Bgal	0.809504
351	BAD-SM-SWT	Abdominal C1-SOPs	14	Bgal	0.836697
352	BAD-SM-SWT	Thoracic C1-SOPs	15	Bgal	0.287166
353	BAD-SM-SWT	Thoracic C1-SOPs	15	Bgal	0.303814
354	BAD-SM-SWT	Thoracic C1-SOPs	15	Bgal	0.376216
355	BAD-SM-SWT	Abdominal C1-SOPs	15	Bgal	1.35069
356	BAD-SM-SWT	Abdominal C1-SOPs	15	Bgal	0.828837
357	BAD-SM-SWT	Abdominal C1-SOPs	15	Bgal	0.97452
358	BAD-SM-SWT	Abdominal C1-SOPs	15	Bgal	0.797738
359	BAD-SM-SWT	Abdominal C1-SOPs	15	Bgal	0.976082
360	BAD-SM-SWT	Abdominal C1-SOPs	15	Bgal	1.03769
361	BAD-SM-SWT	Abdominal C1-SOPs	15	Bgal	1.21653
362	BAD-SM-SWT	Thoracic C1-SOPs	16	Bgal	0.337989
363	BAD-SM-SWT	Thoracic C1-SOPs	16	Bgal	0.348339
364	BAD-SM-SWT	Thoracic C1-SOPs	16	Bgal	0.339747
365	BAD-SM-SWT	Abdominal C1-SOPs	16	Bgal	1.26051
366	BAD-SM-SWT	Abdominal C1-SOPs	16	Bgal	0.957969
367	BAD-SM-SWT	Abdominal C1-SOPs	16	Bgal	1.03018
368	BAD-SM-SWT	Abdominal C1-SOPs	16	Bgal	0.898896
369	BAD-SM-SWT	Abdominal C1-SOPs	16	Bgal	1.34463
370	BAD-SM-SWT	Abdominal C1-SOPs	16	Bgal	1.17283
371	BAD-SM-SWT	Abdominal C1-SOPs	16	Bgal	1.16658
372	BAD-SM-SWT	Thoracic C1-SOPs	17	Bgal	0.379536
373	BAD-SM-SWT	Thoracic C1-SOPs	17	Bgal	0.283993
374	BAD-SM-SWT	Abdominal C1-SOPs	17	Bgal	0.727924
375	BAD-SM-SWT	Abdominal C1-SOPs	17	Bgal	1.01675
376	BAD-SM-SWT	Abdominal C1-SOPs	17	Bgal	0.73886
377	BAD-SM-SWT	Abdominal C1-SOPs	17	Bgal	0.530247
378	BAD-SM-SWT	Abdominal C1-SOPs	17	Bgal	0.785045
379	BAD-SM-SWT	Abdominal C1-SOPs	17	Bgal	0.625888
380	BAD-SM-SWT	Abdominal C1-SOPs	17	Bgal	0.881027
381	BAD-SM-SWT	Thoracic C1-SOPs	18	Bgal	0.43197
382	BAD-SM-SWT	Thoracic C1-SOPs	18	Bgal	0.295271
383	BAD-SM-SWT	Thoracic C1-SOPs	18	Bgal	0.277646
384	BAD-SM-SWT	Abdominal C1-SOPs	18	Bgal	1.1121
385	BAD-SM-SWT	Abdominal C1-SOPs	18	Bgal	1.17952
386	BAD-SM-SWT	Abdominal C1-SOPs	18	Bgal	1.34971
387	BAD-SM-SWT	Abdominal C1-SOPs	18	Bgal	1.21003
388	BAD-SM-SWT	Abdominal C1-SOPs	18	Bgal	1.05068
389	BAD-SM-SWT	Abdominal C1-SOPs	18	Bgal	1.35542
390	BAD-SM-SWT	Abdominal C1-SOPs	18	Bgal	1.08359
391	BAD-SM-SWT	Thoracic C1-SOPs	19	Bgal	0.114242
392	BAD-SM-SWT	Thoracic C1-SOPs	19	Bgal	0.150467
393	BAD-SM-SWT	Abdominal C1-SOPs	19	Bgal	0.819854
394	BAD-SM-SWT	Abdominal C1-SOPs	19	Bgal	0.356883
395	BAD-SM-SWT	Abdominal C1-SOPs	19	Bgal	0.621591
396	BAD-SM-SWT	Abdominal C1-SOPs	19	Bgal	0.68296
397	BAD-SM-SWT	Abdominal C1-SOPs	19	Bgal	0.760536
398	BAD-SM-SWT	Abdominal C1-SOPs	19	Bgal	0.454183
399	BAD-SM-SWT	Abdominal C1-SOPs	19	Bgal	0.242007
400	BAD-SM-SWT	Thoracic C1-SOPs	20	Bgal	0.217889
401	BAD-SM-SWT	Thoracic C1-SOPs	20	Bgal	0.567497
402	BAD-SM-SWT	Thoracic C1-SOPs	20	Bgal	0.398869
403	BAD-SM-SWT	Abdominal C1-SOPs	20	Bgal	1.35362
404	BAD-SM-SWT	Abdominal C1-SOPs	20	Bgal	1.54309
405	BAD-SM-SWT	Abdominal C1-SOPs	20	Bgal	1.8493
406	BAD-SM-SWT	Abdominal C1-SOPs	20	Bgal	1.28307
407	BAD-SM-SWT	Abdominal C1-SOPs	20	Bgal	1.47259
408	BAD-SM-SWT	Abdominal C1-SOPs	20	Bgal	1.24225
409	BAD-SM-SWT	Abdominal C1-SOPs	20	Bgal	1.84778
410	BAD-SM-SWT	Thoracic C1-SOPs	21	Bgal	0.0755752
411	BAD-SM-SWT	Thoracic C1-SOPs	21	Bgal	0.254017
412	BAD-SM-SWT	Thoracic C1-SOPs	21	Bgal	0.214179
413	BAD-SM-SWT	Abdominal C1-SOPs	21	Bgal	0.677784
414	BAD-SM-SWT	Abdominal C1-SOPs	21	Bgal	0.827177
415	BAD-SM-SWT	Abdominal C1-SOPs	21	Bgal	0.873411
416	BAD-SM-SWT	Abdominal C1-SOPs	21	Bgal	0.876194
417	BAD-SM-SWT	Abdominal C1-SOPs	21	Bgal	0.341211
418	BAD-SM-SWT	Abdominal C1-SOPs	21	Bgal	0.871995
419	BAD-SM-SWT	Abdominal C1-SOPs	21	Bgal	0.976814
420	BAD-SM-SWT	Thoracic C1-SOPs	22	Bgal	0.183714
421	BAD-SM-SWT	Thoracic C1-SOPs	22	Bgal	0.292585
422	BAD-SM-SWT	Thoracic C1-SOPs	22	Bgal	0.206025
423	BAD-SM-SWT	Abdominal C1-SOPs	22	Bgal	0.803645
424	BAD-SM-SWT	Abdominal C1-SOPs	22	Bgal	0.971444
425	BAD-SM-SWT	Abdominal C1-SOPs	22	Bgal	0.808967
426	BAD-SM-SWT	Abdominal C1-SOPs	22	Bgal	0.825859
427	BAD-SM-SWT	Abdominal C1-SOPs	22	Bgal	0.839138
428	BAD-SM-SWT	Abdominal C1-SOPs	22	Bgal	0.733343
429	BAD-SM-SWT	Abdominal C1-SOPs	22	Bgal	1.38559
430	BAD-SM-SM	Thoracic C1-SOPs	2	Bgal	0.286141
431	BAD-SM-SM	Thoracic C1-SOPs	2	Bgal	0.367868
432	BAD-SM-SM	Thoracic C1-SOPs	2	Bgal	0.54255
433	BAD-SM-SM	Abdominal C1-SOPs	2	Bgal	0.74218
434	BAD-SM-SM	Abdominal C1-SOPs	2	Bgal	0.938685
435	BAD-SM-SM	Abdominal C1-SOPs	2	Bgal	1.63819
436	BAD-SM-SM	Abdominal C1-SOPs	2	Bgal	0.701951
437	BAD-SM-SM	Abdominal C1-SOPs	2	Bgal	2.0834
438	BAD-SM-SM	Abdominal C1-SOPs	2	Bgal	0.933266
439	BAD-SM-SM	Abdominal C1-SOPs	2	Bgal	1.25358
440	BAD-SM-SM	Thoracic C1-SOPs	3	Bgal	0.0916862
441	BAD-SM-SM	Abdominal C1-SOPs	3	Bgal	1.04341
442	BAD-SM-SM	Abdominal C1-SOPs	3	Bgal	0.667288
443	BAD-SM-SM	Abdominal C1-SOPs	3	Bgal	0.862768
444	BAD-SM-SM	Abdominal C1-SOPs	3	Bgal	1.44852
445	BAD-SM-SM	Abdominal C1-SOPs	3	Bgal	0.507887
446	BAD-SM-SM	Abdominal C1-SOPs	3	Bgal	0.427722
447	BAD-SM-SM	Abdominal C1-SOPs	3	Bgal	0.949133
448	BAD-SM-SM	Thoracic C1-SOPs	4	Bgal	0.0702049
449	BAD-SM-SM	Thoracic C1-SOPs	4	Bgal	0.78109
450	BAD-SM-SM	Abdominal C1-SOPs	4	Bgal	0.736077
451	BAD-SM-SM	Abdominal C1-SOPs	4	Bgal	0.418251
452	BAD-SM-SM	Abdominal C1-SOPs	4	Bgal	0.770447
453	BAD-SM-SM	Abdominal C1-SOPs	4	Bgal	0.569011
454	BAD-SM-SM	Abdominal C1-SOPs	4	Bgal	1.25041
455	BAD-SM-SM	Abdominal C1-SOPs	4	Bgal	1.28024
456	BAD-SM-SM	Abdominal C1-SOPs	4	Bgal	1.06655
457	BAD-SM-SM	Thoracic C1-SOPs	5	Bgal	0.522435
458	BAD-SM-SM	Thoracic C1-SOPs	5	Bgal	0.710153
459	BAD-SM-SM	Thoracic C1-SOPs	5	Bgal	0.698533
460	BAD-SM-SM	Abdominal C1-SOPs	5	Bgal	1.44477
461	BAD-SM-SM	Abdominal C1-SOPs	5	Bgal	1.78549
462	BAD-SM-SM	Abdominal C1-SOPs	5	Bgal	1.63365
463	BAD-SM-SM	Abdominal C1-SOPs	5	Bgal	2.15731
464	BAD-SM-SM	Abdominal C1-SOPs	5	Bgal	2.38589
465	BAD-SM-SM	Abdominal C1-SOPs	5	Bgal	1.73906
466	BAD-SM-SM	Abdominal C1-SOPs	5	Bgal	1.76352
467	BAD-SM-SM	Thoracic C1-SOPs	6	Bgal	0.274814
468	BAD-SM-SM	Thoracic C1-SOPs	6	Bgal	0.728461
469	BAD-SM-SM	Thoracic C1-SOPs	6	Bgal	0.254456
470	BAD-SM-SM	Abdominal C1-SOPs	6	Bgal	2.20667
471	BAD-SM-SM	Abdominal C1-SOPs	6	Bgal	1.00254
472	BAD-SM-SM	Abdominal C1-SOPs	6	Bgal	1.26198
473	BAD-SM-SM	Abdominal C1-SOPs	6	Bgal	1.39765
474	BAD-SM-SM	Abdominal C1-SOPs	6	Bgal	1.59518
475	BAD-SM-SM	Abdominal C1-SOPs	6	Bgal	1.35323
476	BAD-SM-SM	Abdominal C1-SOPs	6	Bgal	1.2257
477	BAD-SM-SM	Thoracic C1-SOPs	7	Bgal	0.661673
478	BAD-SM-SM	Thoracic C1-SOPs	7	Bgal	0.468635
479	BAD-SM-SM	Abdominal C1-SOPs	7	Bgal	1.52923
480	BAD-SM-SM	Abdominal C1-SOPs	7	Bgal	1.97999
481	BAD-SM-SM	Abdominal C1-SOPs	7	Bgal	1.02261
482	BAD-SM-SM	Abdominal C1-SOPs	7	Bgal	0.753946
483	BAD-SM-SM	Abdominal C1-SOPs	7	Bgal	1.54622
484	BAD-SM-SM	Abdominal C1-SOPs	7	Bgal	0.868334
485	BAD-SM-SM	Abdominal C1-SOPs	7	Bgal	1.78637
486	BAD-SM-SM	Thoracic C1-SOPs	8	Bgal	0.400041
487	BAD-SM-SM	Thoracic C1-SOPs	8	Bgal	0.371969
488	BAD-SM-SM	Abdominal C1-SOPs	8	Bgal	1.12606
489	BAD-SM-SM	Abdominal C1-SOPs	8	Bgal	1.06957
490	BAD-SM-SM	Abdominal C1-SOPs	8	Bgal	1.09804
491	BAD-SM-SM	Abdominal C1-SOPs	8	Bgal	0.542062
492	BAD-SM-SM	Abdominal C1-SOPs	8	Bgal	1.23327
493	BAD-SM-SM	Abdominal C1-SOPs	8	Bgal	0.954894
494	BAD-SM-SM	Abdominal C1-SOPs	8	Bgal	0.962803
495	BAD-SM-SM	Thoracic C1-SOPs	9	Bgal	0.439439
496	BAD-SM-SM	Thoracic C1-SOPs	9	Bgal	0.521459
497	BAD-SM-SM	Thoracic C1-SOPs	9	Bgal	0.16648
498	BAD-SM-SM	Abdominal C1-SOPs	9	Bgal	0.708347
499	BAD-SM-SM	Abdominal C1-SOPs	9	Bgal	0.994292
500	BAD-SM-SM	Abdominal C1-SOPs	9	Bgal	1.13021
501	BAD-SM-SM	Abdominal C1-SOPs	9	Bgal	0.771472
502	BAD-SM-SM	Abdominal C1-SOPs	9	Bgal	1.00713
503	BAD-SM-SM	Abdominal C1-SOPs	9	Bgal	1.44408
504	BAD-SM-SM	Abdominal C1-SOPs	9	Bgal	0.801497
505	BAD-SM-SM	Thoracic C1-SOPs	10	Bgal	0.493875
506	BAD-SM-SM	Thoracic C1-SOPs	10	Bgal	0.254944
507	BAD-SM-SM	Abdominal C1-SOPs	10	Bgal	0.829081
508	BAD-SM-SM	Abdominal C1-SOPs	10	Bgal	0.913884
509	BAD-SM-SM	Abdominal C1-SOPs	10	Bgal	0.803011
510	BAD-SM-SM	Abdominal C1-SOPs	10	Bgal	0.818975
511	BAD-SM-SM	Abdominal C1-SOPs	10	Bgal	0.690722
512	BAD-SM-SM	Abdominal C1-SOPs	10	Bgal	0.807649
513	BAD-SM-SM	Abdominal C1-SOPs	10	Bgal	1.26994
514	BAD-SM-SM	Thoracic C1-SOPs	11	Bgal	0.546846
515	BAD-SM-SM	Thoracic C1-SOPs	11	Bgal	0.66968
516	BAD-SM-SM	Thoracic C1-SOPs	11	Bgal	0.347265
517	BAD-SM-SM	Abdominal C1-SOPs	11	Bgal	1.48314
518	BAD-SM-SM	Abdominal C1-SOPs	11	Bgal	0.919693
519	BAD-SM-SM	Abdominal C1-SOPs	11	Bgal	1.46869
520	BAD-SM-SM	Abdominal C1-SOPs	11	Bgal	0.554657
521	BAD-SM-SM	Abdominal C1-SOPs	11	Bgal	1.24577
522	BAD-SM-SM	Abdominal C1-SOPs	11	Bgal	1.03037
523	BAD-SM-SM	Abdominal C1-SOPs	11	Bgal	1.31822
524	BAD-SM-SM	Thoracic C1-SOPs	12	Bgal	0.3893
525	BAD-SM-SM	Thoracic C1-SOPs	12	Bgal	0.1698
526	BAD-SM-SM	Abdominal C1-SOPs	12	Bgal	0.720698
527	BAD-SM-SM	Abdominal C1-SOPs	12	Bgal	0.37231
528	BAD-SM-SM	Abdominal C1-SOPs	12	Bgal	0.707077
529	BAD-SM-SM	Abdominal C1-SOPs	12	Bgal	0.549336
530	BAD-SM-SM	Abdominal C1-SOPs	12	Bgal	0.848659
531	BAD-SM-SM	Abdominal C1-SOPs	12	Bgal	0.989849
532	BAD-SM-SM	Abdominal C1-SOPs	12	Bgal	0.372701
533	BAD-SM-SM	Thoracic C1-SOPs	13	Bgal	0.247621
534	BAD-SM-SM	Thoracic C1-SOPs	13	Bgal	0.424744
535	BAD-SM-SM	Thoracic C1-SOPs	13	Bgal	0.488847
536	BAD-SM-SM	Abdominal C1-SOPs	13	Bgal	0.859253
537	BAD-SM-SM	Abdominal C1-SOPs	13	Bgal	1.25055
538	BAD-SM-SM	Abdominal C1-SOPs	13	Bgal	1.11395
539	BAD-SM-SM	Abdominal C1-SOPs	13	Bgal	1.36934
540	BAD-SM-SM	Abdominal C1-SOPs	13	Bgal	1.4703
541	BAD-SM-SM	Abdominal C1-SOPs	13	Bgal	0.829033
542	BAD-SM-SM	Abdominal C1-SOPs	13	Bgal	1.11942
543	BAD-SM-SM	Thoracic C1-SOPs	14	Bgal	0.269981
544	BAD-SM-SM	Thoracic C1-SOPs	14	Bgal	0.797348
545	BAD-SM-SM	Thoracic C1-SOPs	14	Bgal	0.426062
546	BAD-SM-SM	Abdominal C1-SOPs	14	Bgal	1.26061
547	BAD-SM-SM	Abdominal C1-SOPs	14	Bgal	1.28273
548	BAD-SM-SM	Abdominal C1-SOPs	14	Bgal	1.35772
549	BAD-SM-SM	Abdominal C1-SOPs	14	Bgal	1.27731
550	BAD-SM-SM	Abdominal C1-SOPs	14	Bgal	0.945325
551	BAD-SM-SM	Abdominal C1-SOPs	14	Bgal	1.30914
552	BAD-SM-SM	Abdominal C1-SOPs	14	Bgal	1.01494
553	BAD-SM-SM	Thoracic C1-SOPs	15	Bgal	0.24684
554	BAD-SM-SM	Thoracic C1-SOPs	15	Bgal	0.596497
555	BAD-SM-SM	Thoracic C1-SOPs	15	Bgal	0.237076
556	BAD-SM-SM	Abdominal C1-SOPs	15	Bgal	1.08495
557	BAD-SM-SM	Abdominal C1-SOPs	15	Bgal	1.08105
558	BAD-SM-SM	Abdominal C1-SOPs	15	Bgal	0.997173
559	BAD-SM-SM	Abdominal C1-SOPs	15	Bgal	0.902508
560	BAD-SM-SM	Abdominal C1-SOPs	15	Bgal	1.1866
561	BAD-SM-SM	Abdominal C1-SOPs	15	Bgal	0.816534
562	BAD-SM-SM	Abdominal C1-SOPs	15	Bgal	0.584292
563	BAD-SM-SM	Thoracic C1-SOPs	16	Bgal	0.549482
564	BAD-SM-SM	Thoracic C1-SOPs	16	Bgal	0.570964
565	BAD-SM-SM	Abdominal C1-SOPs	16	Bgal	0.942542
566	BAD-SM-SM	Abdominal C1-SOPs	16	Bgal	1.29
567	BAD-SM-SM	Abdominal C1-SOPs	16	Bgal	0.96705
568	BAD-SM-SM	Abdominal C1-SOPs	16	Bgal	1.45111
569	BAD-SM-SM	Abdominal C1-SOPs	16	Bgal	0.882248
570	BAD-SM-SM	Abdominal C1-SOPs	16	Bgal	0.87678
571	BAD-SM-SM	Abdominal C1-SOPs	16	Bgal	1.37876
572	BAD-SM-SM	Thoracic C1-SOPs	17	Bgal	0.55954
573	BAD-SM-SM	Thoracic C1-SOPs	17	Bgal	0.648687
574	BAD-SM-SM	Abdominal C1-SOPs	17	Bgal	0.938343
575	BAD-SM-SM	Abdominal C1-SOPs	17	Bgal	0.904119
576	BAD-SM-SM	Abdominal C1-SOPs	17	Bgal	0.348876
577	BAD-SM-SM	Abdominal C1-SOPs	17	Bgal	0.682032
578	BAD-SM-SM	Abdominal C1-SOPs	17	Bgal	1.12245
579	BAD-SM-SM	Abdominal C1-SOPs	17	Bgal	0.520727
580	BAD-SM-SM	Abdominal C1-SOPs	17	Bgal	0.727484
581	BAD-SM-SM	Thoracic C1-SOPs	18	Bgal	0.658695
582	BAD-SM-SM	Thoracic C1-SOPs	18	Bgal	0.512232
583	BAD-SM-SM	Abdominal C1-SOPs	18	Bgal	1.0476
584	BAD-SM-SM	Abdominal C1-SOPs	18	Bgal	1.29484
585	BAD-SM-SM	Abdominal C1-SOPs	18	Bgal	1.47552
586	BAD-SM-SM	Abdominal C1-SOPs	18	Bgal	1.26422
587	BAD-SM-SM	Abdominal C1-SOPs	18	Bgal	1.48792
588	BAD-SM-SM	Abdominal C1-SOPs	18	Bgal	1.11981
589	BAD-SM-SM	Abdominal C1-SOPs	18	Bgal	1.13397
590	BAD-SM-SM	Thoracic C1-SOPs	20	Bgal	0.675002
591	BAD-SM-SM	Thoracic C1-SOPs	20	Bgal	0.256604
592	BAD-SM-SM	Abdominal C1-SOPs	20	Bgal	1.09511
593	BAD-SM-SM	Abdominal C1-SOPs	20	Bgal	0.961387
594	BAD-SM-SM	Abdominal C1-SOPs	20	Bgal	0.943958
595	BAD-SM-SM	Abdominal C1-SOPs	20	Bgal	0.949767
596	BAD-SM-SM	Abdominal C1-SOPs	20	Bgal	0.913884
597	BAD-SM-SM	Abdominal C1-SOPs	20	Bgal	1.60456
598	BAD-SM-SM	Abdominal C1-SOPs	20	Bgal	1.08393
599	BAD-SM-SM	Thoracic C1-SOPs	21	Bgal	0.307964
600	BAD-SM-SM	Thoracic C1-SOPs	21	Bgal	0.510914
601	BAD-SM-SM	Abdominal C1-SOPs	21	Bgal	0.840652
602	BAD-SM-SM	Abdominal C1-SOPs	21	Bgal	0.977791
603	BAD-SM-SM	Abdominal C1-SOPs	21	Bgal	0.998198
604	BAD-SM-SM	Abdominal C1-SOPs	21	Bgal	0.566423
605	BAD-SM-SM	Abdominal C1-SOPs	21	Bgal	0.805159
606	BAD-SM-SM	Abdominal C1-SOPs	21	Bgal	0.877219
607	BAD-SM-SM	Abdominal C1-SOPs	21	Bgal	1.00215
608	BAD-SM-SM	Thoracic C1-SOPs	22	Bgal	0.368258
609	BAD-SM-SM	Thoracic C1-SOPs	22	Bgal	0.342822
610	BAD-SM-SM	Abdominal C1-SOPs	22	Bgal	1.07563
611	BAD-SM-SM	Abdominal C1-SOPs	22	Bgal	1.41606
612	BAD-SM-SM	Abdominal C1-SOPs	22	Bgal	0.795736
613	BAD-SM-SM	Abdominal C1-SOPs	22	Bgal	1.10004
614	BAD-SM-SM	Abdominal C1-SOPs	22	Bgal	0.871409
615	BAD-SM-SM	Abdominal C1-SOPs	22	Bgal	0.977205
616	BAD-SM-SM	Abdominal C1-SOPs	22	Bgal	0.865453
617	BAD-SM-SM	Thoracic C1-SOPs	23	Bgal	0.31558
618	BAD-SM-SM	Thoracic C1-SOPs	23	Bgal	0.67798
619	BAD-SM-SM	Thoracic C1-SOPs	23	Bgal	0.37646
620	BAD-SM-SM	Abdominal C1-SOPs	23	Bgal	1.12123
621	BAD-SM-SM	Abdominal C1-SOPs	23	Bgal	1.13695
622	BAD-SM-SM	Abdominal C1-SOPs	23	Bgal	0.299616
623	BAD-SM-SM	Abdominal C1-SOPs	23	Bgal	1.30904
624	BAD-SM-SM	Abdominal C1-SOPs	23	Bgal	0.640339
625	BAD-SM-SM	Abdominal C1-SOPs	23	Bgal	1.0829
626	BAD-SM-SM	Abdominal C1-SOPs	23	Bgal	0.823662
627	BAD-SM-SM	Thoracic C1-SOPs	24	Bgal	0.563933
628	BAD-SM-SM	Thoracic C1-SOPs	24	Bgal	0.942835
629	BAD-SM-SM	Thoracic C1-SOPs	24	Bgal	0.481914
630	BAD-SM-SM	Abdominal C1-SOPs	24	Bgal	1.06933
631	BAD-SM-SM	Abdominal C1-SOPs	24	Bgal	1.38579
632	BAD-SM-SM	Abdominal C1-SOPs	24	Bgal	1.29122
633	BAD-SM-SM	Abdominal C1-SOPs	24	Bgal	1.33873
634	BAD-SM-SM	Abdominal C1-SOPs	24	Bgal	1.46888
635	BAD-SM-SM	Abdominal C1-SOPs	24	Bgal	1.33672
636	BAD-SM-SM	Abdominal C1-SOPs	24	Bgal	1.11903
637	BAD-SM	Thoracic C1-SOPs	1	Bgal	0.474395
638	BAD-SM	Thoracic C1-SOPs	1	Bgal	0.519653
639	BAD-SM	Abdominal C1-SOPs	1	Bgal	1.71314
640	BAD-SM	Abdominal C1-SOPs	1	Bgal	1.25344
641	BAD-SM	Abdominal C1-SOPs	1	Bgal	1.28414
642	BAD-SM	Abdominal C1-SOPs	1	Bgal	0.902264
643	BAD-SM	Abdominal C1-SOPs	1	Bgal	0.747355
644	BAD-SM	Abdominal C1-SOPs	1	Bgal	1.18435
645	BAD-SM	Abdominal C1-SOPs	1	Bgal	0.932924
646	BAD-SM	Thoracic C1-SOPs	2	Bgal	0.455404
647	BAD-SM	Thoracic C1-SOPs	2	Bgal	0.455453
648	BAD-SM	Thoracic C1-SOPs	2	Bgal	0.22531
649	BAD-SM	Abdominal C1-SOPs	2	Bgal	0.939515
650	BAD-SM	Abdominal C1-SOPs	2	Bgal	1.05224
651	BAD-SM	Abdominal C1-SOPs	2	Bgal	1.18592
652	BAD-SM	Abdominal C1-SOPs	2	Bgal	1.21428
653	BAD-SM	Abdominal C1-SOPs	2	Bgal	0.689502
654	BAD-SM	Abdominal C1-SOPs	2	Bgal	1.42446
655	BAD-SM	Abdominal C1-SOPs	2	Bgal	1.30973
656	BAD-SM	Thoracic C1-SOPs	3	Bgal	0.185569
657	BAD-SM	Thoracic C1-SOPs	3	Bgal	0.243178
658	BAD-SM	Abdominal C1-SOPs	3	Bgal	1.02412
659	BAD-SM	Abdominal C1-SOPs	3	Bgal	0.802962
660	BAD-SM	Abdominal C1-SOPs	3	Bgal	0.592006
661	BAD-SM	Abdominal C1-SOPs	3	Bgal	0.839773
662	BAD-SM	Abdominal C1-SOPs	3	Bgal	0.918424
663	BAD-SM	Abdominal C1-SOPs	3	Bgal	0.776354
664	BAD-SM	Abdominal C1-SOPs	3	Bgal	0.556561
665	BAD-SM	Thoracic C1-SOPs	4	Bgal	0.133087
666	BAD-SM	Thoracic C1-SOPs	4	Bgal	0.27086
667	BAD-SM	Thoracic C1-SOPs	4	Bgal	0.193625
668	BAD-SM	Abdominal C1-SOPs	4	Bgal	0.793344
669	BAD-SM	Abdominal C1-SOPs	4	Bgal	0.851832
670	BAD-SM	Abdominal C1-SOPs	4	Bgal	1.15472
671	BAD-SM	Abdominal C1-SOPs	4	Bgal	0.913005
672	BAD-SM	Abdominal C1-SOPs	4	Bgal	0.770789
673	BAD-SM	Abdominal C1-SOPs	4	Bgal	0.873069
674	BAD-SM	Abdominal C1-SOPs	4	Bgal	1.21833
675	BAD-SM	Thoracic C1-SOPs	5	Bgal	0.200704
676	BAD-SM	Thoracic C1-SOPs	5	Bgal	0.178295
677	BAD-SM	Thoracic C1-SOPs	5	Bgal	0.298297
678	BAD-SM	Abdominal C1-SOPs	5	Bgal	1.38633
679	BAD-SM	Abdominal C1-SOPs	5	Bgal	1.13817
680	BAD-SM	Abdominal C1-SOPs	5	Bgal	1.05341
681	BAD-SM	Abdominal C1-SOPs	5	Bgal	0.997319
682	BAD-SM	Abdominal C1-SOPs	5	Bgal	1.3356
683	BAD-SM	Abdominal C1-SOPs	5	Bgal	0.845925
684	BAD-SM	Abdominal C1-SOPs	5	Bgal	0.999321
685	BAD-SM	Thoracic C1-SOPs	6	Bgal	0.420253
686	BAD-SM	Thoracic C1-SOPs	6	Bgal	0.750821
687	BAD-SM	Thoracic C1-SOPs	6	Bgal	0.418202
688	BAD-SM	Abdominal C1-SOPs	6	Bgal	1.2654
689	BAD-SM	Abdominal C1-SOPs	6	Bgal	1.83875
690	BAD-SM	Abdominal C1-SOPs	6	Bgal	1.67452
691	BAD-SM	Abdominal C1-SOPs	6	Bgal	1.29274
692	BAD-SM	Abdominal C1-SOPs	6	Bgal	1.09013
693	BAD-SM	Abdominal C1-SOPs	6	Bgal	1.82865
694	BAD-SM	Abdominal C1-SOPs	6	Bgal	1.7664
695	BAD-SM	Thoracic C1-SOPs	7	Bgal	0.227897
696	BAD-SM	Thoracic C1-SOPs	7	Bgal	0.398674
697	BAD-SM	Thoracic C1-SOPs	7	Bgal	0.272032
698	BAD-SM	Abdominal C1-SOPs	7	Bgal	1.19651
699	BAD-SM	Abdominal C1-SOPs	7	Bgal	0.990387
700	BAD-SM	Abdominal C1-SOPs	7	Bgal	0.560174
701	BAD-SM	Abdominal C1-SOPs	7	Bgal	0.845876
702	BAD-SM	Abdominal C1-SOPs	7	Bgal	0.655766
703	BAD-SM	Abdominal C1-SOPs	7	Bgal	0.961777
704	BAD-SM	Abdominal C1-SOPs	7	Bgal	1.24606
705	BAD-SM	Thoracic C1-SOPs	8	Bgal	0.339307
706	BAD-SM	Thoracic C1-SOPs	8	Bgal	0.456576
707	BAD-SM	Thoracic C1-SOPs	8	Bgal	0.285262
708	BAD-SM	Abdominal C1-SOPs	8	Bgal	0.496414
709	BAD-SM	Abdominal C1-SOPs	8	Bgal	0.981696
710	BAD-SM	Abdominal C1-SOPs	8	Bgal	1.20505
711	BAD-SM	Abdominal C1-SOPs	8	Bgal	0.573112
712	BAD-SM	Abdominal C1-SOPs	8	Bgal	0.794711
713	BAD-SM	Abdominal C1-SOPs	8	Bgal	0.616709
714	BAD-SM	Abdominal C1-SOPs	8	Bgal	0.805794
715	BAD-SM	Thoracic C1-SOPs	9	Bgal	0.135039
716	BAD-SM	Thoracic C1-SOPs	9	Bgal	0.473321
717	BAD-SM	Thoracic C1-SOPs	9	Bgal	0.34458
718	BAD-SM	Abdominal C1-SOPs	9	Bgal	0.810725
719	BAD-SM	Abdominal C1-SOPs	9	Bgal	0.946203
720	BAD-SM	Abdominal C1-SOPs	9	Bgal	1.2923
721	BAD-SM	Abdominal C1-SOPs	9	Bgal	0.917887
722	BAD-SM	Abdominal C1-SOPs	9	Bgal	0.905877
723	BAD-SM	Abdominal C1-SOPs	9	Bgal	1.1163
724	BAD-SM	Abdominal C1-SOPs	9	Bgal	0.950304
725	BAD-SM	Thoracic C1-SOPs	10	Bgal	0.274961
726	BAD-SM	Thoracic C1-SOPs	10	Bgal	0.514966
727	BAD-SM	Thoracic C1-SOPs	10	Bgal	0.374361
728	BAD-SM	Abdominal C1-SOPs	10	Bgal	0.98941
729	BAD-SM	Abdominal C1-SOPs	10	Bgal	0.72021
730	BAD-SM	Abdominal C1-SOPs	10	Bgal	0.97823
731	BAD-SM	Abdominal C1-SOPs	10	Bgal	0.833768
732	BAD-SM	Abdominal C1-SOPs	10	Bgal	1.1326
733	BAD-SM	Abdominal C1-SOPs	10	Bgal	1.75712
734	BAD-SM	Abdominal C1-SOPs	10	Bgal	1.1161
735	BAD-SM	Thoracic C1-SOPs	11	Bgal	0.361179
736	BAD-SM	Thoracic C1-SOPs	11	Bgal	0.319388
737	BAD-SM	Thoracic C1-SOPs	11	Bgal	0.367721
738	BAD-SM	Abdominal C1-SOPs	11	Bgal	0.259973
739	BAD-SM	Abdominal C1-SOPs	11	Bgal	0.849196
740	BAD-SM	Abdominal C1-SOPs	11	Bgal	0.907586
741	BAD-SM	Abdominal C1-SOPs	11	Bgal	0.938197
742	BAD-SM	Abdominal C1-SOPs	11	Bgal	1.13543
743	BAD-SM	Abdominal C1-SOPs	11	Bgal	1.10922
744	BAD-SM	Abdominal C1-SOPs	11	Bgal	1.34024
745	BAD-SM	Abdominal C1-SOPs	11	Bgal	1.21428
746	BAD-SM	Thoracic C1-SOPs	12	Bgal	0.642438
747	BAD-SM	Thoracic C1-SOPs	12	Bgal	0.368112
748	BAD-SM	Thoracic C1-SOPs	12	Bgal	0.22736
749	BAD-SM	Abdominal C1-SOPs	12	Bgal	1.22902
750	BAD-SM	Abdominal C1-SOPs	12	Bgal	1.18831
751	BAD-SM	Abdominal C1-SOPs	12	Bgal	1.40283
752	BAD-SM	Abdominal C1-SOPs	12	Bgal	1.35371
753	BAD-SM	Abdominal C1-SOPs	12	Bgal	1.23762
754	BAD-SM	Abdominal C1-SOPs	12	Bgal	2.02813
755	BAD-SM	Abdominal C1-SOPs	12	Bgal	1.58669
756	BAD-SM	Thoracic C1-SOPs	13	Bgal	0.312065
757	BAD-SM	Thoracic C1-SOPs	13	Bgal	0.354051
758	BAD-SM	Abdominal C1-SOPs	13	Bgal	0.64649
759	BAD-SM	Abdominal C1-SOPs	13	Bgal	0.575504
760	BAD-SM	Abdominal C1-SOPs	13	Bgal	0.796078
761	BAD-SM	Abdominal C1-SOPs	13	Bgal	0.604211
762	BAD-SM	Abdominal C1-SOPs	13	Bgal	1.09799
763	BAD-SM	Abdominal C1-SOPs	13	Bgal	0.444077
764	BAD-SM	Abdominal C1-SOPs	13	Bgal	1.03706
765	BAD-SM	Thoracic C1-SOPs	14	Bgal	0.401554
766	BAD-SM	Thoracic C1-SOPs	14	Bgal	0.338136
767	BAD-SM	Thoracic C1-SOPs	14	Bgal	0.363523
768	BAD-SM	Abdominal C1-SOPs	14	Bgal	1.14427
769	BAD-SM	Abdominal C1-SOPs	14	Bgal	1.39223
770	BAD-SM	Abdominal C1-SOPs	14	Bgal	0.830448
771	BAD-SM	Abdominal C1-SOPs	14	Bgal	1.07324
772	BAD-SM	Abdominal C1-SOPs	14	Bgal	1.13734
773	BAD-SM	Abdominal C1-SOPs	14	Bgal	0.967782
774	BAD-SM	Abdominal C1-SOPs	14	Bgal	1.13587
775	BAD-SM	Thoracic C1-SOPs	15	Bgal	0.412588
776	BAD-SM	Thoracic C1-SOPs	15	Bgal	0.363083
777	BAD-SM	Abdominal C1-SOPs	15	Bgal	1.27389
778	BAD-SM	Abdominal C1-SOPs	15	Bgal	1.42426
779	BAD-SM	Abdominal C1-SOPs	15	Bgal	1.87434
780	BAD-SM	Abdominal C1-SOPs	15	Bgal	1.46517
781	BAD-SM	Abdominal C1-SOPs	15	Bgal	1.35147
782	BAD-SM	Abdominal C1-SOPs	15	Bgal	0.810236
783	BAD-SM	Abdominal C1-SOPs	15	Bgal	1.19773
784	BAD-SM	Thoracic C1-SOPs	16	Bgal	0.487333
785	BAD-SM	Thoracic C1-SOPs	16	Bgal	0.782555
786	BAD-SM	Thoracic C1-SOPs	16	Bgal	0.679542
787	BAD-SM	Abdominal C1-SOPs	16	Bgal	1.6111
788	BAD-SM	Abdominal C1-SOPs	16	Bgal	1.33321
789	BAD-SM	Abdominal C1-SOPs	16	Bgal	0.844997
790	BAD-SM	Abdominal C1-SOPs	16	Bgal	0.866918
791	BAD-SM	Abdominal C1-SOPs	16	Bgal	0.803255
792	BAD-SM	Abdominal C1-SOPs	16	Bgal	1.06445
793	BAD-SM	Abdominal C1-SOPs	16	Bgal	1.07573
794	BAD-SM	Thoracic C1-SOPs	17	Bgal	0.243862
795	BAD-SM	Thoracic C1-SOPs	17	Bgal	0.385199
796	BAD-SM	Thoracic C1-SOPs	17	Bgal	0.152127
797	BAD-SM	Abdominal C1-SOPs	17	Bgal	1.07197
798	BAD-SM	Abdominal C1-SOPs	17	Bgal	0.804573
799	BAD-SM	Abdominal C1-SOPs	17	Bgal	0.685986
800	BAD-SM	Abdominal C1-SOPs	17	Bgal	0.736321
801	BAD-SM	Abdominal C1-SOPs	17	Bgal	0.761464
802	BAD-SM	Abdominal C1-SOPs	17	Bgal	0.500661
803	BAD-SM	Abdominal C1-SOPs	17	Bgal	0.59015
804	BAD-SM	Thoracic C1-SOPs	18	Bgal	0.227263
805	BAD-SM	Thoracic C1-SOPs	18	Bgal	0.5115
806	BAD-SM	Thoracic C1-SOPs	18	Bgal	0.391839
807	BAD-SM	Abdominal C1-SOPs	18	Bgal	0.708347
808	BAD-SM	Abdominal C1-SOPs	18	Bgal	0.746085
809	BAD-SM	Abdominal C1-SOPs	18	Bgal	0.58893
810	BAD-SM	Abdominal C1-SOPs	18	Bgal	0.58439
811	BAD-SM	Abdominal C1-SOPs	18	Bgal	1.21892
812	BAD-SM	Abdominal C1-SOPs	18	Bgal	0.911833
813	BAD-SM	Abdominal C1-SOPs	18	Bgal	0.886495
814	BAD-SM	Thoracic C1-SOPs	19	Bgal	0.772498
815	BAD-SM	Thoracic C1-SOPs	19	Bgal	0.482451
816	BAD-SM	Abdominal C1-SOPs	19	Bgal	1.14227
817	BAD-SM	Abdominal C1-SOPs	19	Bgal	1.80326
818	BAD-SM	Abdominal C1-SOPs	19	Bgal	1.05669
819	BAD-SM	Abdominal C1-SOPs	19	Bgal	1.41542
820	BAD-SM	Abdominal C1-SOPs	19	Bgal	1.4807
821	BAD-SM	Abdominal C1-SOPs	19	Bgal	1.18758
822	BAD-SM	Abdominal C1-SOPs	19	Bgal	0.779528
823	BAD-SM	Thoracic C1-SOPs	20	Bgal	0.245571
824	BAD-SM	Thoracic C1-SOPs	20	Bgal	0.418886
825	BAD-SM	Thoracic C1-SOPs	20	Bgal	0.172241
826	BAD-SM	Abdominal C1-SOPs	20	Bgal	0.658549
827	BAD-SM	Abdominal C1-SOPs	20	Bgal	1.04219
828	BAD-SM	Abdominal C1-SOPs	20	Bgal	0.624276
829	BAD-SM	Abdominal C1-SOPs	20	Bgal	0.629989
830	BAD-SM	Abdominal C1-SOPs	20	Bgal	0.503444
831	BAD-SM	Abdominal C1-SOPs	20	Bgal	0.664359
832	BAD-SM	Abdominal C1-SOPs	20	Bgal	0.590785
833	BAD-SM	Thoracic C1-SOPs	21	Bgal	0.212812
834	BAD-SM	Thoracic C1-SOPs	21	Bgal	0.627694
835	BAD-SM	Thoracic C1-SOPs	21	Bgal	0.453012
836	BAD-SM	Abdominal C1-SOPs	21	Bgal	1.78095
837	BAD-SM	Abdominal C1-SOPs	21	Bgal	1.0229
838	BAD-SM	Abdominal C1-SOPs	21	Bgal	0.823955
839	BAD-SM	Abdominal C1-SOPs	21	Bgal	1.03101
840	BAD-SM	Abdominal C1-SOPs	21	Bgal	0.940247
841	BAD-SM	Abdominal C1-SOPs	21	Bgal	1.3648
842	BAD-SM	Abdominal C1-SOPs	21	Bgal	0.829033
843	BAD-SM	Thoracic C1-SOPs	22	Bgal	0.154519
844	BAD-SM	Thoracic C1-SOPs	22	Bgal	0.239468
845	BAD-SM	Thoracic C1-SOPs	22	Bgal	0.322952
846	BAD-SM	Abdominal C1-SOPs	22	Bgal	0.878147
847	BAD-SM	Abdominal C1-SOPs	22	Bgal	0.574186
848	BAD-SM	Abdominal C1-SOPs	22	Bgal	0.49324
849	BAD-SM	Abdominal C1-SOPs	22	Bgal	0.706638
850	BAD-SM	Abdominal C1-SOPs	22	Bgal	0.644537
851	BAD-SM	Abdominal C1-SOPs	22	Bgal	0.747794
852	BAD-SM	Abdominal C1-SOPs	22	Bgal	0.643073
853	BAD-SM	Thoracic C1-SOPs	23	Bgal	0.329738
854	BAD-SM	Thoracic C1-SOPs	23	Bgal	0.412197
855	BAD-SM	Thoracic C1-SOPs	23	Bgal	0.133868
856	BAD-SM	Abdominal C1-SOPs	23	Bgal	0.921793
857	BAD-SM	Abdominal C1-SOPs	23	Bgal	0.618369
858	BAD-SM	Abdominal C1-SOPs	23	Bgal	1.01817
859	BAD-SM	Abdominal C1-SOPs	23	Bgal	0.676271
860	BAD-SM	Abdominal C1-SOPs	23	Bgal	0.868334
861	BAD-SM	Abdominal C1-SOPs	23	Bgal	0.735833
862	BAD-SM	Abdominal C1-SOPs	23	Bgal	1.13197
863	BAD-SM	Thoracic C1-SOPs	24	Bgal	0.209882
864	BAD-SM	Thoracic C1-SOPs	24	Bgal	0.306499
865	BAD-SM	Thoracic C1-SOPs	24	Bgal	0.299616
866	BAD-SM	Abdominal C1-SOPs	24	Bgal	1.14017
867	BAD-SM	Abdominal C1-SOPs	24	Bgal	0.709274
868	BAD-SM	Abdominal C1-SOPs	24	Bgal	0.772449
869	BAD-SM	Abdominal C1-SOPs	24	Bgal	0.705808
870	BAD-SM	Abdominal C1-SOPs	24	Bgal	0.706833
871	BAD-SM	Abdominal C1-SOPs	24	Bgal	0.845729
872	BAD-SM	Abdominal C1-SOPs	24	Bgal	0.541622
873	BAD-SM	Thoracic C1-SOPs	25	Bgal	0.21369
874	BAD-SM	Thoracic C1-SOPs	25	Bgal	0.365231
875	BAD-SM	Thoracic C1-SOPs	25	Bgal	0.145731
876	BAD-SM	Abdominal C1-SOPs	25	Bgal	1.13373
877	BAD-SM	Abdominal C1-SOPs	25	Bgal	0.903973
878	BAD-SM	Abdominal C1-SOPs	25	Bgal	1.20032
879	BAD-SM	Abdominal C1-SOPs	25	Bgal	1.10692
880	BAD-SM	Abdominal C1-SOPs	25	Bgal	0.77528
881	BAD-SM	Abdominal C1-SOPs	25	Bgal	1.14642
882	BAD-SM	Abdominal C1-SOPs	25	Bgal	0.966318
883	BAD-SM-SS	Thoracic C1-SOPs	1	Sens	0.998791
884	BAD-SM-SS	Thoracic C1-SOPs	1	Sens	0.92415
885	BAD-SM-SS	Abdominal C1-SOPs	1	Sens	0.688713
886	BAD-SM-SS	Abdominal C1-SOPs	1	Sens	1.01691
887	BAD-SM-SS	Abdominal C1-SOPs	1	Sens	0.593989
888	BAD-SM-SS	Abdominal C1-SOPs	1	Sens	1.26236
889	BAD-SM-SS	Abdominal C1-SOPs	1	Sens	0.936318
890	BAD-SM-SS	Abdominal C1-SOPs	1	Sens	1.11608
891	BAD-SM-SS	Abdominal C1-SOPs	1	Sens	0.985904
892	BAD-SM-SS	Thoracic C1-SOPs	2	Sens	0.757336
893	BAD-SM-SS	Thoracic C1-SOPs	2	Sens	0.770223
894	BAD-SM-SS	Abdominal C1-SOPs	2	Sens	1.03137
895	BAD-SM-SS	Abdominal C1-SOPs	2	Sens	0.782783
896	BAD-SM-SS	Abdominal C1-SOPs	2	Sens	0.879274
897	BAD-SM-SS	Abdominal C1-SOPs	2	Sens	0.893011
898	BAD-SM-SS	Abdominal C1-SOPs	2	Sens	0.908515
899	BAD-SM-SS	Abdominal C1-SOPs	2	Sens	0.751383
900	BAD-SM-SS	Abdominal C1-SOPs	2	Sens	0.854873
901	BAD-SM-SS	Thoracic C1-SOPs	3	Sens	0.686031
902	BAD-SM-SS	Thoracic C1-SOPs	3	Sens	1.17646
903	BAD-SM-SS	Thoracic C1-SOPs	3	Sens	0.794297
904	BAD-SM-SS	Abdominal C1-SOPs	3	Sens	1.96258
905	BAD-SM-SS	Abdominal C1-SOPs	3	Sens	1.07749
906	BAD-SM-SS	Abdominal C1-SOPs	3	Sens	1.0784
907	BAD-SM-SS	Abdominal C1-SOPs	3	Sens	1.03215
908	BAD-SM-SS	Abdominal C1-SOPs	3	Sens	0.728749
909	BAD-SM-SS	Abdominal C1-SOPs	3	Sens	0.435745
910	BAD-SM-SS	Abdominal C1-SOPs	3	Sens	0.943513
911	BAD-SM-SS	Thoracic C1-SOPs	4	Sens	0.717562
912	BAD-SM-SS	Thoracic C1-SOPs	4	Sens	0.843425
913	BAD-SM-SS	Abdominal C1-SOPs	4	Sens	1.96324
914	BAD-SM-SS	Abdominal C1-SOPs	4	Sens	0.817389
915	BAD-SM-SS	Abdominal C1-SOPs	4	Sens	0.64122
916	BAD-SM-SS	Abdominal C1-SOPs	4	Sens	0.835771
917	BAD-SM-SS	Abdominal C1-SOPs	4	Sens	1.03876
918	BAD-SM-SS	Abdominal C1-SOPs	4	Sens	0.794624
919	BAD-SM-SS	Abdominal C1-SOPs	4	Sens	0.92801
920	BAD-SM-SS	Thoracic C1-SOPs	5	Sens	1.31135
921	BAD-SM-SS	Thoracic C1-SOPs	5	Sens	1.01037
922	BAD-SM-SS	Abdominal C1-SOPs	5	Sens	1.22278
923	BAD-SM-SS	Abdominal C1-SOPs	5	Sens	1.31018
924	BAD-SM-SS	Abdominal C1-SOPs	5	Sens	0.795016
925	BAD-SM-SS	Abdominal C1-SOPs	5	Sens	1.10248
926	BAD-SM-SS	Abdominal C1-SOPs	5	Sens	1.23998
927	BAD-SM-SS	Abdominal C1-SOPs	5	Sens	1.11883
928	BAD-SM-SS	Thoracic C1-SOPs	6	Sens	0.968372
929	BAD-SM-SS	Thoracic C1-SOPs	6	Sens	1.8271
930	BAD-SM-SS	Abdominal C1-SOPs	6	Sens	1.44101
931	BAD-SM-SS	Abdominal C1-SOPs	6	Sens	1.51219
932	BAD-SM-SS	Abdominal C1-SOPs	6	Sens	1.66023
933	BAD-SM-SS	Abdominal C1-SOPs	6	Sens	2.3931
934	BAD-SM-SS	Abdominal C1-SOPs	6	Sens	1.84294
935	BAD-SM-SS	Abdominal C1-SOPs	6	Sens	0.300396
936	BAD-SM-SS	Abdominal C1-SOPs	6	Sens	2.69166
937	BAD-SM-SS	Thoracic C1-SOPs	7	Sens	1.33327
938	BAD-SM-SS	Thoracic C1-SOPs	7	Sens	1.08181
939	BAD-SM-SS	Thoracic C1-SOPs	7	Sens	1.11327
940	BAD-SM-SS	Abdominal C1-SOPs	7	Sens	1.24299
941	BAD-SM-SS	Abdominal C1-SOPs	7	Sens	0.730253
942	BAD-SM-SS	Abdominal C1-SOPs	7	Sens	1.47869
943	BAD-SM-SS	Abdominal C1-SOPs	7	Sens	1.27943
944	BAD-SM-SS	Abdominal C1-SOPs	7	Sens	1.50924
945	BAD-SM-SS	Abdominal C1-SOPs	7	Sens	1.08691
946	BAD-SM-SS	Abdominal C1-SOPs	7	Sens	2.12174
947	BAD-SM-SS	Thoracic C1-SOPs	8	Sens	1.44638
948	BAD-SM-SS	Thoracic C1-SOPs	8	Sens	1.80643
949	BAD-SM-SS	Thoracic C1-SOPs	8	Sens	1.39797
950	BAD-SM-SS	Abdominal C1-SOPs	8	Sens	2.09898
951	BAD-SM-SS	Abdominal C1-SOPs	8	Sens	2.05607
952	BAD-SM-SS	Abdominal C1-SOPs	8	Sens	0.866387
953	BAD-SM-SS	Abdominal C1-SOPs	8	Sens	2.84526
954	BAD-SM-SS	Abdominal C1-SOPs	8	Sens	1.09365
955	BAD-SM-SS	Abdominal C1-SOPs	8	Sens	1.91032
956	BAD-SM-SS	Thoracic C1-SOPs	10	Sens	1.73225
957	BAD-SM-SS	Thoracic C1-SOPs	10	Sens	1.09456
958	BAD-SM-SS	Abdominal C1-SOPs	10	Sens	1.10954
959	BAD-SM-SS	Abdominal C1-SOPs	10	Sens	1.10967
960	BAD-SM-SS	Abdominal C1-SOPs	10	Sens	1.02254
961	BAD-SM-SS	Abdominal C1-SOPs	10	Sens	1.40974
962	BAD-SM-SS	Abdominal C1-SOPs	10	Sens	1.5481
963	BAD-SM-SS	Abdominal C1-SOPs	10	Sens	0.618586
964	BAD-SM-SS	Abdominal C1-SOPs	10	Sens	1.58957
965	BAD-SM-SS	Thoracic C1-SOPs	11	Sens	1.4117
966	BAD-SM-SS	Thoracic C1-SOPs	11	Sens	1.6474
967	BAD-SM-SS	Abdominal C1-SOPs	11	Sens	0.966344
968	BAD-SM-SS	Abdominal C1-SOPs	11	Sens	0.560364
969	BAD-SM-SS	Abdominal C1-SOPs	11	Sens	1.22998
970	BAD-SM-SS	Abdominal C1-SOPs	11	Sens	1.39077
971	BAD-SM-SS	Abdominal C1-SOPs	11	Sens	2.01596
972	BAD-SM-SS	Abdominal C1-SOPs	11	Sens	0.663004
973	BAD-SM-SS	Abdominal C1-SOPs	11	Sens	1.45985
974	BAD-SM-SS	Thoracic C1-SOPs	12	Sens	1.59553
975	BAD-SM-SS	Thoracic C1-SOPs	12	Sens	1.48065
976	BAD-SM-SS	Thoracic C1-SOPs	12	Sens	2.29255
977	BAD-SM-SS	Abdominal C1-SOPs	12	Sens	3.60403
978	BAD-SM-SS	Abdominal C1-SOPs	12	Sens	1.04648
979	BAD-SM-SS	Abdominal C1-SOPs	12	Sens	1.37416
980	BAD-SM-SS	Abdominal C1-SOPs	12	Sens	0.988913
981	BAD-SM-SS	Abdominal C1-SOPs	12	Sens	0.900534
982	BAD-SM-SS	Abdominal C1-SOPs	12	Sens	0.5934
983	BAD-SM-SS	Abdominal C1-SOPs	12	Sens	2.33919
984	BAD-SM-SS	Thoracic C1-SOPs	13	Sens	1.78275
985	BAD-SM-SS	Thoracic C1-SOPs	13	Sens	1.74494
986	BAD-SM-SS	Thoracic C1-SOPs	13	Sens	1.97357
987	BAD-SM-SS	Abdominal C1-SOPs	13	Sens	1.63262
988	BAD-SM-SS	Abdominal C1-SOPs	13	Sens	1.83901
989	BAD-SM-SS	Abdominal C1-SOPs	13	Sens	2.79208
990	BAD-SM-SS	Abdominal C1-SOPs	13	Sens	2.83734
991	BAD-SM-SS	Abdominal C1-SOPs	13	Sens	2.05345
992	BAD-SM-SS	Abdominal C1-SOPs	13	Sens	3.43186
993	BAD-SM-SS	Abdominal C1-SOPs	13	Sens	1.46993
994	BAD-SM-SS	Thoracic C1-SOPs	14	Sens	0.774017
995	BAD-SM-SS	Thoracic C1-SOPs	14	Sens	1.1936
996	BAD-SM-SS	Abdominal C1-SOPs	14	Sens	1.16927
997	BAD-SM-SS	Abdominal C1-SOPs	14	Sens	0.408531
998	BAD-SM-SS	Abdominal C1-SOPs	14	Sens	1.35132
999	BAD-SM-SS	Abdominal C1-SOPs	14	Sens	0.940897
1000	BAD-SM-SS	Abdominal C1-SOPs	14	Sens	0.660518
1001	BAD-SM-SS	Abdominal C1-SOPs	14	Sens	0.756616
1002	BAD-SM-SS	Abdominal C1-SOPs	14	Sens	0.533805
1003	BAD-SM-SS	Thoracic C1-SOPs	15	Sens	1.3926
1004	BAD-SM-SS	Thoracic C1-SOPs	15	Sens	1.20034
1005	BAD-SM-SS	Abdominal C1-SOPs	15	Sens	2.10814
1006	BAD-SM-SS	Abdominal C1-SOPs	15	Sens	1.95297
1007	BAD-SM-SS	Abdominal C1-SOPs	15	Sens	1.91666
1008	BAD-SM-SS	Abdominal C1-SOPs	15	Sens	2.83597
1009	BAD-SM-SS	Abdominal C1-SOPs	15	Sens	1.23076
1010	BAD-SM-SS	Abdominal C1-SOPs	15	Sens	1.78105
1011	BAD-SM-SS	Thoracic C1-SOPs	16	Sens	0.4939
1012	BAD-SM-SS	Thoracic C1-SOPs	16	Sens	0.731169
1013	BAD-SM-SS	Thoracic C1-SOPs	16	Sens	0.802343
1014	BAD-SM-SS	Abdominal C1-SOPs	16	Sens	0.975372
1015	BAD-SM-SS	Abdominal C1-SOPs	16	Sens	0.526936
1016	BAD-SM-SS	Abdominal C1-SOPs	16	Sens	1.0627
1017	BAD-SM-SS	Abdominal C1-SOPs	16	Sens	1.5358
1018	BAD-SM-SS	Abdominal C1-SOPs	16	Sens	0.913029
1019	BAD-SM-SS	Abdominal C1-SOPs	16	Sens	1.59141
1020	BAD-SM-SS	Abdominal C1-SOPs	16	Sens	1.42008
1021	BAD-SM-SS	Thoracic C1-SOPs	17	Sens	0.813071
1022	BAD-SM-SS	Thoracic C1-SOPs	17	Sens	1.0873
1023	BAD-SM-SS	Thoracic C1-SOPs	17	Sens	1.46247
1024	BAD-SM-SS	Abdominal C1-SOPs	17	Sens	0.988193
1025	BAD-SM-SS	Abdominal C1-SOPs	17	Sens	1.91418
1026	BAD-SM-SS	Abdominal C1-SOPs	17	Sens	1.38927
1027	BAD-SM-SS	Abdominal C1-SOPs	17	Sens	2.07628
1028	BAD-SM-SS	Abdominal C1-SOPs	17	Sens	1.85308
1029	BAD-SM-SS	Abdominal C1-SOPs	17	Sens	0.74772
1030	BAD-SM-SS	Abdominal C1-SOPs	17	Sens	1.04707
1031	BAD-SM-SS	Thoracic C1-SOPs	18	Sens	1.09195
1032	BAD-SM-SS	Thoracic C1-SOPs	18	Sens	0.974783
1033	BAD-SM-SS	Thoracic C1-SOPs	18	Sens	0.829295
1034	BAD-SM-SS	Abdominal C1-SOPs	18	Sens	0.834267
1035	BAD-SM-SS	Abdominal C1-SOPs	18	Sens	0.89131
1036	BAD-SM-SS	Abdominal C1-SOPs	18	Sens	1.47267
1037	BAD-SM-SS	Abdominal C1-SOPs	18	Sens	1.20832
1038	BAD-SM-SS	Abdominal C1-SOPs	18	Sens	0.813268
1039	BAD-SM-SS	Abdominal C1-SOPs	18	Sens	1.27119
1040	BAD-SM-SS	Thoracic C1-SOPs	19	Sens	1.18602
1041	BAD-SM-SS	Thoracic C1-SOPs	19	Sens	0.761261
1042	BAD-SM-SS	Abdominal C1-SOPs	19	Sens	0.749617
1043	BAD-SM-SS	Abdominal C1-SOPs	19	Sens	0.512283
1044	BAD-SM-SS	Abdominal C1-SOPs	19	Sens	1.03078
1045	BAD-SM-SS	Abdominal C1-SOPs	19	Sens	0.548459
1046	BAD-SM-SS	Abdominal C1-SOPs	19	Sens	0.619698
1047	BAD-SM-SS	Abdominal C1-SOPs	19	Sens	0.925393
1048	BAD-SM-SS	Abdominal C1-SOPs	19	Sens	0.486312
1049	BAD-SM-SS	Thoracic C1-SOPs	20	Sens	0.945214
1050	BAD-SM-SS	Thoracic C1-SOPs	20	Sens	0.438754
1051	BAD-SM-SS	Thoracic C1-SOPs	20	Sens	0.927355
1052	BAD-SM-SS	Abdominal C1-SOPs	20	Sens	1.44278
1053	BAD-SM-SS	Abdominal C1-SOPs	20	Sens	1.35603
1054	BAD-SM-SS	Abdominal C1-SOPs	20	Sens	1.36048
1055	BAD-SM-SS	Abdominal C1-SOPs	20	Sens	0.705852
1056	BAD-SM-SS	Abdominal C1-SOPs	20	Sens	0.685181
1057	BAD-SM-SS	Abdominal C1-SOPs	20	Sens	0.695647
1058	BAD-SM-SS	Abdominal C1-SOPs	20	Sens	1.49956
1059	BAD-SM-SS	Thoracic C1-SOPs	21	Sens	1.29637
1060	BAD-SM-SS	Thoracic C1-SOPs	21	Sens	1.0351
1061	BAD-SM-SS	Thoracic C1-SOPs	21	Sens	0.877442
1062	BAD-SM-SS	Abdominal C1-SOPs	21	Sens	0.939
1063	BAD-SM-SS	Abdominal C1-SOPs	21	Sens	1.34485
1064	BAD-SM-SS	Abdominal C1-SOPs	21	Sens	1.27204
1065	BAD-SM-SS	Abdominal C1-SOPs	21	Sens	1.54653
1066	BAD-SM-SS	Abdominal C1-SOPs	21	Sens	1.04085
1067	BAD-SM-SS	Abdominal C1-SOPs	21	Sens	0.870573
1068	BAD-SM-SS	Abdominal C1-SOPs	21	Sens	2.01256
1069	BAD-SM-SS	Thoracic C1-SOPs	22	Sens	1.15906
1070	BAD-SM-SS	Thoracic C1-SOPs	22	Sens	1.29284
1071	BAD-SM-SS	Abdominal C1-SOPs	22	Sens	1.47509
1072	BAD-SM-SS	Abdominal C1-SOPs	22	Sens	1.58598
1073	BAD-SM-SS	Abdominal C1-SOPs	22	Sens	0.548982
1074	BAD-SM-SS	Abdominal C1-SOPs	22	Sens	0.622315
1075	BAD-SM-SS	Abdominal C1-SOPs	22	Sens	1.50865
1076	BAD-SM-SS	Abdominal C1-SOPs	22	Sens	1.33281
1077	BAD-SM-SS	Abdominal C1-SOPs	22	Sens	1.85694
1078	BAD-SM-SS	Thoracic C1-SOPs	23	Sens	1.29572
1079	BAD-SM-SS	Thoracic C1-SOPs	23	Sens	1.19472
1080	BAD-SM-SS	Thoracic C1-SOPs	23	Sens	0.90531
1081	BAD-SM-SS	Abdominal C1-SOPs	23	Sens	1.27099
1082	BAD-SM-SS	Abdominal C1-SOPs	23	Sens	1.24201
1083	BAD-SM-SS	Abdominal C1-SOPs	23	Sens	1.80656
1084	BAD-SM-SS	Abdominal C1-SOPs	23	Sens	0.938476
1085	BAD-SM-SS	Abdominal C1-SOPs	23	Sens	0.958821
1086	BAD-SM-SS	Abdominal C1-SOPs	23	Sens	1.1242
1087	BAD-SM-SS	Abdominal C1-SOPs	23	Sens	0.855069
1088	BAD-SM-SS	Thoracic C1-SOPs	24	Sens	1.04458
1089	BAD-SM-SS	Thoracic C1-SOPs	24	Sens	1.26955
1090	BAD-SM-SS	Thoracic C1-SOPs	24	Sens	0.768391
1091	BAD-SM-SS	Abdominal C1-SOPs	24	Sens	1.14794
1092	BAD-SM-SS	Abdominal C1-SOPs	24	Sens	0.578093
1093	BAD-SM-SS	Abdominal C1-SOPs	24	Sens	1.44579
1094	BAD-SM-SS	Abdominal C1-SOPs	24	Sens	0.660911
1095	BAD-SM-SS	Abdominal C1-SOPs	24	Sens	0.918917
1096	BAD-SM-SS	Abdominal C1-SOPs	24	Sens	0.640959
1097	BAD-SM-SWT	Thoracic C1-SOPs	1	Sens	1.71485
1098	BAD-SM-SWT	Thoracic C1-SOPs	1	Sens	1.32149
1099	BAD-SM-SWT	Thoracic C1-SOPs	1	Sens	1.18765
1100	BAD-SM-SWT	Abdominal C1-SOPs	1	Sens	1.30717
1101	BAD-SM-SWT	Abdominal C1-SOPs	1	Sens	0.814184
1102	BAD-SM-SWT	Abdominal C1-SOPs	1	Sens	1.30625
1103	BAD-SM-SWT	Abdominal C1-SOPs	1	Sens	1.37501
1104	BAD-SM-SWT	Abdominal C1-SOPs	1	Sens	1.63524
1105	BAD-SM-SWT	Abdominal C1-SOPs	1	Sens	1.27956
1106	BAD-SM-SWT	Abdominal C1-SOPs	1	Sens	2.00687
1107	BAD-SM-SWT	Thoracic C1-SOPs	2	Sens	0.74942
1108	BAD-SM-SWT	Thoracic C1-SOPs	2	Sens	0.707357
1109	BAD-SM-SWT	Abdominal C1-SOPs	2	Sens	0.711086
1110	BAD-SM-SWT	Abdominal C1-SOPs	2	Sens	1.04131
1111	BAD-SM-SWT	Abdominal C1-SOPs	2	Sens	0.773886
1112	BAD-SM-SWT	Abdominal C1-SOPs	2	Sens	0.744514
1113	BAD-SM-SWT	Abdominal C1-SOPs	2	Sens	0.825501
1114	BAD-SM-SWT	Abdominal C1-SOPs	2	Sens	2.22929
1115	BAD-SM-SWT	Abdominal C1-SOPs	2	Sens	0.853238
1116	BAD-SM-SWT	Thoracic C1-SOPs	3	Sens	2.50705
1117	BAD-SM-SWT	Thoracic C1-SOPs	3	Sens	1.44533
1118	BAD-SM-SWT	Thoracic C1-SOPs	3	Sens	1.07513
1119	BAD-SM-SWT	Abdominal C1-SOPs	3	Sens	1.83535
1120	BAD-SM-SWT	Abdominal C1-SOPs	3	Sens	1.46626
1121	BAD-SM-SWT	Abdominal C1-SOPs	3	Sens	1.95015
1122	BAD-SM-SWT	Abdominal C1-SOPs	3	Sens	1.66467
1123	BAD-SM-SWT	Abdominal C1-SOPs	3	Sens	1.67795
1124	BAD-SM-SWT	Abdominal C1-SOPs	3	Sens	1.90005
1125	BAD-SM-SWT	Abdominal C1-SOPs	3	Sens	2.23799
1126	BAD-SM-SWT	Thoracic C1-SOPs	4	Sens	1.08449
1127	BAD-SM-SWT	Thoracic C1-SOPs	4	Sens	0.712394
1128	BAD-SM-SWT	Abdominal C1-SOPs	4	Sens	0.783895
1129	BAD-SM-SWT	Abdominal C1-SOPs	4	Sens	0.70474
1130	BAD-SM-SWT	Abdominal C1-SOPs	4	Sens	0.732477
1131	BAD-SM-SWT	Abdominal C1-SOPs	4	Sens	0.658621
1132	BAD-SM-SWT	Abdominal C1-SOPs	4	Sens	0.75727
1133	BAD-SM-SWT	Abdominal C1-SOPs	4	Sens	0.630034
1134	BAD-SM-SWT	Abdominal C1-SOPs	4	Sens	0.625455
1135	BAD-SM-SWT	Thoracic C1-SOPs	5	Sens	2.19697
1136	BAD-SM-SWT	Thoracic C1-SOPs	5	Sens	2.35149
1137	BAD-SM-SWT	Thoracic C1-SOPs	5	Sens	2.70245
1138	BAD-SM-SWT	Abdominal C1-SOPs	5	Sens	2.92278
1139	BAD-SM-SWT	Abdominal C1-SOPs	5	Sens	1.97135
1140	BAD-SM-SWT	Abdominal C1-SOPs	5	Sens	2.02846
1141	BAD-SM-SWT	Abdominal C1-SOPs	5	Sens	2.43607
1142	BAD-SM-SWT	Abdominal C1-SOPs	5	Sens	1.86119
1143	BAD-SM-SWT	Abdominal C1-SOPs	5	Sens	2.37203
1144	BAD-SM-SWT	Abdominal C1-SOPs	5	Sens	3.26014
1145	BAD-SM-SWT	Thoracic C1-SOPs	6	Sens	1.43316
1146	BAD-SM-SWT	Thoracic C1-SOPs	6	Sens	1.81657
1147	BAD-SM-SWT	Thoracic C1-SOPs	6	Sens	1.7348
1148	BAD-SM-SWT	Abdominal C1-SOPs	6	Sens	0.947896
1149	BAD-SM-SWT	Abdominal C1-SOPs	6	Sens	1.05001
1150	BAD-SM-SWT	Abdominal C1-SOPs	6	Sens	2.2862
1151	BAD-SM-SWT	Abdominal C1-SOPs	6	Sens	1.84948
1152	BAD-SM-SWT	Abdominal C1-SOPs	6	Sens	1.27557
1153	BAD-SM-SWT	Abdominal C1-SOPs	6	Sens	1.09685
1154	BAD-SM-SWT	Abdominal C1-SOPs	6	Sens	1.81919
1155	BAD-SM-SWT	Thoracic C1-SOPs	7	Sens	1.34197
1156	BAD-SM-SWT	Thoracic C1-SOPs	7	Sens	1.00285
1157	BAD-SM-SWT	Abdominal C1-SOPs	7	Sens	2.1118
1158	BAD-SM-SWT	Abdominal C1-SOPs	7	Sens	1.01403
1159	BAD-SM-SWT	Abdominal C1-SOPs	7	Sens	1.15233
1160	BAD-SM-SWT	Abdominal C1-SOPs	7	Sens	0.842509
1161	BAD-SM-SWT	Abdominal C1-SOPs	7	Sens	1.00821
1162	BAD-SM-SWT	Abdominal C1-SOPs	7	Sens	0.94456
1163	BAD-SM-SWT	Abdominal C1-SOPs	7	Sens	1.08403
1164	BAD-SM-SWT	Thoracic C1-SOPs	8	Sens	1.93831
1165	BAD-SM-SWT	Thoracic C1-SOPs	8	Sens	1.77215
1166	BAD-SM-SWT	Thoracic C1-SOPs	8	Sens	1.4068
1167	BAD-SM-SWT	Abdominal C1-SOPs	8	Sens	2.39375
1168	BAD-SM-SWT	Abdominal C1-SOPs	8	Sens	1.45854
1169	BAD-SM-SWT	Abdominal C1-SOPs	8	Sens	1.77798
1170	BAD-SM-SWT	Abdominal C1-SOPs	8	Sens	1.87695
1171	BAD-SM-SWT	Abdominal C1-SOPs	8	Sens	1.37442
1172	BAD-SM-SWT	Abdominal C1-SOPs	8	Sens	2.2408
1173	BAD-SM-SWT	Abdominal C1-SOPs	8	Sens	3.73631
1174	BAD-SM-SWT	Thoracic C1-SOPs	9	Sens	0.945476
1175	BAD-SM-SWT	Thoracic C1-SOPs	9	Sens	1.68306
1176	BAD-SM-SWT	Thoracic C1-SOPs	9	Sens	1.38148
1177	BAD-SM-SWT	Abdominal C1-SOPs	9	Sens	0.892946
1178	BAD-SM-SWT	Abdominal C1-SOPs	9	Sens	1.32208
1179	BAD-SM-SWT	Abdominal C1-SOPs	9	Sens	1.26576
1180	BAD-SM-SWT	Abdominal C1-SOPs	9	Sens	2.35208
1181	BAD-SM-SWT	Abdominal C1-SOPs	9	Sens	0.694535
1182	BAD-SM-SWT	Abdominal C1-SOPs	9	Sens	0.883788
1183	BAD-SM-SWT	Abdominal C1-SOPs	9	Sens	0.947504
1184	BAD-SM-SWT	Thoracic C1-SOPs	10	Sens	1.27577
1185	BAD-SM-SWT	Thoracic C1-SOPs	10	Sens	1.08979
1186	BAD-SM-SWT	Thoracic C1-SOPs	10	Sens	1.17162
1187	BAD-SM-SWT	Abdominal C1-SOPs	10	Sens	2.21078
1188	BAD-SM-SWT	Abdominal C1-SOPs	10	Sens	1.2619
1189	BAD-SM-SWT	Abdominal C1-SOPs	10	Sens	1.46181
1190	BAD-SM-SWT	Abdominal C1-SOPs	10	Sens	1.10856
1191	BAD-SM-SWT	Abdominal C1-SOPs	10	Sens	1.4715
1192	BAD-SM-SWT	Abdominal C1-SOPs	10	Sens	1.58186
1193	BAD-SM-SWT	Abdominal C1-SOPs	10	Sens	1.24908
1194	BAD-SM-SWT	Thoracic C1-SOPs	11	Sens	1.56831
1195	BAD-SM-SWT	Thoracic C1-SOPs	11	Sens	1.9584
1196	BAD-SM-SWT	Thoracic C1-SOPs	11	Sens	1.59088
1197	BAD-SM-SWT	Abdominal C1-SOPs	11	Sens	3.00534
1198	BAD-SM-SWT	Abdominal C1-SOPs	11	Sens	2.70919
1199	BAD-SM-SWT	Abdominal C1-SOPs	11	Sens	2.04939
1200	BAD-SM-SWT	Abdominal C1-SOPs	11	Sens	2.14399
1201	BAD-SM-SWT	Abdominal C1-SOPs	11	Sens	2.57051
1202	BAD-SM-SWT	Abdominal C1-SOPs	11	Sens	1.58048
1203	BAD-SM-SWT	Abdominal C1-SOPs	11	Sens	2.29
1204	BAD-SM-SWT	Thoracic C1-SOPs	12	Sens	2.23367
1205	BAD-SM-SWT	Thoracic C1-SOPs	12	Sens	1.927
1206	BAD-SM-SWT	Thoracic C1-SOPs	12	Sens	2.24146
1207	BAD-SM-SWT	Abdominal C1-SOPs	12	Sens	3.31718
1208	BAD-SM-SWT	Abdominal C1-SOPs	12	Sens	2.34828
1209	BAD-SM-SWT	Abdominal C1-SOPs	12	Sens	2.41612
1210	BAD-SM-SWT	Abdominal C1-SOPs	12	Sens	1.74527
1211	BAD-SM-SWT	Abdominal C1-SOPs	12	Sens	2.37105
1212	BAD-SM-SWT	Abdominal C1-SOPs	12	Sens	2.47127
1213	BAD-SM-SWT	Abdominal C1-SOPs	12	Sens	1.57342
1214	BAD-SM-SWT	Thoracic C1-SOPs	13	Sens	1.69987
1215	BAD-SM-SWT	Thoracic C1-SOPs	13	Sens	1.19844
1216	BAD-SM-SWT	Thoracic C1-SOPs	13	Sens	1.21571
1217	BAD-SM-SWT	Abdominal C1-SOPs	13	Sens	1.80957
1218	BAD-SM-SWT	Abdominal C1-SOPs	13	Sens	1.15023
1219	BAD-SM-SWT	Abdominal C1-SOPs	13	Sens	1.51892
1220	BAD-SM-SWT	Abdominal C1-SOPs	13	Sens	1.52841
1221	BAD-SM-SWT	Abdominal C1-SOPs	13	Sens	1.67076
1222	BAD-SM-SWT	Abdominal C1-SOPs	13	Sens	2.99592
1223	BAD-SM-SWT	Abdominal C1-SOPs	13	Sens	2.20908
1224	BAD-SM-SWT	Thoracic C1-SOPs	14	Sens	0.979689
1225	BAD-SM-SWT	Thoracic C1-SOPs	14	Sens	1.02169
1226	BAD-SM-SWT	Thoracic C1-SOPs	14	Sens	1.03739
1227	BAD-SM-SWT	Abdominal C1-SOPs	14	Sens	3.21101
1228	BAD-SM-SWT	Abdominal C1-SOPs	14	Sens	1.19413
1229	BAD-SM-SWT	Abdominal C1-SOPs	14	Sens	1.05996
1230	BAD-SM-SWT	Abdominal C1-SOPs	14	Sens	1.67893
1231	BAD-SM-SWT	Abdominal C1-SOPs	14	Sens	1.34877
1232	BAD-SM-SWT	Abdominal C1-SOPs	14	Sens	1.01979
1233	BAD-SM-SWT	Abdominal C1-SOPs	14	Sens	1.47732
1234	BAD-SM-SWT	Thoracic C1-SOPs	15	Sens	1.77883
1235	BAD-SM-SWT	Thoracic C1-SOPs	15	Sens	1.56851
1236	BAD-SM-SWT	Thoracic C1-SOPs	15	Sens	1.1936
1237	BAD-SM-SWT	Abdominal C1-SOPs	15	Sens	1.79204
1238	BAD-SM-SWT	Abdominal C1-SOPs	15	Sens	0.999184
1239	BAD-SM-SWT	Abdominal C1-SOPs	15	Sens	1.89082
1240	BAD-SM-SWT	Abdominal C1-SOPs	15	Sens	1.67723
1241	BAD-SM-SWT	Abdominal C1-SOPs	15	Sens	1.36258
1242	BAD-SM-SWT	Abdominal C1-SOPs	15	Sens	1.54143
1243	BAD-SM-SWT	Abdominal C1-SOPs	15	Sens	1.25974
1244	BAD-SM-SWT	Thoracic C1-SOPs	16	Sens	1.89573
1245	BAD-SM-SWT	Thoracic C1-SOPs	16	Sens	1.72944
1246	BAD-SM-SWT	Thoracic C1-SOPs	16	Sens	1.54496
1247	BAD-SM-SWT	Abdominal C1-SOPs	16	Sens	1.43185
1248	BAD-SM-SWT	Abdominal C1-SOPs	16	Sens	1.6824
1249	BAD-SM-SWT	Abdominal C1-SOPs	16	Sens	1.50303
1250	BAD-SM-SWT	Abdominal C1-SOPs	16	Sens	1.76829
1251	BAD-SM-SWT	Abdominal C1-SOPs	16	Sens	1.91725
1252	BAD-SM-SWT	Abdominal C1-SOPs	16	Sens	2.18095
1253	BAD-SM-SWT	Abdominal C1-SOPs	16	Sens	2.18082
1254	BAD-SM-SWT	Thoracic C1-SOPs	17	Sens	1.17679
1255	BAD-SM-SWT	Thoracic C1-SOPs	17	Sens	0.937691
1256	BAD-SM-SWT	Abdominal C1-SOPs	17	Sens	0.697479
1257	BAD-SM-SWT	Abdominal C1-SOPs	17	Sens	1.00481
1258	BAD-SM-SWT	Abdominal C1-SOPs	17	Sens	1.00481
1259	BAD-SM-SWT	Abdominal C1-SOPs	17	Sens	0.56285
1260	BAD-SM-SWT	Abdominal C1-SOPs	17	Sens	0.748832
1261	BAD-SM-SWT	Abdominal C1-SOPs	17	Sens	0.932196
1262	BAD-SM-SWT	Abdominal C1-SOPs	17	Sens	0.549374
1263	BAD-SM-SWT	Thoracic C1-SOPs	18	Sens	1.69019
1264	BAD-SM-SWT	Thoracic C1-SOPs	18	Sens	2.32912
1265	BAD-SM-SWT	Thoracic C1-SOPs	18	Sens	2.37504
1266	BAD-SM-SWT	Abdominal C1-SOPs	18	Sens	2.77225
1267	BAD-SM-SWT	Abdominal C1-SOPs	18	Sens	2.02937
1268	BAD-SM-SWT	Abdominal C1-SOPs	18	Sens	2.33971
1269	BAD-SM-SWT	Abdominal C1-SOPs	18	Sens	2.11128
1270	BAD-SM-SWT	Abdominal C1-SOPs	18	Sens	1.82573
1271	BAD-SM-SWT	Abdominal C1-SOPs	18	Sens	2.66693
1272	BAD-SM-SWT	Abdominal C1-SOPs	18	Sens	2.88745
1273	BAD-SM-SWT	Thoracic C1-SOPs	19	Sens	0.582018
1274	BAD-SM-SWT	Thoracic C1-SOPs	19	Sens	0.700096
1275	BAD-SM-SWT	Abdominal C1-SOPs	19	Sens	0.887909
1276	BAD-SM-SWT	Abdominal C1-SOPs	19	Sens	0.347235
1277	BAD-SM-SWT	Abdominal C1-SOPs	19	Sens	0.657902
1278	BAD-SM-SWT	Abdominal C1-SOPs	19	Sens	0.729861
1279	BAD-SM-SWT	Abdominal C1-SOPs	19	Sens	0.867041
1280	BAD-SM-SWT	Abdominal C1-SOPs	19	Sens	0.530207
1281	BAD-SM-SWT	Abdominal C1-SOPs	19	Sens	0.934224
1282	BAD-SM-SWT	Thoracic C1-SOPs	20	Sens	0.936514
1283	BAD-SM-SWT	Thoracic C1-SOPs	20	Sens	1.5534
1284	BAD-SM-SWT	Thoracic C1-SOPs	20	Sens	1.29912
1285	BAD-SM-SWT	Abdominal C1-SOPs	20	Sens	1.21061
1286	BAD-SM-SWT	Abdominal C1-SOPs	20	Sens	1.15998
1287	BAD-SM-SWT	Abdominal C1-SOPs	20	Sens	2.19501
1288	BAD-SM-SWT	Abdominal C1-SOPs	20	Sens	1.42106
1289	BAD-SM-SWT	Abdominal C1-SOPs	20	Sens	1.38619
1290	BAD-SM-SWT	Abdominal C1-SOPs	20	Sens	0.977334
1291	BAD-SM-SWT	Abdominal C1-SOPs	20	Sens	1.35375
1292	BAD-SM-SWT	Thoracic C1-SOPs	21	Sens	1.24862
1293	BAD-SM-SWT	Thoracic C1-SOPs	21	Sens	1.73931
1294	BAD-SM-SWT	Thoracic C1-SOPs	21	Sens	1.34688
1295	BAD-SM-SWT	Abdominal C1-SOPs	21	Sens	1.49976
1296	BAD-SM-SWT	Abdominal C1-SOPs	21	Sens	2.40173
1297	BAD-SM-SWT	Abdominal C1-SOPs	21	Sens	1.33785
1298	BAD-SM-SWT	Abdominal C1-SOPs	21	Sens	1.02103
1299	BAD-SM-SWT	Abdominal C1-SOPs	21	Sens	1.56773
1300	BAD-SM-SWT	Abdominal C1-SOPs	21	Sens	1.30684
1301	BAD-SM-SWT	Abdominal C1-SOPs	21	Sens	1.96697
1302	BAD-SM-SWT	Thoracic C1-SOPs	22	Sens	0.71717
1303	BAD-SM-SWT	Thoracic C1-SOPs	22	Sens	0.779447
1304	BAD-SM-SWT	Thoracic C1-SOPs	22	Sens	1.1692
1305	BAD-SM-SWT	Abdominal C1-SOPs	22	Sens	0.816539
1306	BAD-SM-SWT	Abdominal C1-SOPs	22	Sens	0.782129
1307	BAD-SM-SWT	Abdominal C1-SOPs	22	Sens	0.962157
1308	BAD-SM-SWT	Abdominal C1-SOPs	22	Sens	0.675041
1309	BAD-SM-SWT	Abdominal C1-SOPs	22	Sens	0.77912
1310	BAD-SM-SWT	Abdominal C1-SOPs	22	Sens	0.698657
1311	BAD-SM-SWT	Abdominal C1-SOPs	22	Sens	0.846565
1312	BAD-SM-SM	Thoracic C1-SOPs	2	Sens	0.655285
1313	BAD-SM-SM	Thoracic C1-SOPs	2	Sens	0.857228
1314	BAD-SM-SM	Thoracic C1-SOPs	2	Sens	1.14991
1315	BAD-SM-SM	Abdominal C1-SOPs	2	Sens	1.51251
1316	BAD-SM-SM	Abdominal C1-SOPs	2	Sens	0.765775
1317	BAD-SM-SM	Abdominal C1-SOPs	2	Sens	0.86462
1318	BAD-SM-SM	Abdominal C1-SOPs	2	Sens	0.693227
1319	BAD-SM-SM	Abdominal C1-SOPs	2	Sens	1.08089
1320	BAD-SM-SM	Abdominal C1-SOPs	2	Sens	0.833155
1321	BAD-SM-SM	Abdominal C1-SOPs	2	Sens	0.975895
1322	BAD-SM-SM	Thoracic C1-SOPs	3	Sens	1.82665
1323	BAD-SM-SM	Abdominal C1-SOPs	3	Sens	1.02594
1324	BAD-SM-SM	Abdominal C1-SOPs	3	Sens	0.614922
1325	BAD-SM-SM	Abdominal C1-SOPs	3	Sens	0.526151
1326	BAD-SM-SM	Abdominal C1-SOPs	3	Sens	0.935729
1327	BAD-SM-SM	Abdominal C1-SOPs	3	Sens	0.798941
1328	BAD-SM-SM	Abdominal C1-SOPs	3	Sens	0.678573
1329	BAD-SM-SM	Abdominal C1-SOPs	3	Sens	0.608969
1330	BAD-SM-SM	Thoracic C1-SOPs	4	Sens	1.03058
1331	BAD-SM-SM	Thoracic C1-SOPs	4	Sens	0.945934
1332	BAD-SM-SM	Abdominal C1-SOPs	4	Sens	1.12577
1333	BAD-SM-SM	Abdominal C1-SOPs	4	Sens	1.24345
1334	BAD-SM-SM	Abdominal C1-SOPs	4	Sens	1.14389
1335	BAD-SM-SM	Abdominal C1-SOPs	4	Sens	1.25235
1336	BAD-SM-SM	Abdominal C1-SOPs	4	Sens	0.90531
1337	BAD-SM-SM	Abdominal C1-SOPs	4	Sens	0.806464
1338	BAD-SM-SM	Abdominal C1-SOPs	4	Sens	0.902955
1339	BAD-SM-SM	Thoracic C1-SOPs	5	Sens	2.05652
1340	BAD-SM-SM	Thoracic C1-SOPs	5	Sens	2.1973
1341	BAD-SM-SM	Thoracic C1-SOPs	5	Sens	1.93321
1342	BAD-SM-SM	Abdominal C1-SOPs	5	Sens	1.8341
1343	BAD-SM-SM	Abdominal C1-SOPs	5	Sens	3.09319
1344	BAD-SM-SM	Abdominal C1-SOPs	5	Sens	1.73637
1345	BAD-SM-SM	Abdominal C1-SOPs	5	Sens	1.69509
1346	BAD-SM-SM	Abdominal C1-SOPs	5	Sens	1.84575
1347	BAD-SM-SM	Abdominal C1-SOPs	5	Sens	1.84745
1348	BAD-SM-SM	Abdominal C1-SOPs	5	Sens	1.94499
1349	BAD-SM-SM	Thoracic C1-SOPs	6	Sens	2.68047
1350	BAD-SM-SM	Thoracic C1-SOPs	6	Sens	1.93544
1351	BAD-SM-SM	Thoracic C1-SOPs	6	Sens	1.9758
1352	BAD-SM-SM	Abdominal C1-SOPs	6	Sens	2.35502
1353	BAD-SM-SM	Abdominal C1-SOPs	6	Sens	1.51271
1354	BAD-SM-SM	Abdominal C1-SOPs	6	Sens	3.06401
1355	BAD-SM-SM	Abdominal C1-SOPs	6	Sens	2.01538
1356	BAD-SM-SM	Abdominal C1-SOPs	6	Sens	1.64472
1357	BAD-SM-SM	Abdominal C1-SOPs	6	Sens	2.57836
1358	BAD-SM-SM	Abdominal C1-SOPs	6	Sens	2.72849
1359	BAD-SM-SM	Thoracic C1-SOPs	7	Sens	1.01737
1360	BAD-SM-SM	Thoracic C1-SOPs	7	Sens	1.16351
1361	BAD-SM-SM	Abdominal C1-SOPs	7	Sens	1.4872
1362	BAD-SM-SM	Abdominal C1-SOPs	7	Sens	1.29683
1363	BAD-SM-SM	Abdominal C1-SOPs	7	Sens	1.08141
1364	BAD-SM-SM	Abdominal C1-SOPs	7	Sens	0.890329
1365	BAD-SM-SM	Abdominal C1-SOPs	7	Sens	1.51703
1366	BAD-SM-SM	Abdominal C1-SOPs	7	Sens	1.52847
1367	BAD-SM-SM	Abdominal C1-SOPs	7	Sens	1.4592
1368	BAD-SM-SM	Thoracic C1-SOPs	8	Sens	0.644164
1369	BAD-SM-SM	Thoracic C1-SOPs	8	Sens	0.811305
1370	BAD-SM-SM	Abdominal C1-SOPs	8	Sens	0.85749
1371	BAD-SM-SM	Abdominal C1-SOPs	8	Sens	1.41628
1372	BAD-SM-SM	Abdominal C1-SOPs	8	Sens	0.856836
1373	BAD-SM-SM	Abdominal C1-SOPs	8	Sens	0.849313
1374	BAD-SM-SM	Abdominal C1-SOPs	8	Sens	0.934682
1375	BAD-SM-SM	Abdominal C1-SOPs	8	Sens	1.08913
1376	BAD-SM-SM	Abdominal C1-SOPs	8	Sens	1.20584
1377	BAD-SM-SM	Thoracic C1-SOPs	9	Sens	1.05577
1378	BAD-SM-SM	Thoracic C1-SOPs	9	Sens	1.46384
1379	BAD-SM-SM	Thoracic C1-SOPs	9	Sens	0.919047
1380	BAD-SM-SM	Abdominal C1-SOPs	9	Sens	1.37167
1381	BAD-SM-SM	Abdominal C1-SOPs	9	Sens	1.14075
1382	BAD-SM-SM	Abdominal C1-SOPs	9	Sens	1.16561
1383	BAD-SM-SM	Abdominal C1-SOPs	9	Sens	1.12564
1384	BAD-SM-SM	Abdominal C1-SOPs	9	Sens	1.14029
1385	BAD-SM-SM	Abdominal C1-SOPs	9	Sens	1.43781
1386	BAD-SM-SM	Abdominal C1-SOPs	9	Sens	0.759102
1387	BAD-SM-SM	Thoracic C1-SOPs	10	Sens	1.03902
1388	BAD-SM-SM	Thoracic C1-SOPs	10	Sens	1.61437
1389	BAD-SM-SM	Abdominal C1-SOPs	10	Sens	0.834659
1390	BAD-SM-SM	Abdominal C1-SOPs	10	Sens	1.36873
1391	BAD-SM-SM	Abdominal C1-SOPs	10	Sens	1.39502
1392	BAD-SM-SM	Abdominal C1-SOPs	10	Sens	0.70461
1393	BAD-SM-SM	Abdominal C1-SOPs	10	Sens	1.20302
1394	BAD-SM-SM	Abdominal C1-SOPs	10	Sens	1.03693
1395	BAD-SM-SM	Abdominal C1-SOPs	10	Sens	1.40699
1396	BAD-SM-SM	Thoracic C1-SOPs	11	Sens	1.03614
1397	BAD-SM-SM	Thoracic C1-SOPs	11	Sens	1.86694
1398	BAD-SM-SM	Thoracic C1-SOPs	11	Sens	1.97128
1399	BAD-SM-SM	Abdominal C1-SOPs	11	Sens	1.25019
1400	BAD-SM-SM	Abdominal C1-SOPs	11	Sens	1.60259
1401	BAD-SM-SM	Abdominal C1-SOPs	11	Sens	2.22242
1402	BAD-SM-SM	Abdominal C1-SOPs	11	Sens	3.09613
1403	BAD-SM-SM	Abdominal C1-SOPs	11	Sens	1.55902
1404	BAD-SM-SM	Abdominal C1-SOPs	11	Sens	1.80342
1405	BAD-SM-SM	Abdominal C1-SOPs	11	Sens	1.67867
1406	BAD-SM-SM	Thoracic C1-SOPs	12	Sens	0.607138
1407	BAD-SM-SM	Thoracic C1-SOPs	12	Sens	0.632193
1408	BAD-SM-SM	Abdominal C1-SOPs	12	Sens	1.03791
1409	BAD-SM-SM	Abdominal C1-SOPs	12	Sens	0.742225
1410	BAD-SM-SM	Abdominal C1-SOPs	12	Sens	1.12492
1411	BAD-SM-SM	Abdominal C1-SOPs	12	Sens	1.07932
1412	BAD-SM-SM	Abdominal C1-SOPs	12	Sens	0.56599
1413	BAD-SM-SM	Abdominal C1-SOPs	12	Sens	1.02757
1414	BAD-SM-SM	Abdominal C1-SOPs	12	Sens	1.10549
1415	BAD-SM-SM	Thoracic C1-SOPs	13	Sens	2.21202
1416	BAD-SM-SM	Thoracic C1-SOPs	13	Sens	1.21042
1417	BAD-SM-SM	Thoracic C1-SOPs	13	Sens	2.02028
1418	BAD-SM-SM	Abdominal C1-SOPs	13	Sens	2.02395
1419	BAD-SM-SM	Abdominal C1-SOPs	13	Sens	2.84945
1420	BAD-SM-SM	Abdominal C1-SOPs	13	Sens	2.67845
1421	BAD-SM-SM	Abdominal C1-SOPs	13	Sens	3.04812
1422	BAD-SM-SM	Abdominal C1-SOPs	13	Sens	3.07278
1423	BAD-SM-SM	Abdominal C1-SOPs	13	Sens	2.07641
1424	BAD-SM-SM	Abdominal C1-SOPs	13	Sens	2.69859
1425	BAD-SM-SM	Thoracic C1-SOPs	14	Sens	1.79727
1426	BAD-SM-SM	Thoracic C1-SOPs	14	Sens	2.08917
1427	BAD-SM-SM	Thoracic C1-SOPs	14	Sens	2.29896
1428	BAD-SM-SM	Abdominal C1-SOPs	14	Sens	2.46865
1429	BAD-SM-SM	Abdominal C1-SOPs	14	Sens	1.89095
1430	BAD-SM-SM	Abdominal C1-SOPs	14	Sens	1.66448
1431	BAD-SM-SM	Abdominal C1-SOPs	14	Sens	1.50015
1432	BAD-SM-SM	Abdominal C1-SOPs	14	Sens	2.6125
1433	BAD-SM-SM	Abdominal C1-SOPs	14	Sens	4.14392
1434	BAD-SM-SM	Abdominal C1-SOPs	14	Sens	1.66474
1435	BAD-SM-SM	Thoracic C1-SOPs	15	Sens	0.667845
1436	BAD-SM-SM	Thoracic C1-SOPs	15	Sens	1.13891
1437	BAD-SM-SM	Thoracic C1-SOPs	15	Sens	0.61767
1438	BAD-SM-SM	Abdominal C1-SOPs	15	Sens	1.02411
1439	BAD-SM-SM	Abdominal C1-SOPs	15	Sens	2.10703
1440	BAD-SM-SM	Abdominal C1-SOPs	15	Sens	1.36886
1441	BAD-SM-SM	Abdominal C1-SOPs	15	Sens	1.03621
1442	BAD-SM-SM	Abdominal C1-SOPs	15	Sens	0.741897
1443	BAD-SM-SM	Abdominal C1-SOPs	15	Sens	1.16325
1444	BAD-SM-SM	Abdominal C1-SOPs	15	Sens	1.00684
1445	BAD-SM-SM	Thoracic C1-SOPs	16	Sens	1.40928
1446	BAD-SM-SM	Thoracic C1-SOPs	16	Sens	1.33805
1447	BAD-SM-SM	Abdominal C1-SOPs	16	Sens	0.985642
1448	BAD-SM-SM	Abdominal C1-SOPs	16	Sens	0.748374
1449	BAD-SM-SM	Abdominal C1-SOPs	16	Sens	1.45691
1450	BAD-SM-SM	Abdominal C1-SOPs	16	Sens	1.05518
1451	BAD-SM-SM	Abdominal C1-SOPs	16	Sens	0.874891
1452	BAD-SM-SM	Abdominal C1-SOPs	16	Sens	1.64067
1453	BAD-SM-SM	Abdominal C1-SOPs	16	Sens	2.07144
1454	BAD-SM-SM	Thoracic C1-SOPs	17	Sens	0.936383
1455	BAD-SM-SM	Thoracic C1-SOPs	17	Sens	1.20414
1456	BAD-SM-SM	Abdominal C1-SOPs	17	Sens	1.59167
1457	BAD-SM-SM	Abdominal C1-SOPs	17	Sens	0.864097
1458	BAD-SM-SM	Abdominal C1-SOPs	17	Sens	0.69846
1459	BAD-SM-SM	Abdominal C1-SOPs	17	Sens	0.931673
1460	BAD-SM-SM	Abdominal C1-SOPs	17	Sens	1.0175
1461	BAD-SM-SM	Abdominal C1-SOPs	17	Sens	1.26249
1462	BAD-SM-SM	Abdominal C1-SOPs	17	Sens	1.42459
1463	BAD-SM-SM	Thoracic C1-SOPs	18	Sens	1.501
1464	BAD-SM-SM	Thoracic C1-SOPs	18	Sens	1.39954
1465	BAD-SM-SM	Abdominal C1-SOPs	18	Sens	1.15475
1466	BAD-SM-SM	Abdominal C1-SOPs	18	Sens	1.17221
1467	BAD-SM-SM	Abdominal C1-SOPs	18	Sens	1.07075
1468	BAD-SM-SM	Abdominal C1-SOPs	18	Sens	1.02058
1469	BAD-SM-SM	Abdominal C1-SOPs	18	Sens	1.59422
1470	BAD-SM-SM	Abdominal C1-SOPs	18	Sens	0.941616
1471	BAD-SM-SM	Abdominal C1-SOPs	18	Sens	1.10608
1472	BAD-SM-SM	Thoracic C1-SOPs	20	Sens	0.681321
1473	BAD-SM-SM	Thoracic C1-SOPs	20	Sens	0.503386
1474	BAD-SM-SM	Abdominal C1-SOPs	20	Sens	1.27256
1475	BAD-SM-SM	Abdominal C1-SOPs	20	Sens	0.576326
1476	BAD-SM-SM	Abdominal C1-SOPs	20	Sens	0.991857
1477	BAD-SM-SM	Abdominal C1-SOPs	20	Sens	1.40314
1478	BAD-SM-SM	Abdominal C1-SOPs	20	Sens	1.10195
1479	BAD-SM-SM	Abdominal C1-SOPs	20	Sens	1.13368
1480	BAD-SM-SM	Abdominal C1-SOPs	20	Sens	0.777288
1481	BAD-SM-SM	Thoracic C1-SOPs	21	Sens	0.736206
1482	BAD-SM-SM	Thoracic C1-SOPs	21	Sens	0.628071
1483	BAD-SM-SM	Abdominal C1-SOPs	21	Sens	0.901385
1484	BAD-SM-SM	Abdominal C1-SOPs	21	Sens	0.808492
1485	BAD-SM-SM	Abdominal C1-SOPs	21	Sens	0.848855
1486	BAD-SM-SM	Abdominal C1-SOPs	21	Sens	0.4695
1487	BAD-SM-SM	Abdominal C1-SOPs	21	Sens	1.16351
1488	BAD-SM-SM	Abdominal C1-SOPs	21	Sens	1.11419
1489	BAD-SM-SM	Abdominal C1-SOPs	21	Sens	0.846042
1490	BAD-SM-SM	Thoracic C1-SOPs	22	Sens	0.862265
1491	BAD-SM-SM	Thoracic C1-SOPs	22	Sens	0.997156
1492	BAD-SM-SM	Abdominal C1-SOPs	22	Sens	1.4732
1493	BAD-SM-SM	Abdominal C1-SOPs	22	Sens	1.42708
1494	BAD-SM-SM	Abdominal C1-SOPs	22	Sens	0.628529
1495	BAD-SM-SM	Abdominal C1-SOPs	22	Sens	1.12642
1496	BAD-SM-SM	Abdominal C1-SOPs	22	Sens	0.9547
1497	BAD-SM-SM	Abdominal C1-SOPs	22	Sens	0.702909
1498	BAD-SM-SM	Abdominal C1-SOPs	22	Sens	0.65293
1499	BAD-SM-SM	Thoracic C1-SOPs	23	Sens	1.54136
1500	BAD-SM-SM	Thoracic C1-SOPs	23	Sens	0.643052
1501	BAD-SM-SM	Thoracic C1-SOPs	23	Sens	0.831454
1502	BAD-SM-SM	Abdominal C1-SOPs	23	Sens	0.913814
1503	BAD-SM-SM	Abdominal C1-SOPs	23	Sens	0.921599
1504	BAD-SM-SM	Abdominal C1-SOPs	23	Sens	1.0334
1505	BAD-SM-SM	Abdominal C1-SOPs	23	Sens	1.13924
1506	BAD-SM-SM	Abdominal C1-SOPs	23	Sens	0.667191
1507	BAD-SM-SM	Abdominal C1-SOPs	23	Sens	1.04197
1508	BAD-SM-SM	Abdominal C1-SOPs	23	Sens	1.02921
1509	BAD-SM-SM	Thoracic C1-SOPs	24	Sens	1.58879
1510	BAD-SM-SM	Thoracic C1-SOPs	24	Sens	1.49308
1511	BAD-SM-SM	Thoracic C1-SOPs	24	Sens	1.1747
1512	BAD-SM-SM	Abdominal C1-SOPs	24	Sens	1.75966
1513	BAD-SM-SM	Abdominal C1-SOPs	24	Sens	1.51775
1514	BAD-SM-SM	Abdominal C1-SOPs	24	Sens	1.62274
1515	BAD-SM-SM	Abdominal C1-SOPs	24	Sens	1.76293
1516	BAD-SM-SM	Abdominal C1-SOPs	24	Sens	2.74026
1517	BAD-SM-SM	Abdominal C1-SOPs	24	Sens	1.61783
1518	BAD-SM-SM	Abdominal C1-SOPs	24	Sens	1.13676
1519	BAD-SM	Thoracic C1-SOPs	1	Sens	1.65558
1520	BAD-SM	Thoracic C1-SOPs	1	Sens	1.71164
1521	BAD-SM	Abdominal C1-SOPs	1	Sens	2.31787
1522	BAD-SM	Abdominal C1-SOPs	1	Sens	3.03765
1523	BAD-SM	Abdominal C1-SOPs	1	Sens	1.87793
1524	BAD-SM	Abdominal C1-SOPs	1	Sens	2.31191
1525	BAD-SM	Abdominal C1-SOPs	1	Sens	1.57315
1526	BAD-SM	Abdominal C1-SOPs	1	Sens	2.48461
1527	BAD-SM	Abdominal C1-SOPs	1	Sens	2.26998
1528	BAD-SM	Thoracic C1-SOPs	2	Sens	0.885619
1529	BAD-SM	Thoracic C1-SOPs	2	Sens	1.31103
1530	BAD-SM	Thoracic C1-SOPs	2	Sens	1.29376
1531	BAD-SM	Abdominal C1-SOPs	2	Sens	1.49335
1532	BAD-SM	Abdominal C1-SOPs	2	Sens	0.927159
1533	BAD-SM	Abdominal C1-SOPs	2	Sens	1.2498
1534	BAD-SM	Abdominal C1-SOPs	2	Sens	0.725609
1535	BAD-SM	Abdominal C1-SOPs	2	Sens	2.02113
1536	BAD-SM	Abdominal C1-SOPs	2	Sens	1.07219
1537	BAD-SM	Abdominal C1-SOPs	2	Sens	1.0697
1538	BAD-SM	Thoracic C1-SOPs	3	Sens	0.690937
1539	BAD-SM	Thoracic C1-SOPs	3	Sens	0.660911
1540	BAD-SM	Abdominal C1-SOPs	3	Sens	1.07095
1541	BAD-SM	Abdominal C1-SOPs	3	Sens	0.561542
1542	BAD-SM	Abdominal C1-SOPs	3	Sens	0.958494
1543	BAD-SM	Abdominal C1-SOPs	3	Sens	0.615315
1544	BAD-SM	Abdominal C1-SOPs	3	Sens	0.84964
1545	BAD-SM	Abdominal C1-SOPs	3	Sens	0.636249
1546	BAD-SM	Abdominal C1-SOPs	3	Sens	0.602362
1547	BAD-SM	Thoracic C1-SOPs	4	Sens	0.862134
1548	BAD-SM	Thoracic C1-SOPs	4	Sens	0.684788
1549	BAD-SM	Thoracic C1-SOPs	4	Sens	0.62866
1550	BAD-SM	Abdominal C1-SOPs	4	Sens	0.682695
1551	BAD-SM	Abdominal C1-SOPs	4	Sens	0.663135
1552	BAD-SM	Abdominal C1-SOPs	4	Sens	0.810651
1553	BAD-SM	Abdominal C1-SOPs	4	Sens	0.75642
1554	BAD-SM	Abdominal C1-SOPs	4	Sens	0.640893
1555	BAD-SM	Abdominal C1-SOPs	4	Sens	0.44595
1556	BAD-SM	Abdominal C1-SOPs	4	Sens	0.584896
1557	BAD-SM	Thoracic C1-SOPs	5	Sens	0.885227
1558	BAD-SM	Thoracic C1-SOPs	5	Sens	0.879143
1559	BAD-SM	Thoracic C1-SOPs	5	Sens	0.824847
1560	BAD-SM	Abdominal C1-SOPs	5	Sens	0.712721
1561	BAD-SM	Abdominal C1-SOPs	5	Sens	0.727506
1562	BAD-SM	Abdominal C1-SOPs	5	Sens	0.694208
1563	BAD-SM	Abdominal C1-SOPs	5	Sens	0.762831
1564	BAD-SM	Abdominal C1-SOPs	5	Sens	0.936121
1565	BAD-SM	Abdominal C1-SOPs	5	Sens	0.944429
1566	BAD-SM	Abdominal C1-SOPs	5	Sens	1.47882
1567	BAD-SM	Thoracic C1-SOPs	6	Sens	1.45436
1568	BAD-SM	Thoracic C1-SOPs	6	Sens	1.1293
1569	BAD-SM	Thoracic C1-SOPs	6	Sens	1.65597
1570	BAD-SM	Abdominal C1-SOPs	6	Sens	1.04818
1571	BAD-SM	Abdominal C1-SOPs	6	Sens	3.25785
1572	BAD-SM	Abdominal C1-SOPs	6	Sens	1.02699
1573	BAD-SM	Abdominal C1-SOPs	6	Sens	2.44255
1574	BAD-SM	Abdominal C1-SOPs	6	Sens	1.23868
1575	BAD-SM	Abdominal C1-SOPs	6	Sens	1.29938
1576	BAD-SM	Abdominal C1-SOPs	6	Sens	1.51448
1577	BAD-SM	Thoracic C1-SOPs	7	Sens	0.945476
1578	BAD-SM	Thoracic C1-SOPs	7	Sens	0.847873
1579	BAD-SM	Thoracic C1-SOPs	7	Sens	0.669284
1580	BAD-SM	Abdominal C1-SOPs	7	Sens	0.645145
1581	BAD-SM	Abdominal C1-SOPs	7	Sens	0.58169
1582	BAD-SM	Abdominal C1-SOPs	7	Sens	0.515227
1583	BAD-SM	Abdominal C1-SOPs	7	Sens	0.677396
1584	BAD-SM	Abdominal C1-SOPs	7	Sens	0.484938
1585	BAD-SM	Abdominal C1-SOPs	7	Sens	0.663397
1586	BAD-SM	Abdominal C1-SOPs	7	Sens	0.534852
1587	BAD-SM	Thoracic C1-SOPs	8	Sens	0.892815
1588	BAD-SM	Thoracic C1-SOPs	8	Sens	0.668499
1589	BAD-SM	Thoracic C1-SOPs	8	Sens	0.628202
1590	BAD-SM	Abdominal C1-SOPs	8	Sens	0.820398
1591	BAD-SM	Abdominal C1-SOPs	8	Sens	0.608184
1592	BAD-SM	Abdominal C1-SOPs	8	Sens	0.646715
1593	BAD-SM	Abdominal C1-SOPs	8	Sens	0.728683
1594	BAD-SM	Abdominal C1-SOPs	8	Sens	0.93115
1595	BAD-SM	Abdominal C1-SOPs	8	Sens	0.749486
1596	BAD-SM	Abdominal C1-SOPs	8	Sens	0.852976
1597	BAD-SM	Thoracic C1-SOPs	9	Sens	0.670331
1598	BAD-SM	Thoracic C1-SOPs	9	Sens	0.516731
1599	BAD-SM	Thoracic C1-SOPs	9	Sens	0.80967
1600	BAD-SM	Abdominal C1-SOPs	9	Sens	0.548916
1601	BAD-SM	Abdominal C1-SOPs	9	Sens	0.666733
1602	BAD-SM	Abdominal C1-SOPs	9	Sens	0.654827
1603	BAD-SM	Abdominal C1-SOPs	9	Sens	0.541459
1604	BAD-SM	Abdominal C1-SOPs	9	Sens	0.474472
1605	BAD-SM	Abdominal C1-SOPs	9	Sens	0.518497
1606	BAD-SM	Abdominal C1-SOPs	9	Sens	0.527329
1607	BAD-SM	Thoracic C1-SOPs	10	Sens	0.979755
1608	BAD-SM	Thoracic C1-SOPs	10	Sens	0.76656
1609	BAD-SM	Thoracic C1-SOPs	10	Sens	0.773036
1610	BAD-SM	Abdominal C1-SOPs	10	Sens	0.660976
1611	BAD-SM	Abdominal C1-SOPs	10	Sens	0.641613
1612	BAD-SM	Abdominal C1-SOPs	10	Sens	0.780363
1613	BAD-SM	Abdominal C1-SOPs	10	Sens	0.755504
1614	BAD-SM	Abdominal C1-SOPs	10	Sens	0.556505
1615	BAD-SM	Abdominal C1-SOPs	10	Sens	0.67805
1616	BAD-SM	Abdominal C1-SOPs	10	Sens	1.12446
1617	BAD-SM	Thoracic C1-SOPs	11	Sens	1.2218
1618	BAD-SM	Thoracic C1-SOPs	11	Sens	1.20577
1619	BAD-SM	Thoracic C1-SOPs	11	Sens	1.48373
1620	BAD-SM	Abdominal C1-SOPs	11	Sens	3.05826
1621	BAD-SM	Abdominal C1-SOPs	11	Sens	0.934159
1622	BAD-SM	Abdominal C1-SOPs	11	Sens	2.17931
1623	BAD-SM	Abdominal C1-SOPs	11	Sens	1.19884
1624	BAD-SM	Abdominal C1-SOPs	11	Sens	1.14853
1625	BAD-SM	Abdominal C1-SOPs	11	Sens	1.73029
1626	BAD-SM	Abdominal C1-SOPs	11	Sens	2.23106
1627	BAD-SM	Abdominal C1-SOPs	11	Sens	1.90299
1628	BAD-SM	Thoracic C1-SOPs	12	Sens	2.0732
1629	BAD-SM	Thoracic C1-SOPs	12	Sens	0.837668
1630	BAD-SM	Thoracic C1-SOPs	12	Sens	1.75789
1631	BAD-SM	Abdominal C1-SOPs	12	Sens	1.78897
1632	BAD-SM	Abdominal C1-SOPs	12	Sens	1.38501
1633	BAD-SM	Abdominal C1-SOPs	12	Sens	1.60089
1634	BAD-SM	Abdominal C1-SOPs	12	Sens	1.92575
1635	BAD-SM	Abdominal C1-SOPs	12	Sens	1.24365
1636	BAD-SM	Abdominal C1-SOPs	12	Sens	2.26664
1637	BAD-SM	Abdominal C1-SOPs	12	Sens	1.70661
1638	BAD-SM	Thoracic C1-SOPs	13	Sens	0.738692
1639	BAD-SM	Thoracic C1-SOPs	13	Sens	0.705525
1640	BAD-SM	Abdominal C1-SOPs	13	Sens	0.688844
1641	BAD-SM	Abdominal C1-SOPs	13	Sens	0.595101
1642	BAD-SM	Abdominal C1-SOPs	13	Sens	0.99395
1643	BAD-SM	Abdominal C1-SOPs	13	Sens	0.572859
1644	BAD-SM	Abdominal C1-SOPs	13	Sens	0.783634
1645	BAD-SM	Abdominal C1-SOPs	13	Sens	0.665294
1646	BAD-SM	Abdominal C1-SOPs	13	Sens	0.607988
1647	BAD-SM	Thoracic C1-SOPs	14	Sens	0.848004
1648	BAD-SM	Thoracic C1-SOPs	14	Sens	0.721029
1649	BAD-SM	Thoracic C1-SOPs	14	Sens	0.912833
1650	BAD-SM	Abdominal C1-SOPs	14	Sens	0.727964
1651	BAD-SM	Abdominal C1-SOPs	14	Sens	0.756158
1652	BAD-SM	Abdominal C1-SOPs	14	Sens	0.753084
1653	BAD-SM	Abdominal C1-SOPs	14	Sens	0.972297
1654	BAD-SM	Abdominal C1-SOPs	14	Sens	1.12936
1655	BAD-SM	Abdominal C1-SOPs	14	Sens	0.915449
1656	BAD-SM	Abdominal C1-SOPs	14	Sens	0.634482
1657	BAD-SM	Thoracic C1-SOPs	15	Sens	0.879274
1658	BAD-SM	Thoracic C1-SOPs	15	Sens	1.1465
1659	BAD-SM	Abdominal C1-SOPs	15	Sens	0.541721
1660	BAD-SM	Abdominal C1-SOPs	15	Sens	0.63723
1661	BAD-SM	Abdominal C1-SOPs	15	Sens	0.691919
1662	BAD-SM	Abdominal C1-SOPs	15	Sens	1.05884
1663	BAD-SM	Abdominal C1-SOPs	15	Sens	1.04413
1664	BAD-SM	Abdominal C1-SOPs	15	Sens	0.84264
1665	BAD-SM	Abdominal C1-SOPs	15	Sens	0.784615
1666	BAD-SM	Thoracic C1-SOPs	16	Sens	1.09731
1667	BAD-SM	Thoracic C1-SOPs	16	Sens	0.976549
1668	BAD-SM	Thoracic C1-SOPs	16	Sens	0.902562
1669	BAD-SM	Abdominal C1-SOPs	16	Sens	1.7681
1670	BAD-SM	Abdominal C1-SOPs	16	Sens	1.10228
1671	BAD-SM	Abdominal C1-SOPs	16	Sens	1.53299
1672	BAD-SM	Abdominal C1-SOPs	16	Sens	1.62026
1673	BAD-SM	Abdominal C1-SOPs	16	Sens	0.932785
1674	BAD-SM	Abdominal C1-SOPs	16	Sens	0.915646
1675	BAD-SM	Abdominal C1-SOPs	16	Sens	0.866517
1676	BAD-SM	Thoracic C1-SOPs	17	Sens	1.01017
1677	BAD-SM	Thoracic C1-SOPs	17	Sens	0.641351
1678	BAD-SM	Thoracic C1-SOPs	17	Sens	0.6632
1679	BAD-SM	Abdominal C1-SOPs	17	Sens	1.08992
1680	BAD-SM	Abdominal C1-SOPs	17	Sens	0.868938
1681	BAD-SM	Abdominal C1-SOPs	17	Sens	0.532366
1682	BAD-SM	Abdominal C1-SOPs	17	Sens	0.652014
1683	BAD-SM	Abdominal C1-SOPs	17	Sens	0.57613
1684	BAD-SM	Abdominal C1-SOPs	17	Sens	0.620548
1685	BAD-SM	Abdominal C1-SOPs	17	Sens	0.467995
1686	BAD-SM	Thoracic C1-SOPs	18	Sens	0.977203
1687	BAD-SM	Thoracic C1-SOPs	18	Sens	1.1416
1688	BAD-SM	Thoracic C1-SOPs	18	Sens	0.647369
1689	BAD-SM	Abdominal C1-SOPs	18	Sens	0.506264
1690	BAD-SM	Abdominal C1-SOPs	18	Sens	0.373664
1691	BAD-SM	Abdominal C1-SOPs	18	Sens	0.474472
1692	BAD-SM	Abdominal C1-SOPs	18	Sens	0.458968
1693	BAD-SM	Abdominal C1-SOPs	18	Sens	0.59098
1694	BAD-SM	Abdominal C1-SOPs	18	Sens	0.591634
1695	BAD-SM	Abdominal C1-SOPs	18	Sens	0.638996
1696	BAD-SM	Thoracic C1-SOPs	19	Sens	1.38273
1697	BAD-SM	Thoracic C1-SOPs	19	Sens	1.03824
1698	BAD-SM	Abdominal C1-SOPs	19	Sens	2.17454
1699	BAD-SM	Abdominal C1-SOPs	19	Sens	1.30246
1700	BAD-SM	Abdominal C1-SOPs	19	Sens	1.81631
1701	BAD-SM	Abdominal C1-SOPs	19	Sens	1.00887
1702	BAD-SM	Abdominal C1-SOPs	19	Sens	2.08792
1703	BAD-SM	Abdominal C1-SOPs	19	Sens	1.83306
1704	BAD-SM	Abdominal C1-SOPs	19	Sens	1.43074
1705	BAD-SM	Thoracic C1-SOPs	20	Sens	0.75413
1706	BAD-SM	Thoracic C1-SOPs	20	Sens	0.388775
1707	BAD-SM	Thoracic C1-SOPs	20	Sens	0.459687
1708	BAD-SM	Abdominal C1-SOPs	20	Sens	0.746346
1709	BAD-SM	Abdominal C1-SOPs	20	Sens	0.459033
1710	BAD-SM	Abdominal C1-SOPs	20	Sens	0.458379
1711	BAD-SM	Abdominal C1-SOPs	20	Sens	0.469238
1712	BAD-SM	Abdominal C1-SOPs	20	Sens	0.392569
1713	BAD-SM	Abdominal C1-SOPs	20	Sens	0.526086
1714	BAD-SM	Abdominal C1-SOPs	20	Sens	0.574298
1715	BAD-SM	Thoracic C1-SOPs	21	Sens	0.730515
1716	BAD-SM	Thoracic C1-SOPs	21	Sens	0.577504
1717	BAD-SM	Thoracic C1-SOPs	21	Sens	0.722992
1718	BAD-SM	Abdominal C1-SOPs	21	Sens	0.725936
1719	BAD-SM	Abdominal C1-SOPs	21	Sens	0.478789
1720	BAD-SM	Abdominal C1-SOPs	21	Sens	0.535898
1721	BAD-SM	Abdominal C1-SOPs	21	Sens	0.990614
1722	BAD-SM	Abdominal C1-SOPs	21	Sens	0.613418
1723	BAD-SM	Abdominal C1-SOPs	21	Sens	0.410428
1724	BAD-SM	Abdominal C1-SOPs	21	Sens	0.632062
1725	BAD-SM	Thoracic C1-SOPs	22	Sens	1.24123
1726	BAD-SM	Thoracic C1-SOPs	22	Sens	1.02744
1727	BAD-SM	Thoracic C1-SOPs	22	Sens	1.45285
1728	BAD-SM	Abdominal C1-SOPs	22	Sens	1.00448
1729	BAD-SM	Abdominal C1-SOPs	22	Sens	0.8325
1730	BAD-SM	Abdominal C1-SOPs	22	Sens	0.682171
1731	BAD-SM	Abdominal C1-SOPs	22	Sens	1.16031
1732	BAD-SM	Abdominal C1-SOPs	22	Sens	1.41485
1733	BAD-SM	Abdominal C1-SOPs	22	Sens	2.18284
1734	BAD-SM	Abdominal C1-SOPs	22	Sens	1.51232
1735	BAD-SM	Thoracic C1-SOPs	23	Sens	0.838846
1736	BAD-SM	Thoracic C1-SOPs	23	Sens	0.869069
1737	BAD-SM	Thoracic C1-SOPs	23	Sens	0.878554
1738	BAD-SM	Abdominal C1-SOPs	23	Sens	0.500704
1739	BAD-SM	Abdominal C1-SOPs	23	Sens	0.811828
1740	BAD-SM	Abdominal C1-SOPs	23	Sens	0.611455
1741	BAD-SM	Abdominal C1-SOPs	23	Sens	0.516731
1742	BAD-SM	Abdominal C1-SOPs	23	Sens	1.05505
1743	BAD-SM	Abdominal C1-SOPs	23	Sens	0.688713
1744	BAD-SM	Abdominal C1-SOPs	23	Sens	1.00592
1745	BAD-SM	Thoracic C1-SOPs	24	Sens	1.28499
1746	BAD-SM	Thoracic C1-SOPs	24	Sens	0.681844
1747	BAD-SM	Thoracic C1-SOPs	24	Sens	0.733589
1748	BAD-SM	Abdominal C1-SOPs	24	Sens	1.27452
1749	BAD-SM	Abdominal C1-SOPs	24	Sens	0.958952
1750	BAD-SM	Abdominal C1-SOPs	24	Sens	0.435025
1751	BAD-SM	Abdominal C1-SOPs	24	Sens	0.629445
1752	BAD-SM	Abdominal C1-SOPs	24	Sens	0.640304
1753	BAD-SM	Abdominal C1-SOPs	24	Sens	0.649724
1754	BAD-SM	Abdominal C1-SOPs	24	Sens	0.793577
1755	BAD-SM	Thoracic C1-SOPs	25	Sens	0.635594
1756	BAD-SM	Thoracic C1-SOPs	25	Sens	0.862985
1757	BAD-SM	Thoracic C1-SOPs	25	Sens	0.482452
1758	BAD-SM	Abdominal C1-SOPs	25	Sens	0.957447
1759	BAD-SM	Abdominal C1-SOPs	25	Sens	0.929383
1760	BAD-SM	Abdominal C1-SOPs	25	Sens	0.801362
1761	BAD-SM	Abdominal C1-SOPs	25	Sens	1.39607
1762	BAD-SM	Abdominal C1-SOPs	25	Sens	1.17758
1763	BAD-SM	Abdominal C1-SOPs	25	Sens	1.05623
1764	BAD-SM	Abdominal C1-SOPs	25	Sens	0.605568
1765	BAD-SM-SS	Thoracic C1-SOPs	1	AbdA	0.0664599
1766	BAD-SM-SS	Thoracic C1-SOPs	1	AbdA	0.0924046
1767	BAD-SM-SS	Abdominal C1-SOPs	1	AbdA	0.615126
1768	BAD-SM-SS	Abdominal C1-SOPs	1	AbdA	1.16238
1769	BAD-SM-SS	Abdominal C1-SOPs	1	AbdA	1.09607
1770	BAD-SM-SS	Abdominal C1-SOPs	1	AbdA	0.967051
1771	BAD-SM-SS	Abdominal C1-SOPs	1	AbdA	1.4154
1772	BAD-SM-SS	Abdominal C1-SOPs	1	AbdA	0.904123
1773	BAD-SM-SS	Abdominal C1-SOPs	1	AbdA	0.730985
1774	BAD-SM-SS	Thoracic C1-SOPs	2	AbdA	0.0558293
1775	BAD-SM-SS	Thoracic C1-SOPs	2	AbdA	0.0590259
1776	BAD-SM-SS	Abdominal C1-SOPs	2	AbdA	0.528929
1777	BAD-SM-SS	Abdominal C1-SOPs	2	AbdA	0.841008
1778	BAD-SM-SS	Abdominal C1-SOPs	2	AbdA	0.868514
1779	BAD-SM-SS	Abdominal C1-SOPs	2	AbdA	1.41681
1780	BAD-SM-SS	Abdominal C1-SOPs	2	AbdA	0.730167
1781	BAD-SM-SS	Abdominal C1-SOPs	2	AbdA	1.26902
1782	BAD-SM-SS	Abdominal C1-SOPs	2	AbdA	1.1103
1783	BAD-SM-SS	Thoracic C1-SOPs	3	AbdA	0.0759383
1784	BAD-SM-SS	Thoracic C1-SOPs	3	AbdA	0.0752692
1785	BAD-SM-SS	Thoracic C1-SOPs	3	AbdA	0.0776109
1786	BAD-SM-SS	Abdominal C1-SOPs	3	AbdA	0.267066
1787	BAD-SM-SS	Abdominal C1-SOPs	3	AbdA	0.369024
1788	BAD-SM-SS	Abdominal C1-SOPs	3	AbdA	1.11722
1789	BAD-SM-SS	Abdominal C1-SOPs	3	AbdA	0.541567
1790	BAD-SM-SS	Abdominal C1-SOPs	3	AbdA	0.961364
1791	BAD-SM-SS	Abdominal C1-SOPs	3	AbdA	0.676457
1792	BAD-SM-SS	Abdominal C1-SOPs	3	AbdA	0.809451
1793	BAD-SM-SS	Thoracic C1-SOPs	4	AbdA	0.0797668
1794	BAD-SM-SS	Thoracic C1-SOPs	4	AbdA	0.0867919
1795	BAD-SM-SS	Abdominal C1-SOPs	4	AbdA	0.46351
1796	BAD-SM-SS	Abdominal C1-SOPs	4	AbdA	1.03526
1797	BAD-SM-SS	Abdominal C1-SOPs	4	AbdA	1.18007
1798	BAD-SM-SS	Abdominal C1-SOPs	4	AbdA	1.14881
1799	BAD-SM-SS	Abdominal C1-SOPs	4	AbdA	0.956681
1800	BAD-SM-SS	Abdominal C1-SOPs	4	AbdA	1.02905
1801	BAD-SM-SS	Abdominal C1-SOPs	4	AbdA	1.05652
1802	BAD-SM-SS	Thoracic C1-SOPs	5	AbdA	0.0505883
1803	BAD-SM-SS	Thoracic C1-SOPs	5	AbdA	0.0432287
1804	BAD-SM-SS	Abdominal C1-SOPs	5	AbdA	0.494286
1805	BAD-SM-SS	Abdominal C1-SOPs	5	AbdA	0.868811
1806	BAD-SM-SS	Abdominal C1-SOPs	5	AbdA	0.83454
1807	BAD-SM-SS	Abdominal C1-SOPs	5	AbdA	0.877732
1808	BAD-SM-SS	Abdominal C1-SOPs	5	AbdA	0.891225
1809	BAD-SM-SS	Abdominal C1-SOPs	5	AbdA	0.830303
1810	BAD-SM-SS	Thoracic C1-SOPs	6	AbdA	0.0886876
1811	BAD-SM-SS	Thoracic C1-SOPs	6	AbdA	0.104931
1812	BAD-SM-SS	Abdominal C1-SOPs	6	AbdA	0.783023
1813	BAD-SM-SS	Abdominal C1-SOPs	6	AbdA	0.911743
1814	BAD-SM-SS	Abdominal C1-SOPs	6	AbdA	0.464513
1815	BAD-SM-SS	Abdominal C1-SOPs	6	AbdA	1.27166
1816	BAD-SM-SS	Abdominal C1-SOPs	6	AbdA	0.83521
1817	BAD-SM-SS	Abdominal C1-SOPs	6	AbdA	1.65079
1818	BAD-SM-SS	Abdominal C1-SOPs	6	AbdA	0.948764
1819	BAD-SM-SS	Thoracic C1-SOPs	7	AbdA	0.0764587
1820	BAD-SM-SS	Thoracic C1-SOPs	7	AbdA	0.0720726
1821	BAD-SM-SS	Thoracic C1-SOPs	7	AbdA	0.10586
1822	BAD-SM-SS	Abdominal C1-SOPs	7	AbdA	0.737155
1823	BAD-SM-SS	Abdominal C1-SOPs	7	AbdA	1.26556
1824	BAD-SM-SS	Abdominal C1-SOPs	7	AbdA	1.11923
1825	BAD-SM-SS	Abdominal C1-SOPs	7	AbdA	1.18661
1826	BAD-SM-SS	Abdominal C1-SOPs	7	AbdA	0.647761
1827	BAD-SM-SS	Abdominal C1-SOPs	7	AbdA	0.603641
1828	BAD-SM-SS	Abdominal C1-SOPs	7	AbdA	0.646795
1829	BAD-SM-SS	Thoracic C1-SOPs	8	AbdA	0.101994
1830	BAD-SM-SS	Thoracic C1-SOPs	8	AbdA	0.0636722
1831	BAD-SM-SS	Thoracic C1-SOPs	8	AbdA	0.0508857
1832	BAD-SM-SS	Abdominal C1-SOPs	8	AbdA	0.392292
1833	BAD-SM-SS	Abdominal C1-SOPs	8	AbdA	0.220753
1834	BAD-SM-SS	Abdominal C1-SOPs	8	AbdA	0.368057
1835	BAD-SM-SS	Abdominal C1-SOPs	8	AbdA	0.931257
1836	BAD-SM-SS	Abdominal C1-SOPs	8	AbdA	0.718719
1837	BAD-SM-SS	Abdominal C1-SOPs	8	AbdA	0.230417
1838	BAD-SM-SS	Thoracic C1-SOPs	10	AbdA	0.0541567
1839	BAD-SM-SS	Thoracic C1-SOPs	10	AbdA	0.0434889
1840	BAD-SM-SS	Abdominal C1-SOPs	10	AbdA	0.843275
1841	BAD-SM-SS	Abdominal C1-SOPs	10	AbdA	0.992996
1842	BAD-SM-SS	Abdominal C1-SOPs	10	AbdA	0.643301
1843	BAD-SM-SS	Abdominal C1-SOPs	10	AbdA	0.808298
1844	BAD-SM-SS	Abdominal C1-SOPs	10	AbdA	0.627318
1845	BAD-SM-SS	Abdominal C1-SOPs	10	AbdA	0.817294
1846	BAD-SM-SS	Abdominal C1-SOPs	10	AbdA	1.15461
1847	BAD-SM-SS	Thoracic C1-SOPs	11	AbdA	0.0724815
1848	BAD-SM-SS	Thoracic C1-SOPs	11	AbdA	0.0774251
1849	BAD-SM-SS	Abdominal C1-SOPs	11	AbdA	1.12655
1850	BAD-SM-SS	Abdominal C1-SOPs	11	AbdA	0.608733
1851	BAD-SM-SS	Abdominal C1-SOPs	11	AbdA	1.37194
1852	BAD-SM-SS	Abdominal C1-SOPs	11	AbdA	1.16639
1853	BAD-SM-SS	Abdominal C1-SOPs	11	AbdA	1.03972
1854	BAD-SM-SS	Abdominal C1-SOPs	11	AbdA	0.957424
1855	BAD-SM-SS	Abdominal C1-SOPs	11	AbdA	0.843684
1856	BAD-SM-SS	Thoracic C1-SOPs	12	AbdA	0.081997
1857	BAD-SM-SS	Thoracic C1-SOPs	12	AbdA	0.0755666
1858	BAD-SM-SS	Thoracic C1-SOPs	12	AbdA	0.114967
1859	BAD-SM-SS	Abdominal C1-SOPs	12	AbdA	1.22486
1860	BAD-SM-SS	Abdominal C1-SOPs	12	AbdA	0.802165
1861	BAD-SM-SS	Abdominal C1-SOPs	12	AbdA	1.40488
1862	BAD-SM-SS	Abdominal C1-SOPs	12	AbdA	0.578922
1863	BAD-SM-SS	Abdominal C1-SOPs	12	AbdA	1.12588
1864	BAD-SM-SS	Abdominal C1-SOPs	12	AbdA	0.867733
1865	BAD-SM-SS	Abdominal C1-SOPs	12	AbdA	1.08168
1866	BAD-SM-SS	Thoracic C1-SOPs	13	AbdA	0.101325
1867	BAD-SM-SS	Thoracic C1-SOPs	13	AbdA	0.127865
1868	BAD-SM-SS	Thoracic C1-SOPs	13	AbdA	0.114892
1869	BAD-SM-SS	Abdominal C1-SOPs	13	AbdA	0.705561
1870	BAD-SM-SS	Abdominal C1-SOPs	13	AbdA	1.18892
1871	BAD-SM-SS	Abdominal C1-SOPs	13	AbdA	0.876654
1872	BAD-SM-SS	Abdominal C1-SOPs	13	AbdA	0.993554
1873	BAD-SM-SS	Abdominal C1-SOPs	13	AbdA	0.925087
1874	BAD-SM-SS	Abdominal C1-SOPs	13	AbdA	1.04916
1875	BAD-SM-SS	Abdominal C1-SOPs	13	AbdA	0.839187
1876	BAD-SM-SS	Thoracic C1-SOPs	14	AbdA	0.0699539
1877	BAD-SM-SS	Thoracic C1-SOPs	14	AbdA	0.0641182
1878	BAD-SM-SS	Abdominal C1-SOPs	14	AbdA	1.1025
1879	BAD-SM-SS	Abdominal C1-SOPs	14	AbdA	0.547737
1880	BAD-SM-SS	Abdominal C1-SOPs	14	AbdA	1.14134
1881	BAD-SM-SS	Abdominal C1-SOPs	14	AbdA	0.791535
1882	BAD-SM-SS	Abdominal C1-SOPs	14	AbdA	1.20631
1883	BAD-SM-SS	Abdominal C1-SOPs	14	AbdA	0.89208
1884	BAD-SM-SS	Abdominal C1-SOPs	14	AbdA	0.953745
1885	BAD-SM-SS	Thoracic C1-SOPs	15	AbdA	0.0773507
1886	BAD-SM-SS	Thoracic C1-SOPs	15	AbdA	0.102478
1887	BAD-SM-SS	Abdominal C1-SOPs	15	AbdA	0.464476
1888	BAD-SM-SS	Abdominal C1-SOPs	15	AbdA	0.926313
1889	BAD-SM-SS	Abdominal C1-SOPs	15	AbdA	0.927317
1890	BAD-SM-SS	Abdominal C1-SOPs	15	AbdA	0.930365
1891	BAD-SM-SS	Abdominal C1-SOPs	15	AbdA	0.955566
1892	BAD-SM-SS	Abdominal C1-SOPs	15	AbdA	0.659061
1893	BAD-SM-SS	Thoracic C1-SOPs	16	AbdA	0.0495848
1894	BAD-SM-SS	Thoracic C1-SOPs	16	AbdA	0.0664228
1895	BAD-SM-SS	Thoracic C1-SOPs	16	AbdA	0.0714035
1896	BAD-SM-SS	Abdominal C1-SOPs	16	AbdA	1.03868
1897	BAD-SM-SS	Abdominal C1-SOPs	16	AbdA	1.07195
1898	BAD-SM-SS	Abdominal C1-SOPs	16	AbdA	0.917392
1899	BAD-SM-SS	Abdominal C1-SOPs	16	AbdA	1.15231
1900	BAD-SM-SS	Abdominal C1-SOPs	16	AbdA	1.33061
1901	BAD-SM-SS	Abdominal C1-SOPs	16	AbdA	0.490086
1902	BAD-SM-SS	Abdominal C1-SOPs	16	AbdA	0.324903
1903	BAD-SM-SS	Thoracic C1-SOPs	17	AbdA	0.0481723
1904	BAD-SM-SS	Thoracic C1-SOPs	17	AbdA	0.0553833
1905	BAD-SM-SS	Thoracic C1-SOPs	17	AbdA	0.103035
1906	BAD-SM-SS	Abdominal C1-SOPs	17	AbdA	0.655381
1907	BAD-SM-SS	Abdominal C1-SOPs	17	AbdA	0.550562
1908	BAD-SM-SS	Abdominal C1-SOPs	17	AbdA	0.574759
1909	BAD-SM-SS	Abdominal C1-SOPs	17	AbdA	0.919214
1910	BAD-SM-SS	Abdominal C1-SOPs	17	AbdA	0.805622
1911	BAD-SM-SS	Abdominal C1-SOPs	17	AbdA	1.06592
1912	BAD-SM-SS	Abdominal C1-SOPs	17	AbdA	0.743437
1913	BAD-SM-SS	Thoracic C1-SOPs	18	AbdA	0.0453845
1914	BAD-SM-SS	Thoracic C1-SOPs	18	AbdA	0.0582082
1915	BAD-SM-SS	Thoracic C1-SOPs	18	AbdA	0.0476891
1916	BAD-SM-SS	Abdominal C1-SOPs	18	AbdA	0.540637
1917	BAD-SM-SS	Abdominal C1-SOPs	18	AbdA	1.13023
1918	BAD-SM-SS	Abdominal C1-SOPs	18	AbdA	0.736635
1919	BAD-SM-SS	Abdominal C1-SOPs	18	AbdA	0.710802
1920	BAD-SM-SS	Abdominal C1-SOPs	18	AbdA	0.901484
1921	BAD-SM-SS	Abdominal C1-SOPs	18	AbdA	0.782911
1922	BAD-SM-SS	Thoracic C1-SOPs	19	AbdA	0.0695822
1923	BAD-SM-SS	Thoracic C1-SOPs	19	AbdA	0.0579852
1924	BAD-SM-SS	Abdominal C1-SOPs	19	AbdA	1.1174
1925	BAD-SM-SS	Abdominal C1-SOPs	19	AbdA	0.793245
1926	BAD-SM-SS	Abdominal C1-SOPs	19	AbdA	0.833277
1927	BAD-SM-SS	Abdominal C1-SOPs	19	AbdA	1.01303
1928	BAD-SM-SS	Abdominal C1-SOPs	19	AbdA	0.257811
1929	BAD-SM-SS	Abdominal C1-SOPs	19	AbdA	0.765999
1930	BAD-SM-SS	Abdominal C1-SOPs	19	AbdA	0.776369
1931	BAD-SM-SS	Thoracic C1-SOPs	20	AbdA	0.0351628
1932	BAD-SM-SS	Thoracic C1-SOPs	20	AbdA	0.0758639
1933	BAD-SM-SS	Thoracic C1-SOPs	20	AbdA	0.0736337
1934	BAD-SM-SS	Abdominal C1-SOPs	20	AbdA	0.625719
1935	BAD-SM-SS	Abdominal C1-SOPs	20	AbdA	0.773024
1936	BAD-SM-SS	Abdominal C1-SOPs	20	AbdA	1.0211
1937	BAD-SM-SS	Abdominal C1-SOPs	20	AbdA	0.95341
1938	BAD-SM-SS	Abdominal C1-SOPs	20	AbdA	0.408647
1939	BAD-SM-SS	Abdominal C1-SOPs	20	AbdA	0.638097
1940	BAD-SM-SS	Abdominal C1-SOPs	20	AbdA	0.552643
1941	BAD-SM-SS	Thoracic C1-SOPs	21	AbdA	0.0695079
1942	BAD-SM-SS	Thoracic C1-SOPs	21	AbdA	0.0543053
1943	BAD-SM-SS	Thoracic C1-SOPs	21	AbdA	0.0464625
1944	BAD-SM-SS	Abdominal C1-SOPs	21	AbdA	0.959692
1945	BAD-SM-SS	Abdominal C1-SOPs	21	AbdA	0.959766
1946	BAD-SM-SS	Abdominal C1-SOPs	21	AbdA	1.64485
1947	BAD-SM-SS	Abdominal C1-SOPs	21	AbdA	0.29814
1948	BAD-SM-SS	Abdominal C1-SOPs	21	AbdA	0.914121
1949	BAD-SM-SS	Abdominal C1-SOPs	21	AbdA	0.576655
1950	BAD-SM-SS	Abdominal C1-SOPs	21	AbdA	1.36819
1951	BAD-SM-SS	Thoracic C1-SOPs	22	AbdA	0.0543425
1952	BAD-SM-SS	Thoracic C1-SOPs	22	AbdA	0.111733
1953	BAD-SM-SS	Abdominal C1-SOPs	22	AbdA	0.954153
1954	BAD-SM-SS	Abdominal C1-SOPs	22	AbdA	0.694893
1955	BAD-SM-SS	Abdominal C1-SOPs	22	AbdA	0.861898
1956	BAD-SM-SS	Abdominal C1-SOPs	22	AbdA	0.725781
1957	BAD-SM-SS	Abdominal C1-SOPs	22	AbdA	0.993777
1958	BAD-SM-SS	Abdominal C1-SOPs	22	AbdA	0.693034
1959	BAD-SM-SS	Abdominal C1-SOPs	22	AbdA	0.793876
1960	BAD-SM-SS	Thoracic C1-SOPs	23	AbdA	0.0575391
1961	BAD-SM-SS	Thoracic C1-SOPs	23	AbdA	0.0771649
1962	BAD-SM-SS	Thoracic C1-SOPs	23	AbdA	0.0941887
1963	BAD-SM-SS	Abdominal C1-SOPs	23	AbdA	0.799675
1964	BAD-SM-SS	Abdominal C1-SOPs	23	AbdA	1.05228
1965	BAD-SM-SS	Abdominal C1-SOPs	23	AbdA	0.713143
1966	BAD-SM-SS	Abdominal C1-SOPs	23	AbdA	0.558293
1967	BAD-SM-SS	Abdominal C1-SOPs	23	AbdA	0.675527
1968	BAD-SM-SS	Abdominal C1-SOPs	23	AbdA	0.607878
1969	BAD-SM-SS	Abdominal C1-SOPs	23	AbdA	0.80027
1970	BAD-SM-SS	Thoracic C1-SOPs	24	AbdA	0.089431
1971	BAD-SM-SS	Thoracic C1-SOPs	24	AbdA	0.0592118
1972	BAD-SM-SS	Thoracic C1-SOPs	24	AbdA	0.112179
1973	BAD-SM-SS	Abdominal C1-SOPs	24	AbdA	0.446932
1974	BAD-SM-SS	Abdominal C1-SOPs	24	AbdA	1.1057
1975	BAD-SM-SS	Abdominal C1-SOPs	24	AbdA	0.955194
1976	BAD-SM-SS	Abdominal C1-SOPs	24	AbdA	0.585464
1977	BAD-SM-SS	Abdominal C1-SOPs	24	AbdA	0.85372
1978	BAD-SM-SS	Abdominal C1-SOPs	24	AbdA	0.621371
1979	BAD-SM-SWT	Thoracic C1-SOPs	1	AbdA	0.0674263
1980	BAD-SM-SWT	Thoracic C1-SOPs	1	AbdA	0.0939657
1981	BAD-SM-SWT	Thoracic C1-SOPs	1	AbdA	0.0813651
1982	BAD-SM-SWT	Abdominal C1-SOPs	1	AbdA	0.83257
1983	BAD-SM-SWT	Abdominal C1-SOPs	1	AbdA	0.766557
1984	BAD-SM-SWT	Abdominal C1-SOPs	1	AbdA	0.653671
1985	BAD-SM-SWT	Abdominal C1-SOPs	1	AbdA	1.27768
1986	BAD-SM-SWT	Abdominal C1-SOPs	1	AbdA	0.952481
1987	BAD-SM-SWT	Abdominal C1-SOPs	1	AbdA	0.562456
1988	BAD-SM-SWT	Abdominal C1-SOPs	1	AbdA	0.870744
1989	BAD-SM-SWT	Thoracic C1-SOPs	2	AbdA	0.081997
1990	BAD-SM-SWT	Thoracic C1-SOPs	2	AbdA	0.0830006
1991	BAD-SM-SWT	Abdominal C1-SOPs	2	AbdA	1.04303
1992	BAD-SM-SWT	Abdominal C1-SOPs	2	AbdA	1.22178
1993	BAD-SM-SWT	Abdominal C1-SOPs	2	AbdA	0.727082
1994	BAD-SM-SWT	Abdominal C1-SOPs	2	AbdA	0.746002
1995	BAD-SM-SWT	Abdominal C1-SOPs	2	AbdA	0.758937
1996	BAD-SM-SWT	Abdominal C1-SOPs	2	AbdA	0.922262
1997	BAD-SM-SWT	Abdominal C1-SOPs	2	AbdA	1.05934
1998	BAD-SM-SWT	Thoracic C1-SOPs	3	AbdA	0.0928134
1999	BAD-SM-SWT	Thoracic C1-SOPs	3	AbdA	0.0993182
[truncated: 647 more rows]
